# Supplementary material for: Characterization of microRNAs expression during maize seed development
Source: BMC Genomics. 2012 Aug 1;13:360. doi: 10.1186/1471-2164-13-360 (PMC3468377; doi:10.1186/1471-2164-13-360)
Supplement: Additional file 1 — Conserved maize miRNAs expression level. The total reads of conserved miRNAs and corresponding miRNA*s, sorted by miRNA names. Expression difference were shown in column 4. [file 1471-2164-13-360-S1.xls]

## Sheet: Sheet1
miRNA	Unique_seed	Total_seed	Norm_seed1	Unique_leaf	Total_leaf	Norm_leaf	diff(seed/leaf)	miRNA*	Unique_seed	Total_seed	Unique_leaf	Total_leaf
zma-miR1432	3	9	20.7751	5	62	154.06	0.134851	zma-miR1432*	0	0	2	3
zma-miR156a	6	66466	153427	6	847267	2.10532e+06	0.0728757	zma-miR156a*	2	4	1	1
zma-miR156b	6	66466	153427	6	847267	2.10532e+06	0.0728757	zma-miR156b*	1	20	2	5
zma-miR156c	6	66466	153427	6	847267	2.10532e+06	0.0728757
zma-miR156d	6	66466	153427	6	847267	2.10532e+06	0.0728757	zma-miR156d*	2	14	7	556
zma-miR156e	6	66466	153427	6	847267	2.10532e+06	0.0728757
zma-miR156f	6	66466	153427	6	847267	2.10532e+06	0.0728757	zma-miR156f*	2	14	7	556
zma-miR156g	6	66466	153427	6	847267	2.10532e+06	0.0728757	zma-miR156g*	2	14	7	556
zma-miR156h	6	66466	153427	6	847267	2.10532e+06	0.0728757	zma-miR156h*	1	12	0	0
zma-miR156i	6	66466	153427	6	847267	2.10532e+06	0.0728757	zma-miR156i*	1	24	1	8
zma-miR156j	3	2071	4780.59	5	5584	13875.3	0.344539
zma-miR156k	5	277	639.413	5	31296	77765.4	0.00822233	zma-miR156k*	0	0	2	5
zma-miR156l	6	66466	153427	6	847267	2.10532e+06	0.0728757	zma-miR156l*	1	20	1	18
zma-miR159a	4	133	307.01	4	570	1416.36	0.216761
zma-miR159b	4	133	307.01	4	570	1416.36	0.216761
zma-miR159c	1	1	2.30835	0	0	0	#DIV/0!	zma-miR159c*	1	7	1	1
zma-miR159d	1	1	2.30835	0	0	0	#DIV/0!	zma-miR159d*	1	7	1	1
zma-miR159f	4	133	307.01	4	570	1416.36	0.216761	zma-miR159f*	0	0	0	0
zma-miR159g	0	0	0	0	0	0	#DIV/0!
zma-miR159h	1	1	2.30835	0	0	0	#DIV/0!
zma-miR159i	1	1	2.30835	0	0	0	#DIV/0!
zma-miR159j	4	133	307.01	4	570	1416.36	0.216761
zma-miR159k	4	133	307.01	4	570	1416.36	0.216761
zma-miR160a	2	39	90.0256	5	268	665.936	0.135187	zma-miR160a*	1	3	1	1
zma-miR160b	2	39	90.0256	5	268	665.936	0.135187	zma-miR160b*	2	13	2	51
zma-miR160c	2	39	90.0256	5	268	665.936	0.135187
zma-miR160d	2	39	90.0256	5	268	665.936	0.135187
zma-miR160e	2	39	90.0256	5	268	665.936	0.135187
zma-miR160f	0	0	0	3	6	14.909	0	zma-miR160f*	0	0	0	0
zma-miR160g	2	39	90.0256	5	268	665.936	0.135187	zma-miR160g*	2	13	2	51
zma-miR162	0	0	0	0	0	0	#DIV/0!	zma-miR162*	0	0	1	1
zma-miR164a	7	1284	2963.92	5	1763	4380.77	0.676576
zma-miR164b	7	1284	2963.92	5	1763	4380.77	0.676576
zma-miR164c	7	1284	2963.92	5	1763	4380.77	0.676576	zma-miR164c*	0	0	1	1
zma-miR164d	7	1284	2963.92	5	1763	4380.77	0.676576	zma-miR164d*	0	0	0	0
zma-miR164e	2	806	1860.53	5	2400	5963.61	0.311981
zma-miR164f	6	37	85.4089	4	73	181.393	0.47085
zma-miR164g	7	1284	2963.92	5	1763	4380.77	0.676576
zma-miR164h	4	18	41.5503	2	22	54.6664	0.76007	zma-miR164h*	0	0	1	1
zma-miR166a	9	82402	190213	9	42465	105519	1.80265	zma-miR166a*	3	24	2	5
zma-miR166b	6	11818	27280.1	6	6063	15065.6	1.81076	zma-miR166b*	1	10	0	0
zma-miR166c	6	11818	27280.1	6	6063	15065.6	1.81076	zma-miR166c*	8	313	4	70
zma-miR166d	6	11818	27280.1	6	6063	15065.6	1.81076	zma-miR166d*	1	10	0	0
zma-miR166e	6	11818	27280.1	6	6063	15065.6	1.81076
zma-miR166f	3	2021	4665.17	6	6063	15065.6	0.309658
zma-miR166g	6	11818	27280.1	6	6063	15065.6	1.81076	zma-miR166g*	4	242	1	8
zma-miR166h	6	11818	27280.1	4	4330	10759.3	2.53548	zma-miR166h*	2	31	2	53
zma-miR166i	6	11818	27280.1	6	6063	15065.6	1.81076	zma-miR166i*	1	1	1	1
zma-miR166j	6	714	1648.16	6	1910	4746.04	0.347271	zma-miR166j*	0	0	1	1
zma-miR166k	6	714	1648.16	6	1910	4746.04	0.347271
zma-miR166l	7	13563	31308.1	6	5425	13480.2	2.32252
zma-miR166m	7	13563	31308.1	7	8645	21481.4	1.45745	zma-miR166m*	2	8	1	1
zma-miR166n	6	714	1648.16	6	1910	4746.04	0.347271	zma-miR166n*	0	0	0	0
zma-miR167a	8	18886	43595.5	7	3891	9668.5	4.50902	zma-miR167a*	3	16	0	0
zma-miR167b	8	18886	43595.5	7	3891	9668.5	4.50902
zma-miR167c	8	18886	43595.5	7	3891	9668.5	4.50902	zma-miR167c*	1	1	2	8
zma-miR167d	8	18886	43595.5	7	3891	9668.5	4.50902
zma-miR167e	8	15277	35264.7	6	9478	23551.3	1.49736	zma-miR167e*	1	5	1	2
zma-miR167f	8	15277	35264.7	6	9478	23551.3	1.49736	zma-miR167f*	0	0	1	13
zma-miR167g	8	15277	35264.7	6	9478	23551.3	1.49736	zma-miR167g*	1	4	0	0
zma-miR167h	8	15277	35264.7	6	9478	23551.3	1.49736	zma-miR167h*	1	1	0	0
zma-miR167i	8	15277	35264.7	6	9478	23551.3	1.49736	zma-miR167i*	1	1	0	0
zma-miR167j	8	15277	35264.7	6	9478	23551.3	1.49736	zma-miR167j*	1	11	1	37
zma-miR168a	10	131946	304577	8	169867	422092	0.721591	zma-miR168a*	2	4	2	4
zma-miR168b	10	131946	304577	8	169867	422092	0.721591	zma-miR168b*	1	3	1	2
zma-miR169a	3	11	25.3918	5	133	330.483	0.0768325	zma-miR169a*	0	0	1	2
zma-miR169b	3	11	25.3918	5	133	330.483	0.0768325	zma-miR169b*	0	0	1	2
zma-miR169c	3	24	55.4004	5	531	1319.45	0.0419875	zma-miR169c*	1	1	2	13
zma-miR169f	1	1	2.30835	5	15	37.2725	0.0619316
zma-miR169g	1	1	2.30835	5	15	37.2725	0.0619316
zma-miR169h	1	1	2.30835	5	15	37.2725	0.0619316
zma-miR169i	1	1	2.30835	5	56	139.151	0.0165888	zma-miR169i*	0	0	1	2
zma-miR169j	1	1	2.30835	5	56	139.151	0.0165888	zma-miR169j*	0	0	1	2
zma-miR169k	1	1	2.30835	5	56	139.151	0.0165888	zma-miR169k*	0	0	0	0
zma-miR169o	4	124	286.235	0	0	0	#DIV/0!	zma-miR169o*	5	63	0	0
zma-miR169p	3	15	34.6252	2	15	37.2725	0.928974
zma-miR169r	3	24	55.4004	5	531	1319.45	0.0419875
zma-miR171b	0	0	0	0	0	0	#DIV/0!
zma-miR171d	6	772	1782.05	3	158	392.604	4.53904	zma-miR171d*	2	56	1	10
zma-miR171e	6	772	1782.05	3	158	392.604	4.53904	zma-miR171e*	2	56	1	10
zma-miR171f	0	0	0	0	0	0	#DIV/0!	zma-miR171f*	0	0	0	0
zma-miR171h	0	0	0	1	1	2.48484	0
zma-miR171i	6	772	1782.05	3	158	392.604	4.53904
zma-miR171j	6	772	1782.05	3	158	392.604	4.53904
zma-miR171k	0	0	0	1	1	2.48484	0
zma-miR171l	1	4	9.2334	1	2	4.96967	1.85795	zma-miR171l*	0	0	0	0
zma-miR171m	1	4	9.2334	1	2	4.96967	1.85795
zma-miR171n	0	0	0	0	0	0	#DIV/0!
zma-miR172a	0	0	0	1	1	2.48484	0
zma-miR172b	0	0	0	1	1	2.48484	0
zma-miR172c	0	0	0	1	1	2.48484	0
zma-miR172d	0	0	0	1	1	2.48484	0
zma-miR172e	2	22	50.7837	2	37	91.9389	0.552363
zma-miR2275a-3p	0	0	0	1	1	2.48484	0
zma-miR2275b-5p	0	0	0	1	2	4.96967	0
zma-miR2275c-5p	0	0	0	0	0	0	#DIV/0!
zma-miR319a	3	42	96.9507	0	0	0	#DIV/0!
zma-miR319b	3	42	96.9507	0	0	0	#DIV/0!	zma-miR319b*	0	0	0	0
zma-miR319c	3	42	96.9507	0	0	0	#DIV/0!
zma-miR319d	3	42	96.9507	0	0	0	#DIV/0!	zma-miR319d*	0	0	0	0
zma-miR390a	6	120	277.002	6	1383	3436.53	0.0806052
zma-miR390b	6	120	277.002	6	1383	3436.53	0.0806052
zma-miR393a	4	22	50.7837	4	36	89.4541	0.567707	zma-miR393a*	2	21	4	21
zma-miR393b	4	22	50.7837	4	36	89.4541	0.567707	zma-miR393b*	1	1	0	0
zma-miR393c	4	22	50.7837	4	36	89.4541	0.567707	zma-miR393c*	2	21	4	21
zma-miR394a	5	23	53.092	4	88	218.666	0.2428	zma-miR394a*	0	0	0	0
zma-miR394b	5	23	53.092	4	88	218.666	0.2428	zma-miR394b*	0	0	0	0
zma-miR395a	1	1	2.30835	1	1	2.48484	0.928974
zma-miR395b	1	1	2.30835	1	1	2.48484	0.928974	zma-miR395b*	1	1	0	0
zma-miR395d	1	1	2.30835	1	1	2.48484	0.928974
zma-miR395e	1	1	2.30835	1	1	2.48484	0.928974
zma-miR395f	1	1	2.30835	0	0	0	#DIV/0!
zma-miR395g	1	1	2.30835	1	1	2.48484	0.928974
zma-miR395h	1	1	2.30835	1	1	2.48484	0.928974
zma-miR395i	1	1	2.30835	1	1	2.48484	0.928974
zma-miR395j	0	0	0	1	1	2.48484	0
zma-miR395n	1	1	2.30835	1	1	2.48484	0.928974
zma-miR395p	1	1	2.30835	1	1	2.48484	0.928974
zma-miR396a	3	99	228.527	6	396	983.995	0.232244	zma-miR396a*	4	223	3	146
zma-miR396b	3	99	228.527	6	396	983.995	0.232244	zma-miR396b*	4	223	3	146
zma-miR396c	5	670	1546.59	7	2134	5302.64	0.291665
zma-miR396d	5	670	1546.59	7	2134	5302.64	0.291665
zma-miR396e	2	10	23.0835	5	321	797.632	0.02894	zma-miR396e*	0	0	0	0
zma-miR396f	2	10	23.0835	5	321	797.632	0.02894	zma-miR396f*	0	0	1	65
zma-miR396g	0	0	0	0	0	0	#DIV/0!
zma-miR396h	0	0	0	0	0	0	#DIV/0!
zma-miR397a	1	9	20.7751	5	93	231.09	0.0899007
zma-miR397b	1	9	20.7751	5	93	231.09	0.0899007	zma-miR397b*	2	2	5	45
zma-miR398a	4	176	406.269	5	4515	11219	0.0362125	zma-miR398a*	0	0	2	22
zma-miR398b	4	176	406.269	5	4515	11219	0.0362125	zma-miR398b*	1	1	3	41
zma-miR399a	4	11	25.3918	4	40	99.3935	0.255468	zma-miR399a*	0	0	1	2
zma-miR399b	0	0	0	2	9	22.3635	0	zma-miR399b*	1	1	1	214
zma-miR399c	4	11	25.3918	4	40	99.3935	0.255468	zma-miR399c*	3	9	2	39
zma-miR399d	0	0	0	4	12	29.818	0	zma-miR399d*	1	1	1	72
zma-miR399e	3	6	13.8501	6	501	1244.9	0.0111254	zma-miR399e*	0	0	3	15
zma-miR399f	1	1	2.30835	4	5	12.4242	0.185795	zma-miR399f*	0	0	2	2
zma-miR399h	4	11	25.3918	4	40	99.3935	0.255468	zma-miR399g*	0	0	1	1
zma-miR399i	3	6	13.8501	6	501	1244.9	0.0111254
zma-miR399j	3	6	13.8501	6	501	1244.9	0.0111254	zma-miR399j*	1	1	3	97
zma-miR408	7	225	519.379	10	4699	11676.2	0.0444816
zma-miR408b	7	225	519.379	10	4699	11676.2	0.0444816	zma-miR408b*	6	136	9	5716
zma-miR528a	9	30629	70702.4	9	1084607	2.69507e+06	0.026234	zma-miR528a*	1	2	5	62
zma-miR528b	9	30629	70702.4	9	1084607	2.69507e+06	0.026234	zma-miR528b*	1	2	5	62
zma-miR529	1	11	25.3918	2	37	91.9389	0.276182	zma-miR529*	1	1	0	0
zma-miR827	5	1246	2876.2	7	5642	14019.4	0.205158	zma-miR827*	2	25	5	64
Total_real2	226	462609	1.06786e+06	250	3098983	7.70047e+06			97	1697	131	8915
1 Normalized reads counted by Reads per Million (RPM), devided by total reads mapped to the genome.
2 Total count of mature miRNA reads is based on the mature sequence, not miRNA ID, since mature sequences within one family may be identical.
