# Supplementary material for: Characterization of microRNAs expression during maize seed development
Source: BMC Genomics. 2012 Aug 1;13:360. doi: 10.1186/1471-2164-13-360 (PMC3468377; doi:10.1186/1471-2164-13-360)
Supplement: Additional file 2 — Expression of conserved miRNAs validated by miRNA microarray. The detailed normalized signals in the microarray experiment, including whole probes. [file 1471-2164-13-360-S2.xls]

## Sheet: Sheet1
ProbeSet_Name	Fold_change(2_vs_1)	Regulation(2_vs_1)	1_Log2NormSignal	2_Log2NormSignal	2_Call	1_Call	Alignments	ProbeSet_Type	Sequence_Source	Sequence	Species_Scientific_Name	Transcript_ID(Array_Design)
ACA59_s_st	1.0852	up	3.79617	3.91413	A	A	chr1:12489887-12490038 (+)	HAcaBox	Affymetrix Proprietary Database	GCCCAGGGTATGTTCACGGGGCGATGCTGCCCTCCCAGCTGGCCCATGGGTGACCCTGGGAACATTAACTGCCTCACAACGTTTGTGCCTCAGTTACCCGTAGATGTAGTGAGGGTAACAATACTTACTCTCGTTGGTGATAAGGAACAGCT	Homo sapiens	ACA59
ACA35_st	1.11462	down	4.03199	3.87543	A	A	chr1:28033499-28033664 (+)	scaRna	Affymetrix Proprietary Database	CAGCACTTGATACTAACCGAGCTGTCTATATCCTAGCCTTGTGTCAAAGGCTTGTGATGTGTTGTGATAGCTGGGTTTAAGAAGTGCAATATTAAAACAAAAGCCATGAGTCTTTTAAGCCCAGTGTGTAAAGATACACTCTGAGTTATAACTCAGAGGCACAACT	Homo sapiens	ACA35
U17a_st	1.00271	down	3.95102	3.94711	A	A	chr1:28706464-28706670 (+)	HAcaBox	Affymetrix Proprietary Database	TCCAACGTGGATACACCCGGGAGGTCACTCTCCCCGGGCTCTGTCCAAGTGGCGTAGGGGAGCATAGGGCTCTGCCCCATGATGTACAAGTCCCTTTCCACAACGTTGGAAATAAAGCTGGGCCTCGTGTCTGCGCCTGCATATTCCTACAGCTTCCCAGAGTCCTGTCGACAATTACTGGGGAGACAAACCATGCAGGAAACAGCC	Homo sapiens	U17a
U17a_x_st	1.06013	down	4.04189	3.95765	A	A	chr1:28706464-28706670 (+)	HAcaBox	Affymetrix Proprietary Database	TCCAACGTGGATACACCCGGGAGGTCACTCTCCCCGGGCTCTGTCCAAGTGGCGTAGGGGAGCATAGGGCTCTGCCCCATGATGTACAAGTCCCTTTCCACAACGTTGGAAATAAAGCTGGGCCTCGTGTCTGCGCCTGCATATTCCTACAGCTTCCCAGAGTCCTGTCGACAATTACTGGGGAGACAAACCATGCAGGAAACAGCC	Homo sapiens	U17a
U17b_st	1.07846	up	3.99955	4.10852	A	A	chr1:28707657-28707861 (+)	HAcaBox	Affymetrix Proprietary Database	TCCAACGTGGATACCCTGGGAGGTCACTCTCCCCAGGCTCTGTCCAAGTGGCATAGGGGAGCTTAGGGCTCTGCCCCATGATGTACAGTCCCTTTCCACAACGTTGAAGATGAAGCTGGGCCTCGTGTCTGCGCCTGCATATTCCTACAGCTTCCCAGAGTCCTGTGGACAATGACTGGGGAGACAAACCATGCAGGAAACATAT	Homo sapiens	U17b
U17b_x_st	1.06424	down	4.00777	3.91794	A	A	chr1:28707657-28707861 (+)	HAcaBox	Affymetrix Proprietary Database	TCCAACGTGGATACCCTGGGAGGTCACTCTCCCCAGGCTCTGTCCAAGTGGCATAGGGGAGCTTAGGGCTCTGCCCCATGATGTACAGTCCCTTTCCACAACGTTGAAGATGAAGCTGGGCCTCGTGTCTGCGCCTGCATATTCCTACAGCTTCCCAGAGTCCTGTGGACAATGACTGGGGAGACAAACCATGCAGGAAACATAT	Homo sapiens	U17b
HBII-420_st	1.1611	down	4.23907	4.02358	A	P	chr1:28777842-28777921 (-)	CDBox	Affymetrix Proprietary Database	ACTGGTCCAGGATGAAACCTAATTTGAGTGGACATCCATGGATGAGAAATGCGGATATGGGACTGAGACCAGCTCCTAGG	Homo sapiens	HBII-420
ACA61_st	1.00396	up	4.09645	4.10215	A	A	chr1:28778863-28778992 (-)	HAcaBox	Affymetrix Proprietary Database	ATCCTCCTGATCCCTTTCCCATCGGATCTGAACACTGGTCTTGGTGGTCGTAAAAGGAGGAAAAGTAATAGTGAAGCTGGCCTAAATGTTGTAATCTGGTATATGGCATGTGGGCTAGTTTCAGACAGGT	Homo sapiens	ACA61
ACA44_st	1.06658	down	3.98759	3.8946	A	A	chr1:28779480-28779611 (-)	HAcaBox	Affymetrix Proprietary Database	CAGCATGTTTCCAAGGGCTGTGGCTGGTCATAGCCATGGGATCTCCAACTGCATGCAAGAGCAACCTGGAAAGACTTTGACAGCGCAGGTCAGTACAATACCTGCAAGCTGCCACTCAGCTTTCCTATAATG	Homo sapiens	ACA44
ACA16_st	1.07016	up	3.86348	3.96132	A	A	chr1:28780019-28780152 (-)	HAcaBox	Affymetrix Proprietary Database	TTGGCCCTTATCGAAGCTGCAGCTGCTTCCGCATAGCTGCTGTGGTCAAAAAGGAGCCCAGAGTGACAGTTTTCCTTGACGGTCGCCGTTCTGTTTGTTGTAACTGATCTGCAACATTTTGGGAAAATACAGTT	Homo sapiens	ACA16
ACA16_x_st	1.07846	up	3.94528	4.05426	P	A	chr1:28780019-28780152 (-)	HAcaBox	Affymetrix Proprietary Database	TTGGCCCTTATCGAAGCTGCAGCTGCTTCCGCATAGCTGCTGTGGTCAAAAAGGAGCCCAGAGTGACAGTTTTCCTTGACGGTCGCCGTTCTGTTTGTTGTAACTGATCTGCAACATTTTGGGAAAATACAGTT	Homo sapiens	ACA16
U103_s_st	1.04503	up	3.96252	4.02606	A	A	chr1:31181120-31181210 (-)	CDBox	Affymetrix Proprietary Database	TTGTCTGGCAATGATGACCCACTTGCCCTCACTGAGAACAAAGTTCGGTAATGAGAATCTTTGTTAATGGACTCAAGTTCTGAGCCAGACA	Homo sapiens	U103
HBII-251_st	1.07582	up	3.90099	4.00643	A	A	chr1:31213597-31213671 (-)	CDBox	Affymetrix Proprietary Database	GACTGGCAAGGATGATACACACTTGCCCTCACTTAGACTATAGTTCACTGATGAGAGCATTGTTCTGAGCCAGTC	Homo sapiens	HBII-251
ACA55_st	1.06561	down	3.99692	3.90525	A	A	chr1:39805633-39805769 (-)	HAcaBox	Affymetrix Proprietary Database	GAGCACCTGAATCTTTCCCATTCCTTGCTGCCTCGTGCCGGTGTGGGGACAGATGGTGCTACAGAATGAGCAGAGGAAATCCAGACAGGTTGTTTTCCATTTGTCTTGGGGCCTGTCTCTACAGCTCTGCCACATTT	Homo sapiens	ACA55
U55_st	1.00396	up	3.90331	3.90902	A	A	chr1:45014124-45014197 (+)	CDBox	Affymetrix Proprietary Database	GTGTATGATGACAACTCGGTAATGCTGCATACTCCCGAGTGCGCGGTGGGGAAGCCAACCTTGGAGAGCTGAGC	Homo sapiens	U55
U55_x_st	1.13622	up	3.90217	4.08641	A	A	chr1:45014124-45014197 (+)	CDBox	Affymetrix Proprietary Database	GTGTATGATGACAACTCGGTAATGCTGCATACTCCCGAGTGCGCGGTGGGGAAGCCAACCTTGGAGAGCTGAGC	Homo sapiens	U55
U46_st	1.14292	down	4.09087	3.89815	A	A	chr1:45014751-45014848 (+)	CDBox	Affymetrix Proprietary Database	GTAGGGTGATGAAAAAGAATCCTTAGGCGTGGTTGTGGCCGTCTTGGTCACCTGTGTGCCACTTGCCAATGCAAGGACTTGTCATAGTTACACTGACT	Homo sapiens	U46
U46_x_st	1.14292	down	4.1294	3.93668	A	A	chr1:45014751-45014848 (+)	CDBox	Affymetrix Proprietary Database	GTAGGGTGATGAAAAAGAATCCTTAGGCGTGGTTGTGGCCGTCTTGGTCACCTGTGTGCCACTTGCCAATGCAAGGACTTGTCATAGTTACACTGACT	Homo sapiens	U46
U38A_st	1.00031	up	3.9998	4.00025	A	P	chr1:45016101-45016171 (+)	CDBox	Affymetrix Proprietary Database	TTCTCGTGATGAAAACTCTGTCCAGTTCTGCTACTGAAGGGAGAGAGATGAGAGCCTTTTAGGCTGAGGAA	Homo sapiens	U38A
U38B_st	1.21252	up	3.93138	4.20939	A	A	chr1:45016649-45016717 (+)	CDBox	Affymetrix Proprietary Database	TCTCAGTGATGAAAACTTTGTCCAGTTCTGCTACTGACAGTAAGTGAAGATAAAGTGTGTCTGAGGAGA	Homo sapiens	U38B
U38B_x_st	1.09354	up	3.87992	4.00892	A	A	chr1:45016649-45016717 (+)	CDBox	Affymetrix Proprietary Database	TCTCAGTGATGAAAACTTTGTCCAGTTCTGCTACTGACAGTAAGTGAAGATAAAGTGTGTCTGAGGAGA	Homo sapiens	U38B
U45C_x_st	1.06206	up	3.95086	4.03772	A	A	chr1:76025345-76025422 (+)	CDBox	Affymetrix Proprietary Database	GGTCAATGATGAGTTGGCATGTATTCTGAATCTAAAGTTGATTATTACTACTTTAGCTCTAGAATTACTCTGAGACCT	Homo sapiens	U45C
U45A_st	1.00401	down	4.00266	3.99689	A	A	chr1:76026162-76026244 (+)	CDBox	Affymetrix Proprietary Database	GGTCAATGATGTGTTGGCATGTATTATCTGAATCTATTGCTGATGTGTAATAACACTTTAGCTCTAGAATTACTCTGAGACCT	Homo sapiens	U45A
U45B_x_st	1.00031	up	3.99955	4	A	A	chr1:76027750-76027820 (+)	CDBox	Affymetrix Proprietary Database	GGTCAATGATGTAATGGCATGTATTAGCTGAATCTAAAGTTGATGTGAGTTCTAAAATTACACTGAGACCT	Homo sapiens	U45B
U21_st	1.12263	down	3.98466	3.81778	A	A	chr1:93075434-93075528 (+)	CDBox	Affymetrix Proprietary Database	GCTGAATGATGATATCCCACTAACTGAGCAGTCAGTAGTTGGTCCTTTGGTTGCATATGATGCGATAATTGTTTCAAGACGGGACTGATGGCAGC	Homo sapiens	U21
U66_st	1.0829	down	4.01116	3.89626	A	A	chr1:93078864-93078996 (+)	HAcaBox	Affymetrix Proprietary Database	GTGCAAACTCGATCACTAGCTCTGCGTGATGTGGCAGAAGCGAAGGGAACCAGGTTTGCAAAAGTAACTGTGGTGATGGAAATGTGTTAGCCTCAGACACTACTGAGGTGGTTCTTTCTATCCTAGTACAGTC	Homo sapiens	U66
mgU2-25-61_st	1.04958	down	4.19691	4.1271	A	A	chr1:109444338-109444757 (+)	scaRna	Affymetrix Proprietary Database	GTTTTAGGGAGGGAGAGCGGCCTGGGTCCTGGGTGTTGTGTGCGGAGCTGTGGCGTCGCGTGTGAGGCGCGTGCAGGGTGAGTGTGAGTGGACGCGTGAGTGTGTGAGTGTGCGCGCTTGGAGCGTGTTAGGCGAGTGCGTGCGCCCACCCCTGCGCCCCTCCTCCCGCTTACACTTTGATCTTATTTGATCGGATCGTGACCCCAGCCCCGCCGGGCCGACCCGAAATGAAAAGCTCTCCTCCTGCGAAGCCCCCTCGGGGCGCTGTGCAGCGAGGCCCCTTAGGCGGCGGCCACGCTGTGGTCCCCGAGGTCCCGGAGCTGGCCCTGCGGGGCCCGGCGCTCAGAAGTGATGAATTGATCAGATAGACGAGGCCGGGCTTGTCCCCGGCCACTGATT…	Homo sapiens	mgU2-25/61
mgU2-25-61_x_st	1.06598	down	4.09218	4	A	A	chr1:109444338-109444757 (+)	scaRna	Affymetrix Proprietary Database	GTTTTAGGGAGGGAGAGCGGCCTGGGTCCTGGGTGTTGTGTGCGGAGCTGTGGCGTCGCGTGTGAGGCGCGTGCAGGGTGAGTGTGAGTGGACGCGTGAGTGTGTGAGTGTGCGCGCTTGGAGCGTGTTAGGCGAGTGCGTGCGCCCACCCCTGCGCCCCTCCTCCCGCTTACACTTTGATCTTATTTGATCGGATCGTGACCCCAGCCCCGCCGGGCCGACCCGAAATGAAAAGCTCTCCTCCTGCGAAGCCCCCTCGGGGCGCTGTGCAGCGAGGCCCCTTAGGCGGCGGCCACGCTGTGGTCCCCGAGGTCCCGGAGCTGGCCCTGCGGGGCCCGGCGCTCAGAAGTGATGAATTGATCAGATAGACGAGGCCGGGCTTGTCCCCGGCCACTGATT…	Homo sapiens	mgU2-25/61
HBII-382_s_st	1.06658	down	3.94817	3.85518	A	A	chr1:109444678-109444759 (+)	scaRna	Affymetrix Proprietary Database	GCTCAGAAGTGATGAATTGATCAGATAGACGAGGCCGGGCTTGTCCCCGGCCACTGATTATCGAGGCGATTCTGATCTGGGC	Homo sapiens	HBII-382
ACA42_st	1.06391	down	3.94591	3.85653	A	A	chr1:154156324-154156457 (-)	HAcaBox	Affymetrix Proprietary Database	TGGTAATGGATTTATGGTGGGTCCTTCTCTGTGGGCCTCTCATAGTGTACCCATGCCATAGCAAATGGCAGCCTCGAACCATTGCCCAGTCCCCTTACCTGTGGGCTGTGAGCACTGAAGGGGGTTGCACAGTG	Homo sapiens	ACA42
ACA26_st	1.00031	up	4.04183	4.04228	A	A	chr1:154162373-154162501 (-)	scaRna	Affymetrix Proprietary Database	ACTGGAGGACTAAGAAGGCTGAGTCTGATGAAGTAAGACTTTGCTGATACATTCCTCCTAGAAAAAAGGGTTGGAGAGAGCAGCCTTCACTGAAGAGTATCACAGGGCTGACTGTACTACCCAACACTC	Homo sapiens	ACA26
U81_x_st	1.06424	down	4.03943	3.9496	A	A	chr1:172099907-172099983 (-)	CDBox	Affymetrix Proprietary Database	CAGAATACATGATGATCTCAATCCAACTTGAACTCTCTCACTGATTACTTGATGACAATAAAATATCTGATATTCTG	Homo sapiens	U81
U47_st	1.00396	up	3.99144	3.99714	A	A	chr1:172100131-172100195 (-)	CDBox	Affymetrix Proprietary Database	TAATGATTCTGCCAAATGAAATATAATGATATCACTGTAAAACCGTTCCATTTTGATTCTGAGGT	Homo sapiens	U47
U80_st	1.07016	up	3.99717	4.095	P	A	chr1:172100590-172100667 (-)	CDBox	Affymetrix Proprietary Database	GATACAATGATGATAACATAGTTCAGCAGACTAACGCTGATGAGCAATATTAAGTCTTTCGCTCCTATCTGATGTATC	Homo sapiens	U80
U79_st	1.00941	down	4.24612	4.23261	A	P	chr1:172101109-172101193 (-)	CDBox	Affymetrix Proprietary Database	TACTGTTAGTGATGATTTTAAAATTAAAGCAGATGGGAATCTCTCTGAGAAAGAAAATGGAGATTAATCTTAAACTGAAACAGTA	Homo sapiens	U79
U78_s_st	1.051	up	3.86533	3.9371	A	A	chr1:172101383-172101447 (-)	CDBox	Affymetrix Proprietary Database	GTGTAATGATGTTGATCAAATGTCTGACCTGAAATGAGCATGTAGACAAAGGTAACACTGAAGAA	Homo sapiens	U78
U78_x_st	1.051	up	4.0102	4.08197	A	A	chr1:172101383-172101447 (-)	CDBox	Affymetrix Proprietary Database	GTGTAATGATGTTGATCAAATGTCTGACCTGAAATGAGCATGTAGACAAAGGTAACACTGAAGAA	Homo sapiens	U78
U44_st	1.13627	down	4.12519	3.94089	A	A	chr1:172101727-172101789 (-)	CDBox	Affymetrix Proprietary Database	CCTGGATGATGATAAGCAAATGCTGACTGAACATGAAGGTCTTAATTAGCTCTAACTGACTAA	Homo sapiens	U44
U44_x_st	1.12263	down	4.16519	3.9983	A	P	chr1:172101727-172101789 (-)	CDBox	Affymetrix Proprietary Database	CCTGGATGATGATAAGCAAATGCTGACTGAACATGAAGGTCTTAATTAGCTCTAACTGACTAA	Homo sapiens	U44
U77_st	1.06389	down	4.02786	3.93852	A	A	chr1:172102062-172102131 (-)	CDBox	Affymetrix Proprietary Database	AGATACTATGATGGTTGCATAGTTCAGCAGATTTAATCATGAAGAGATGTACTATCTGTCTGATGTATCT	Homo sapiens	U77
U77_x_st	1.00031	up	4.04183	4.04228	A	A	chr1:172102062-172102131 (-)	CDBox	Affymetrix Proprietary Database	AGATACTATGATGGTTGCATAGTTCAGCAGATTTAATCATGAAGAGATGTACTATCTGTCTGATGTATCT	Homo sapiens	U77
U76_st	1.07016	up	3.99717	4.095	A	A	chr1:172102396-172102475 (-)	CDBox	Affymetrix Proprietary Database	GCCACAATGATGACAGTTTATTTGCTACTCTTGAGTGCTAGAATGATGAGGATCTTAACCACCATTATCTTAACTGAGGC	Homo sapiens	U76
U75_st	1.01996	up	4.0188	4.04731	A	A	chr1:172102640-172102699 (-)	CDBox	Affymetrix Proprietary Database	AGCCTGTGATGCTTTAAGAGTAGTGGACAGAAGGGATTTCTGAAATTCTATTCTGAGGCT	Homo sapiens	U75
U74_x_st	1.05344	up	3.90354	3.97865	A	A	chr1:172103435-172103506 (-)	CDBox	Affymetrix Proprietary Database	CTGCCTCTGATGAAGCCTGTGTTGGTAGGGACATCTGAGAGTAATGATGAATGCCAACCGCTCTGATGGTGG	Homo sapiens	U74
HBI-100_st	1.01363	down	4.04282	4.02329	A	A	chr1:174204156-174204299 (-)	HAcaBox	Affymetrix Proprietary Database	AATGGAAGCTGCTGGAACCAGCCATGTGGACAAATGAAAAAATGCCTTTTGTCTACAGATTGCAGCGATCCTACATAAATATATGGAGGTCTCTGTCTGGCTTAGGACAGCTGGCTAAGTCTGATCGTTCCCCTCCGTACAGCC	Homo sapiens	HBI-100
ACA63_st	1.07016	up	3.86348	3.96132	A	A	chr1:201965332-201965456 (+)	HAcaBox	Affymetrix Proprietary Database	GCAGACTCACTATGCACCTGACTGTACTTCCAGGCAGGTGCTTTTTCTGTCTGCCAGAGAAACATTCCAGGGTGCTGTGGCTGCCTCACCTATCCAGGGCGATGCAGCTCCCTGGGGACACAGGT	Homo sapiens	ACA63
U98b_st	1.07016	up	3.99406	4.09189	A	A	chr1:210592783-210592915 (+)	HAcaBox	Affymetrix Proprietary Database	TGGCCTTTATCAAAGCTGCAGCTGCTTCCATGTAGCTGCTGTGGTCAAAAAGAAGCCAAGAGTGACAGTTTTCCTTGATGGTCATAGTTCTGTTTGCTGTAACTGATCTGCAAGATTTTGGGAAAATACCATT	Homo sapiens	U98b
U98b_x_st	1.07016	up	3.95111	4.04894	A	A	chr1:210592783-210592915 (+)	HAcaBox	Affymetrix Proprietary Database	TGGCCTTTATCAAAGCTGCAGCTGCTTCCATGTAGCTGCTGTGGTCAAAAAGAAGCCAAGAGTGACAGTTTTCCTTGATGGTCATAGTTCTGTTTGCTGTAACTGATCTGCAAGATTTTGGGAAAATACCATT	Homo sapiens	U98b
ACA36B_st	1.01555	down	4.00542	3.98315	A	A	chr1:218440511-218440641 (-)	HAcaBox	Affymetrix Proprietary Database	TTCCAAAGTGTTAAGTTCAGTTCAGGGTAGCTTCCCTGCTCTGTTAATTAAACTTTGGAACATTGAAACTGGCTAGGGAAAATGATTGGATAGAAACTATTATTCTATTCATTTATCCCCAGCCTACAAAA	Homo sapiens	ACA36B
ACA14b_st	1.06206	up	3.90905	3.99591	A	A	chr1:233357741-233357875 (-)	HAcaBox	Affymetrix Proprietary Database	CTGCATTCTTAAACCCTCTTGGTAGCTTCGTTCTAAGTGCTTCCAAGATATGAGTGAATGCTATAGAAATTGCAGGGGAGTCCAAAGGGCTGCGCTTCTCCCGTGGCTCAGTCTTATTTCATACCTGCGACATCT	Homo sapiens	ACA14b
ACA14b_x_st	1.12993	down	4.08814	3.91191	A	A	chr1:233357741-233357875 (-)	HAcaBox	Affymetrix Proprietary Database	CTGCATTCTTAAACCCTCTTGGTAGCTTCGTTCTAAGTGCTTCCAAGATATGAGTGAATGCTATAGAAATTGCAGGGGAGTCCAAAGGGCTGCGCTTCTCCCGTGGCTCAGTCTTATTTCATACCTGCGACATCT	Homo sapiens	ACA14b
HBII-419_st	1.07582	up	3.94157	4.04701	P	A	chr10:70184935-70185001 (+)	CDBox	Affymetrix Proprietary Database	GAGTTATGATGTGTGTAAATCCTATTCCATTGCTGAAATGCAGTGTGGAACACAATGAACTGAACTC	Homo sapiens	HBII-419
U108_st	1.00031	up	3.90099	3.90144	A	A	chr10:101986903-101987049 (-)	HAcaBox	Affymetrix Proprietary Database	AGTTGTGGTGGTTTTCTTTTTGGCACATTTGTTAAGTTTTCAAATGGGCCTAACTCTGCCACATATATAATATCGGAGATGGCAAAGGCTTGTGACGGAGATATCTCTCTTAAGCCTTTCCTGCATCAGAGAATGGCTCCCACATGT	Homo sapiens	U108
U108_x_st	1.00396	up	3.99717	4.00288	A	A	chr10:101986903-101987049 (-)	HAcaBox	Affymetrix Proprietary Database	AGTTGTGGTGGTTTTCTTTTTGGCACATTTGTTAAGTTTTCAAATGGGCCTAACTCTGCCACATATATAATATCGGAGATGGCAAAGGCTTGTGACGGAGATATCTCTCTTAAGCCTTTCCTGCATCAGAGAATGGCTCCCACATGT	Homo sapiens	U108
ACA19_st	1.00396	up	3.99144	3.99714	A	A	chr10:120809513-120809640 (-)	HAcaBox	Affymetrix Proprietary Database	GTGCACATTTCATTGACCTGCTTTCTTTTATGTGAGTAGTGTTATTTCTTATGTGCTATACAAATAATTGAAGGCTAATTAGCAGTATAACTATAAATAGTAATGCTGCCAGTCTCCTTCAGACAAAA	Homo sapiens	ACA19
ACA52_st	1.06658	down	3.90099	3.808	A	A	chr11:801681-801814 (+)	HAcaBox	Affymetrix Proprietary Database	TGGTCCATCCTAATCCCTGCCGGTCCATCTGTGGCCTGCCAGGTTTCGCTTGTGGACCAGAGCACCCTAGAAGCCTCACCCGAGGAGTGAGCAGGGCTCCAGTGGGCTCACGTCATGGGCACTTCTAGACACTC	Homo sapiens	ACA52
ACA54_st	1.01363	down	3.95086	3.93133	A	A	chr11:2941577-2941699 (-)	HAcaBox	Affymetrix Proprietary Database	GAGCACTGTTCGTAACCCGTTAGCCTGGCTGTAGCTAATGGGTTCCATTCCGGTGCAATAGCATTTCCAGCGACACATGACTGACTGACTGGTGGCTTTCAGTTTCAGGTCTTGGAGACAAAT	Homo sapiens	ACA54
ACA3_st	1.00031	up	3.90099	3.90144	A	A	chr11:8662350-8662479 (+)	HAcaBox	Affymetrix Proprietary Database	ATCGAGGCTAGAGTCACGCTTGGGTATCGGCTATTGCCTGAGTGTGCTAGAGTCCTCGAAGAGTAACTGCTGACCTTATTCACTGGCTGTGGGCCTTATGGCACAGTCAGTCACCAGGTTAGAGACATGC	Homo sapiens	ACA3
ACA3-2_st	1.0072	up	3.89984	3.9102	A	A	chr11:8663562-8663692 (+)	HAcaBox	Affymetrix Proprietary Database	GCCGAGACTAGAGTCACATCCTGACACAACTCTTGTCCTGGTGTGCTAGAGTACTCGAAGAGAATCTACTGGTCTTGATTCACTGGTGGGGGCAGTCGGTGCCCCCGTTAGTGCCCAGATCAGAAACATAC	Homo sapiens	ACA3-2
ACA23_st	1.07016	up	3.9456	4.04343	A	A	chr11:9406889-9407077 (+)	HAcaBox	Affymetrix Proprietary Database	CATGGCTGCTGTAATGTGTGCATAGGTTTCATCTGTGTCTGGTAGCAGTGTCTGTCTGTGTTTTTCATTCAGATCTTGCTATCCACACAAACATCATGCGGCCAAAGAGTAACTTGGGATCATAGTACTGGTCTAGTGTTGTCTCTGGACACATCTACCACTGGCCAGCCTCCAAATTCCCACACACAG	Homo sapiens	ACA23
U97_st	1.00396	up	3.90217	3.90787	A	A	chr11:10779590-10779731 (-)	CDBox	Affymetrix Proprietary Database	TTGCCCGATGATTATAAAAAGACGCGTTATTAAGAGGACTTTATGCTGGAGTTCTTGACGTTTTTCTCTCTTTTCTATACTTCTTTTTCTTTCTTTGAATGTCCAGCGTCCTGTGAGCGAAGATTATGAGATATGAGGGCAA	Homo sapiens	U97
U14B_st	1.00031	up	3.95348	3.95394	A	A	chr11:17052776-17052867 (-)	CDBox	Affymetrix Proprietary Database	TCACTATGATGATTGGTTGCCAGACATTCGCAGTTTCCACCAGAAATGTTTTTCCTTATGTTGGCCAGTTCTTCCTTGGATGTCTGAGTGAG	Homo sapiens	U14B
U14B_x_st	1.00396	up	3.90217	3.90787	A	A	chr11:17052776-17052867 (-)	CDBox	Affymetrix Proprietary Database	TCACTATGATGATTGGTTGCCAGACATTCGCAGTTTCCACCAGAAATGTTTTTCCTTATGTTGGCCAGTTCTTCCTTGGATGTCTGAGTGAG	Homo sapiens	U14B
U14A_st	1.07016	up	3.90479	4.00263	A	A	chr11:17053901-17053991 (-)	CDBox	Affymetrix Proprietary Database	TCACTGTGATGATGGTTTTCCAACATTCGCAGTTTCCACCAGAAAGGTTTTCCTTAGTGTTGGGTAAACCTTCCTTGGATGTCTGAGTGAG	Homo sapiens	U14A
U14A_x_st	1.051	up	3.9152	3.98697	A	A	chr11:17053901-17053991 (-)	CDBox	Affymetrix Proprietary Database	TCACTGTGATGATGGTTTTCCAACATTCGCAGTTTCCACCAGAAAGGTTTTCCTTAGTGTTGGGTAAACCTTCCTTGGATGTCTGAGTGAG	Homo sapiens	U14A
HBII-166_st	1.00031	up	3.99955	4	A	A	chr11:46740515-46740625 (-)	CDBox	Affymetrix Proprietary Database	TGTGAGAGTGATGAGTTGCACACTGGTGGAGCCATGGTATCAGGTGATACAGGCACCACTCAGTATCACCCTGGTGACAAAATCAAGTGCACAGGGGCCATCTGACTCACA	Homo sapiens	HBII-166
U99_st	1.07016	up	3.99406	4.09189	A	A	chr11:62189470-62189618 (+)	HAcaBox	Affymetrix Proprietary Database	CCTCCTTTTCTTGGCGGGGATCGGGCTTGTGGTGCCGCTCCCCGTAATGTACGGAGGAAGAGGGAAAGGGCTCTGGCCCCCTCGGCGTCATGTCTTCGGTGCTGGCGGCTTCCCATCCGCTGGTTCTATCCTCAAACGCCGGGACACCG	Homo sapiens	U99
U22_st	1.06206	up	3.91884	4.0057	A	A	chr11:62376958-62377083 (-)	CDBox	Affymetrix Proprietary Database	TCCCAATGAAGAAACTTTCACATGTCTTACTCTCTGTCCTAGTCCCAGAGCCTGTAAAGGTGAACCCACTGGGACTGGCTGGGGGAGAAGAGGAAGATTTGTTCCAGAAGGAACTGTCTGAGGGAT	Homo sapiens	U22
U31_st	1.0072	up	3.86702	3.87737	A	A	chr11:62377373-62377443 (-)	CDBox	Affymetrix Proprietary Database	CTCACCAGTGATGAGTTGAATACCGCCCCAGTCTGATCAATGTGTGACTGAAAGGTATTTTCTGAGCTGTG	Homo sapiens	U31
U31_x_st	1.04958	down	3.92552	3.85571	A	A	chr11:62377373-62377443 (-)	CDBox	Affymetrix Proprietary Database	CTCACCAGTGATGAGTTGAATACCGCCCCAGTCTGATCAATGTGTGACTGAAAGGTATTTTCTGAGCTGTG	Homo sapiens	U31
U30_st	1.0072	up	3.89604	3.90639	A	A	chr11:62377711-62377780 (-)	CDBox	Affymetrix Proprietary Database	GTTTGTGATGACTTACATGGAATCTCGTTCGGCTGATGACTTGCTGTTGAGACTCTGAAATCTGATTTTC	Homo sapiens	U30
U29_st	1.051	up	4.03509	4.10686	A	A	chr11:62377952-62378016 (-)	CDBox	Affymetrix Proprietary Database	TTTCTATGATGAATCAAACTAGCTCACTATGACCGACAGTGAAAATACATGAACACCTGAGAAAC	Homo sapiens	U29
U28_st	1.06424	down	3.99863	3.9088	A	A	chr11:62378669-62378743 (-)	CDBox	Affymetrix Proprietary Database	GTCAGATGATTTGAATTGATAAGCTGATGTTCTGTGAGGTACAAAAGTTAATAGCATGTTAGAGTTCTGATGGCA	Homo sapiens	U28
U28_x_st	1.00396	up	3.99144	3.99714	A	A	chr11:62378669-62378743 (-)	CDBox	Affymetrix Proprietary Database	GTCAGATGATTTGAATTGATAAGCTGATGTTCTGTGAGGTACAAAAGTTAATAGCATGTTAGAGTTCTGATGGCA	Homo sapiens	U28
U27_st	1.13622	up	3.85896	4.0432	A	A	chr11:62379060-62379131 (-)	CDBox	Affymetrix Proprietary Database	ACTCCATGATGAACACAAAATGACAAGCATATGGCTGAACTTTCAAGTGATGTCATCTTACTACTGAGAAGT	Homo sapiens	U27
U26_st	1.00396	up	4.04012	4.04583	A	A	chr11:62379340-62379414 (-)	CDBox	Affymetrix Proprietary Database	CTACGGGGATGATTTTACGAACTGAACTCTCTCTTTCTGATGGATTAGTGGAGAAAACAGAAAATTCTGAGTAGC	Homo sapiens	U26
U25_st	1.00031	up	3.95226	3.95271	A	A	chr11:62379613-62379679 (-)	CDBox	Affymetrix Proprietary Database	TTCCTATGATGAGGACCTTTTCACAGACCTGTACTGAGCTCCGTGAGGATAAATAACTCTGAGGAGA	Homo sapiens	U25
U15A_st	1.07016	up	3.85189	3.94973	A	A	chr11:74789083-74789230 (+)	CDBox	Affymetrix Proprietary Database	CTTCGATGAAGAGATGATGACGAGTCTGACTTGGGGATGTTCTCTTTGCCCAGGTGGCCTACTCTGTGCTGCGTTCTGTGGCACAGTTTAAAGAGCCCTGGTTGAAGTAATTTCCTAAAGATGACTTAGAGGCATTTGTCTGAGAAGG	Homo sapiens	U15A
U15B_st	1.08734	down	4.07713	3.95633	A	A	chr11:74793113-74793258 (+)	CDBox	Affymetrix Proprietary Database	CTTCAGTGATGACACGATGACGAGTCAGAAAGGTCACGTCCTGCTCTTGGTCCTTGTCAGTGCCATGTTCTGTGGTGCTGTGCACGAGTTCCTTTGGCAGAAGTGTCCTATTTATTGATCGATTTAGAGGCATTTGTCTGAGAAGG	Homo sapiens	U15B
mgU2-19-30_st	1.00031	up	4.08789	4.08835	A	A	chr11:93094328-93094680 (+)	scaRna	Affymetrix Proprietary Database	CTTTCTGAGATCTGCTTTTAGTGAAGTGGATCAATGATGAAACTAGCCAAATCTGAGCATCAGAAGTCTTTCCAGTCTACCTGATGCATGATCTCTACAGTTCTGAGAAGCAAAACTATAAAACAATGTAAAACAATAAGGGCATATGTCTGGTGTGTGTGTGTGTGTGTGTGTGTGTGTGTGTGTGTACGCACATGTGTTTATAAAGATAACAGCTGTAGGAATGAATGAGATTGAGGGTGGGGGGGTGCGTATGTATGTCTATGAAAGCCTAATCATTTCTGGGCAATGATGAAAAGGTTTTACTACTGATCTTTGTAACTATGATGGTTTCTACACTTGACCTGAGCTCA	Homo sapiens	mgU2-19/30
ACA25_st	1.11255	down	4.11899	3.96512	A	A	chr11:93103327-93103460 (-)	HAcaBox	Affymetrix Proprietary Database	GGGTCATTTCAAAGAGGGCTTATGAGGCTGTGAAACCCAGAGCTCTTAACGCTGTGACCAAAGATGGAAGTTCTCTATAGGAAGCCATAGCACTCCTAATGTTTGGTGCTATGTTTTCCTGAGGAGATATAAAA	Homo sapiens	ACA25
ACA25_x_st	1.00031	up	3.9998	4.00025	A	A	chr11:93103327-93103460 (-)	HAcaBox	Affymetrix Proprietary Database	GGGTCATTTCAAAGAGGGCTTATGAGGCTGTGAAACCCAGAGCTCTTAACGCTGTGACCAAAGATGGAAGTTCTCTATAGGAAGCCATAGCACTCCTAATGTTTGGTGCTATGTTTTCCTGAGGAGATATAAAA	Homo sapiens	ACA25
ACA32_st	1.04503	up	4.00129	4.06483	P	A	chr11:93103793-93103913 (-)	HAcaBox	Affymetrix Proprietary Database	TGGTCATTACCAAGGCTTTTAGAATGCAGTTTCTCATTTGCTGTGGACATGACCATAAAAAAATTTCCCAGTAGGTTTTCTATCTGCTACTTTGCTAGCAATCAGCTTATTGGGAACAGTT	Homo sapiens	ACA32
mgh28S-2411_st	1.0072	up	3.99485	4.0052	A	A	chr11:93104317-93104387 (-)	CDBox	Affymetrix Proprietary Database	GATGTTATGATGATGGGCGAAATGTTCAACTGCTCTGAAGGGGCTGAATGAAAATGGCCTTTCTGAACATC	Homo sapiens	mgh28S-2411
ACA1_s_st	1.00401	down	4.09218	4.08641	A	A	chr11:93104818-93104947 (-)	HAcaBox	Affymetrix Proprietary Database	TGCCTCATTCTAGAGAATGGGCACTGTTGATCATGGTGTCCAAAAATAGTTAATGTGGCTAAATTGAGACAGGTTATGCTTCCATCACAGTATGCATATTGCAGTGGTGACAATGAGACCTGTAACATTT	Homo sapiens	ACA1
ACA1_x_st	1.06391	down	3.95086	3.86148	A	A	chr11:93104818-93104947 (-)	HAcaBox	Affymetrix Proprietary Database	TGCCTCATTCTAGAGAATGGGCACTGTTGATCATGGTGTCCAAAAATAGTTAATGTGGCTAAATTGAGACAGGTTATGCTTCCATCACAGTATGCATATTGCAGTGGTGACAATGAGACCTGTAACATTT	Homo sapiens	ACA1
ACA8_x_st	1.07582	up	3.8379	3.94334	A	A	chr11:93105175-93105313 (-)	HAcaBox	Affymetrix Proprietary Database	TGCACTGCATGGTATCTGCACTCAGCAGTTTACACCTGCTAGGGTGTTCAAAGGTCAGTGCTATAGAAATTCAGTATCTGGCATCGTTGGTTTTCTTGGCTTTGTGCTTGTTAAACCTGGTATTTCTACTGATACAGTA	Homo sapiens	ACA8
mgh28S-2409_st	1.0072	up	3.94853	3.95889	A	A	chr11:93106042-93106114 (-)	CDBox	Affymetrix Proprietary Database	GTTCAGATGATGAATTTAACTGTTCAACTGCTGAATGATAACGGGCATGAACTAAAACTTAATTCTGACAGAG	Homo sapiens	mgh28S-2409
ACA18_x_st	1.00396	up	3.94157	3.94727	A	A	chr11:93106280-93106411 (-)	HAcaBox	Affymetrix Proprietary Database	GTTGAGGTCTATCCCGATGGGGCTTTTCCTGTAGCCTGCACATCGTTGGAAACGCCTCATAGAGTAACTCTGTGGTTTTACTTTACTCACAGGACTATTGTTAGATCTGTGGGAAGGAATTACAAGACAGTT	Homo sapiens	ACA18
ACA40_x_st	1.0656	down	4.12642	4.03475	A	P	chr11:93107924-93108050 (-)	HAcaBox	Affymetrix Proprietary Database	TGCACTTATGTATGTTTTTGTTTAACGTGGACAAAGACTTACAGATAGGTGCAAAAAATAAATCCTCTTTTGCAACCCAGAACTCATTGTTCAGTATGAGTTTTGATACATATAAGAAGGGATATTA	Homo sapiens	ACA40
U85_st	1.0656	down	3.94705	3.85538	A	A	chr12:6489649-6489978 (+)	scaRna	Affymetrix Proprietary Database	GCCACATGATGATATCAAGGCTGTTGTGATTCAGTTGGTTTGGCTAAGCCCAGGGACCTTTGGCCTGTTAAAGGTCTGTAATCTTGGTGGGCGATACAGAGTTATGTGTGTTCACTGTAAGGGCAGACCAACAAGAACTTTTTCCTACTTTTGAGCTACCTCTTTTTAATAGGGGTGATTCTTCCAGTTGCTGGAGAGAAATTGTGGTAACTGGAGTGAGAGAGTAGGAACAGGGCATGTTCAGGGTATCAGGGCCAAGGGTCCTAAAGGACTTAGCTTGTGTTATGGCCACTGAGAGATGAAACACAGATCTTTGGTAATCTGATGGCT	Homo sapiens	U85
ACA57_st	1.0656	down	3.99955	3.90787	A	A	chr12:6560900-6561036 (-)	scaRna	Affymetrix Proprietary Database	TTGTCCTGGCCTATTTTTCTGCTCCCCTGTGCTCAGTTCTAACAGGGTAGTCTGGCAGGACACACAGCAATTCCCTCTCAGTTTAGGAGGGCCGTCCTAAGAATAGGGCTGGCTCTTAAAGGCACGAGAGGACAATT	Homo sapiens	ACA57
U89_st	1.06598	down	3.9998	3.90762	A	A	chr12:6946761-6947030 (-)	scaRna	Affymetrix Proprietary Database	CAGGCTGATGAGACTAAGGCGAATGCGACTCCGTGCTCTCTGGCCCTTGGCTCCTTGTTGGGGGTGGGGACTACAGATGAGATCTGAAATCTTAGTGGTAGTACCTGAGCCATGACTCCCCACTGTAAGGCCAGATCAATAGCATTGGTGGCCTTGCCTTCATTTCTGGTGCTGCCCCTAGTTCCTGGCAGCAGCCTGCAGGGAGGCCCACAGGTGGGGTCCACGGTAGGGCTGGGCACAAGCCACCTGAGCGCAACCTTGGATCTGACA	Homo sapiens	U89
ACA34_st	1.06206	up	3.99955	4.08641	P	A	chr12:47334432-47334568 (-)	HAcaBox	Affymetrix Proprietary Database	GTGGCCCTGACTGAAGACCAGCAGTTGTACTGTGGCTGTTGGTTTCAAGCAGAGGCCTAAAGGACTGTCTTCCTGTGGTCTGTTGGCTGTTCTGGGACCTCAGTAGGGAATGGCTATTTCATTTGGAAGAAACAACC	Homo sapiens	ACA34
ACA2a_st	1.00396	up	3.90217	3.90787	A	A	chr12:47336698-47336832 (-)	HAcaBox	Affymetrix Proprietary Database	TAGGCCCTGAATCAAGACCAATGGTTTGCTGTAGCTGTTGGTTTCAAACAGGAGCTAAGAGTGATGTCTTCCTTGTGGTCTGTTGGCTATTCAGTATTCCAGTGCGAATTGCCAATTCAGTTGGAAGAAACATAG	Homo sapiens	ACA2a
ACA2b_st	1.00941	down	3.95924	3.94573	A	A	chr12:47347507-47347643 (-)	HAcaBox	Affymetrix Proprietary Database	TTGGCCCTGAATCAAGGCCAGCAGTTTGCTGAAGCTGTTGGTTTCAAGCAGGAGCCTAAAGAATTGTCTTTCTATGGTCTGTTGGCCATTTCATAACTTTGGAAATGTAATGGTCAATTCATTAGAAAGAAACATGA	Homo sapiens	ACA2b
ACA2b_x_st	1.0852	up	3.90832	4.02628	A	A	chr12:47347507-47347643 (-)	HAcaBox	Affymetrix Proprietary Database	TTGGCCCTGAATCAAGGCCAGCAGTTTGCTGAAGCTGTTGGTTTCAAGCAGGAGCCTAAAGAATTGTCTTTCTATGGTCTGTTGGCCATTTCATAACTTTGGAAATGTAATGGTCAATTCATTAGAAAGAAACATGA	Homo sapiens	ACA2b
U59B_st	1.0852	up	3.84224	3.9602	A	A	chr12:55323731-55323805 (-)	CDBox	Affymetrix Proprietary Database	TATTCCTCACTGATGAGTACGTTCTGACTTTCGTTCTTCTGAGTTTGCTGAAGCCAGATGCAATTTCTGAGAAGG	Homo sapiens	U59B
U59A_st	1.00031	up	3.95348	3.95394	A	A	chr12:55325078-55325152 (-)	CDBox	Affymetrix Proprietary Database	CCTTCTATGATGATTTTATCAAAATGACTTTCGTTCTTCTGAGTTTGCTGAAGCCACATTTAGGTACTGAGAAGG	Homo sapiens	U59A
ACA53_st	1.00031	up	3.99955	4	A	A	chr12:97517544-97517793 (+)	HAcaBox	Affymetrix Proprietary Database	AACATGCTTCCTTAGATCCACCTTTGTGGATGAATCTTGAACTGAGTTCCACTTGTAAACTTCTTGTTTCTTGTGGTTCCAGTAGTCAAAGAAACATCCAGCAACTTTTTTGGTTGTATAGTCAAAGGTGCTTGAGTCATTGGCATGTAAGAGAAATATACCTGCATGTTAGTCTAACGTTCTGATAGAAATGACATGCATTTATGCTGCCATTTGTTACTATCAGGACTCGACTCGTGTGCGGACATTT	Homo sapiens	ACA53
ACA49_st	1.07582	up	3.8523	3.95774	A	A	chr12:131081722-131081858 (+)	HAcaBox	Affymetrix Proprietary Database	CTTCCTCAGCCTTACTCCAGGGACTTTTTGTTGCCTGTAAAGTGCTCTGGCATTGCCTGAGGATAGATGAGAAAGCACATATCCCTCCCCAGTAAGACGCTGTTTTCTTTTGGGGCCTACAAGTTGAGCTGACAGTA	Homo sapiens	ACA49
U102_st	1.03954	up	3.99314	4.04908	A	A	chr13:26727201-26727272 (+)	CDBox	Affymetrix Proprietary Database	AGCTTAATGATGACTGTTTTTTTTGATTGCTTGAAGCAATGTGAAAAACACATTTCACCGGCTCTGAAAGCT	Homo sapiens	U102
ACA27_x_st	1.0656	down	3.99955	3.90787	A	A	chr13:26727538-26727663 (+)	HAcaBox	Affymetrix Proprietary Database	TACCCCCTTTTCACTTTGCCAGTTGGACTTATGTCTTTATTGGTCATTCAAGTGGGGCAAAGGAAATATCCTTTTAAAACTCAGGCAAACTGGGTGTTTGTCTGTATCCTGTCAGAGGAAACAAAT	Homo sapiens	ACA27
ACA31_st	1.06424	down	4.04469	3.95486	A	A	chr13:44809615-44809744 (-)	HAcaBox	Affymetrix Proprietary Database	CTGCATCCACTGATAGACCTTGAACAATTTACTGTTGTTCTTTTGGTTTGCACTAGGATGCAAAAGAAAGAAATCCCTGCGCTTTCTGTCTGTCTTTGTGGCGGCCCAGATTGAATTGGGGAATACATCT	Homo sapiens	ACA31
mgU6-53B_st	1.0072	up	3.98911	3.99946	A	A	chr14:20930150-20930252 (-)	CDBox	Affymetrix Proprietary Database	CCCCTGTGATGAGTTGCCATGCTAATACGGAGACACCAGGTAGGGAGTTTTACCCTAACTTGGGTGTTGTTGAAATAAACTCTTTCTCGTAAATGCTGAGGGG	Homo sapiens	mgU6-53B
mgU6-53B_x_st	1.00031	up	3.9395	3.93995	A	A	chr14:20930150-20930252 (-)	CDBox	Affymetrix Proprietary Database	CCCCTGTGATGAGTTGCCATGCTAATACGGAGACACCAGGTAGGGAGTTTTACCCTAACTTGGGTGTTGTTGAAATAAACTCTTTCTCGTAAATGCTGAGGGG	Homo sapiens	mgU6-53B
mgU6-53_st	1.0072	up	3.98911	3.99946	A	A	chr14:20935292-20935400 (-)	CDBox	Affymetrix Proprietary Database	TCCCAATGATGAGTTGCCATGCTAATACTGAGCCACCAGGTAGGGCAGTGTTGCCCTGGTTTGGGTGCCAGTGAGTTTAACAAAACTTCTCACATGAAGATCTGAGGGG	Homo sapiens	mgU6-53
mgU6-53_x_st	1.14676	up	3.93427	4.13184	A	A	chr14:20935292-20935400 (-)	CDBox	Affymetrix Proprietary Database	TCCCAATGATGAGTTGCCATGCTAATACTGAGCCACCAGGTAGGGCAGTGTTGCCCTGGTTTGGGTGCCAGTGAGTTTAACAAAACTTCTCACATGAAGATCTGAGGGG	Homo sapiens	mgU6-53
ACA65_st	1.00396	up	4.04323	4.04894	A	A	chr14:80738792-80738931 (-)	HAcaBox	Affymetrix Proprietary Database	TGATGACTGTTCTTCCTGTTGCCTTCAGACCTGGCATTAGGATTTTAGGTCATCATAAATTAAAATTTGATTTTCTTCACTCAGAGAATATTAGGATAATGGAGTTATCTGTTCTCTGAAATTTGCGGAATCAAACATGT	Homo sapiens	ACA65
U93_st	1.06391	down	3.95086	3.86148	A	A	chr14:95069445-95069719 (-)	scaRna	Affymetrix Proprietary Database	AATCTGTAGTCTTGGAGCCGCACAGGGTTGGTGGTACCCTCGAGCACACCAGACTTGCAGAAAAAGCATACTCCAGAGGAAGCTGAGGCATGCCTGCTCGAGAGCCAGCTGTTCCATGTGCAATTTTCCTCTGATAGTTTCTGGTCACTGTTGCCACGGTGATAATGACTGGGCTATGTCATTATCTATCCGCCAACAGTAAGAGAAGCTTTGCAGTCGAGATATTGTTTAGCAGATGGAGTGTTTTCTGTTGAACACTAAGTACTGCCACAAGT	Homo sapiens	U93
14q-0_st	1.00396	up	4.07889	4.0846	P	A	chr14:100434010-100434086 (+)	CDBox	Affymetrix Proprietary Database	TGGACCAATGATGAGACAGTGTTTATGAACAAAAGATCATGATTAATCCAGTTCTGCACAAAACACTGAGGTCCATT	Homo sapiens	14q(0)
14qI-1_st	1.00396	up	3.99166	3.99736	A	A	chr14:100460911-100460980 (+)	CDBox	Affymetrix Proprietary Database	AAAGTGAGTGATGAATAGTTCTGTGGCATATGAATCATTAATTTTGATTAAACCCTAAACTCTGAAGTCC	Homo sapiens	14q(I-1)
14qI-2_st	1.00031	up	3.95348	3.95394	A	A	chr14:100463432-100463502 (+)	CDBox	Affymetrix Proprietary Database	ATAGCCAATCATTAGTATTCTGAGCTGTAGGAATCAAAGATTTTGATTAGATTCTGTAACTCAGAGGTTTA	Homo sapiens	14q(I-2)
14qI-3_x_st	1.0656	down	3.95086	3.85919	A	A	chr14:100466009-100466079 (+)	CDBox	Affymetrix Proprietary Database	TAGACCAATGATGAGTATTCTGGGGTGTCTGAATCAATGATTTTGATTAAACCCTGTAACTCTGAGGTCCA	Homo sapiens	14q(I-3)
14qI-4_st	1.06206	up	3.86274	3.9496	A	A	chr14:100472581-100472654 (+)	CDBox	Affymetrix Proprietary Database	TGGACCAATGATGAGTACCATGGGGTATCTGAAACAGGATTTTTGATTAAACCCATATGCAATTCTGAGGTCCA	Homo sapiens	14q(I-4)
14qI-4_x_st	1.13627	down	4.09218	3.90787	A	A	chr14:100472581-100472654 (+)	CDBox	Affymetrix Proprietary Database	TGGACCAATGATGAGTACCATGGGGTATCTGAAACAGGATTTTTGATTAAACCCATATGCAATTCTGAGGTCCA	Homo sapiens	14q(I-4)
14qI-5_st	1.0114	up	3.89264	3.90899	A	A	chr14:100474277-100474353 (+)	CDBox	Affymetrix Proprietary Database	TGGATCAATGATGAGTATTGGTGGAGGTGTCTGAATCAACACTTTTGATTAAGCCCTCTGTGTAACTCTGAGATCTG	Homo sapiens	14q(I-5)
14qI-6_st	1.0656	down	3.99832	3.90665	A	A	chr14:100475646-100475719 (+)	CDBox	Affymetrix Proprietary Database	TGGACCAGTGATGAATATCATGGGGTTTCTGAAACAACATTTTTGATTAAACCCATCTGCAACTCTGAGGTCCA	Homo sapiens	14q(I-6)
14qI-6_x_st	1.13627	down	4.04324	3.85893	A	A	chr14:100475646-100475719 (+)	CDBox	Affymetrix Proprietary Database	TGGACCAGTGATGAATATCATGGGGTTTCTGAAACAACATTTTTGATTAAACCCATCTGCAACTCTGAGGTCCA	Homo sapiens	14q(I-6)
14qI-7_st	1.00396	up	3.90217	3.90787	A	A	chr14:100477216-100477291 (+)	CDBox	Affymetrix Proprietary Database	TGGATCAATGATGAGTATGCGTGGGGCATCTGAATCAAATATTCTGATTATACCCTGTCTGTATCTCTGAGGTCCA	Homo sapiens	14q(I-7)
14qI-8_st	1.051	up	3.99717	4.06894	A	A	chr14:100479541-100479613 (+)	CDBox	Affymetrix Proprietary Database	TGGACCAATGATGAGATTGGAGGGTGTCTGAATCAAAAATTTTGATTAAAGCCATCTGTAACTCTGAGGTCCA	Homo sapiens	14q(I-8)
14qI-8_x_st	1.06598	down	4.04611	3.95394	A	A	chr14:100479541-100479613 (+)	CDBox	Affymetrix Proprietary Database	TGGACCAATGATGAGATTGGAGGGTGTCTGAATCAAAAATTTTGATTAAAGCCATCTGTAACTCTGAGGTCCA	Homo sapiens	14q(I-8)
14qI-9_x_st	1.06424	down	3.93553	3.8457	A	A	chr14:100481739-100481809 (+)	CDBox	Affymetrix Proprietary Database	TGGATCAATGATGAGTACCCTGGGGTGTCTGAATCTTGGATTTTGATTAAACCCTATAACTCTGAGGTCCA	Homo sapiens	14q(I-9)
14qII-1_st	1.0852	up	3.85342	3.97138	A	A	chr14:100485923-100485993 (+)	CDBox	Affymetrix Proprietary Database	TGGACCTATGATGATGACTGGTGGCGTATGAGTCATTGACGGTGAATACAGGTCTGGAAGTCTGAGGTCCA	Homo sapiens	14q(II-1)
14qII-1_x_st	1.00396	up	3.98034	3.98604	A	A	chr14:100485923-100485993 (+)	CDBox	Affymetrix Proprietary Database	TGGACCTATGATGATGACTGGTGGCGTATGAGTCATTGACGGTGAATACAGGTCTGGAAGTCTGAGGTCCA	Homo sapiens	14q(II-1)
14qII-2_st	1.0656	down	3.99955	3.90787	A	A	chr14:100487946-100488022 (+)	CDBox	Affymetrix Proprietary Database	GGGACCAATGATAATGACTGTTGGGGTATGAGTCAGTGAGGTTGAATAACAGTTTGTATCTGGAAATCTGAGGTCCA	Homo sapiens	14q(II-2)
14qII-3_st	1.00031	up	3.9998	4.00025	A	A	chr14:100489439-100489512 (+)	CDBox	Affymetrix Proprietary Database	TGGACCAATGATGACCACTGGTGGCGTTTGAGTCATGGACGATGAATACTACGTGTCTGAAACTCTGAGGTCCA	Homo sapiens	14q(II-3)
14qII-4_st	1.06206	up	4.00266	4.08952	A	A	chr14:100490464-100490537 (+)	CDBox	Affymetrix Proprietary Database	TGAGCCAGTGATGAAAACTGGTGGCATAGAAGTCAAGGATGCTGAATAATGTGTGTCTAGAACTCTGAGGTTCA	Homo sapiens	14q(II-4)
14qII-5_x_st	1.07016	up	3.85725	3.95508	A	A	chr14:100491460-100491528 (+)	CDBox	Affymetrix Proprietary Database	TGGATTGATGATGACCACTGGTGGCCTATGAGTCATACAATGAATACGTGTCTAGAACTCTGAGGTCCA	Homo sapiens	14q(II-5)
14qII-6_st	1.06391	down	4.07773	3.98835	A	A	chr14:100493256-100493326 (+)	CDBox	Affymetrix Proprietary Database	TGGATCAATGATGTCCACTGGTGGCGTATAAATCATATTTGGTGAATATATGTCTGGAACTCTGAGGTCCA	Homo sapiens	14q(II-6)
14qII-7_st	1.06598	down	4.04038	3.9482	A	A	chr14:100499144-100499219 (+)	CDBox	Affymetrix Proprietary Database	TGAACTAGTGGTGATGGCTTGTGGCATATTTAGTCACAGATGATGAATAAATACATGCCTGAGACTCTGAGGTTAG	Homo sapiens	14q(II-7)
14qII-8_st	1.04805	down	3.98494	3.91723	A	A	chr14:100500871-100500941 (+)	CDBox	Affymetrix Proprietary Database	TGATGATATGATGGCCACTGGTGGCTTATGAGTCTTATACAGTGAATACATGTTTGAAACTCTGAGGTCTG	Homo sapiens	14q(II-8)
14qII-8_x_st	1.06478	up	3.8122	3.90275	A	A	chr14:100500871-100500941 (+)	CDBox	Affymetrix Proprietary Database	TGATGATATGATGGCCACTGGTGGCTTATGAGTCTTATACAGTGAATACATGTTTGAAACTCTGAGGTCTG	Homo sapiens	14q(II-8)
14qII-9_x_st	1.00396	up	3.94823	3.95394	A	A	chr14:100502119-100502189 (+)	CDBox	Affymetrix Proprietary Database	TGGATCGATGATGACTGCTGGTGGCGTATGAGTCTTACATGATGAATACGTGTCTGGAACTCTGAGGTCCA	Homo sapiens	14q(II-9)
14qII-10_st	1.07582	up	3.94705	4.05249	A	A	chr14:100503142-100503212 (+)	CDBox	Affymetrix Proprietary Database	AAGATCAATGATGACTACTGTTAGTGTATGAGTTACACATGATGAATACATGTCTGAAACTCTGAGGTCCA	Homo sapiens	14q(II-10)
14qII-11_st	1.00031	up	3.95086	3.95131	A	A	chr14:100504201-100504274 (+)	CDBox	Affymetrix Proprietary Database	TGGACCAGTGATGGTGACTGGTGGTGTGTGAGTCATGCACAGTGAATATCATGTGTCTGGAACTCTGAGGTCCA	Homo sapiens	14q(II-11)
14qII-11_x_st	1.1382	down	4.04709	3.86033	A	A	chr14:100504201-100504274 (+)	CDBox	Affymetrix Proprietary Database	TGGACCAGTGATGGTGACTGGTGGTGTGTGAGTCATGCACAGTGAATATCATGTGTCTGGAACTCTGAGGTCCA	Homo sapiens	14q(II-11)
14qII-12_st	1.06494	down	3.92721	3.83643	A	A	chr14:100505038-100505111 (+)	CDBox	Affymetrix Proprietary Database	TGGACCAATGATGACAAATACCGGCGTATGAGTCTTGGATGATGAATAATACGTGTCTGGAACTCTGAGGTCCA	Homo sapiens	14q(II-12)
14qII-12_x_st	1.07016	up	3.90217	4	A	A	chr14:100505038-100505111 (+)	CDBox	Affymetrix Proprietary Database	TGGACCAATGATGACAAATACCGGCGTATGAGTCTTGGATGATGAATAATACGTGTCTGGAACTCTGAGGTCCA	Homo sapiens	14q(II-12)
14qII-13_st	1.0656	down	3.99955	3.90787	A	A	chr14:100505969-100506041 (+)	CDBox	Affymetrix Proprietary Database	TGGACCAGTGATGACCACTGGTGGCATATGAGTCATACACATGAACACCATGTTTCTAGAACTCTGAGGTCCA	Homo sapiens	14q(II-13)
14qII-14_st	1.06646	up	3.85975	3.95258	A	A	chr14:100508193-100508266 (+)	CDBox	Affymetrix Proprietary Database	TGGACCAATGATGACAACTGCCGGCGTATGAGTGTTGGGTGATGAATAATACGTGTCTAGAACTCTGAGGTCCA	Homo sapiens	14q(II-14)
14qII-14_x_st	1.00396	up	3.94157	3.94727	A	A	chr14:100508193-100508266 (+)	CDBox	Affymetrix Proprietary Database	TGGACCAATGATGACAACTGCCGGCGTATGAGTGTTGGGTGATGAATAATACGTGTCTAGAACTCTGAGGTCCA	Homo sapiens	14q(II-14)
14qII-15_x_st	1.1207	up	3.95084	4.11524	A	A	chr14:100508760-100508830 (+)	CDBox	Affymetrix Proprietary Database	TGGATCGATGATGACCACTGGTGGCGTATGAGTCATACATGATGAATATGTGTCTGGAACTCTGAGGTCCT	Homo sapiens	14q(II-15)
14qII-16_st	1.0072	up	3.93924	3.9496	A	A	chr14:100509685-100509753 (+)	CDBox	Affymetrix Proprietary Database	TGGACCAATTATGACTACTGGTGTGAGTCACGCATAATGAACACCACGTGTCTGGAACTCTGAGGTCCA	Homo sapiens	14q(II-16)
14qII-17_st	1.00396	up	3.94157	3.94727	A	A	chr14:100510896-100510969 (+)	CDBox	Affymetrix Proprietary Database	TGGACCAATGATGACAAATGGTGGCATTGGAGTTATGGACGATGAATGATATGTGTCTGAAACTCTGAGGTCCA	Homo sapiens	14q(II-17)
14qII-18_st	1.15913	up	3.89325	4.1063	A	A	chr14:100511915-100511985 (+)	CDBox	Affymetrix Proprietary Database	TAGATCAGTGATGACTACTGTTGGTGTATGAGTCATATACGATGAATACATGTCTGAAATTCTGAGGTCCA	Homo sapiens	14q(II-18)
14qII-18_x_st	1.07582	up	3.8917	3.99714	A	A	chr14:100511915-100511985 (+)	CDBox	Affymetrix Proprietary Database	TAGATCAGTGATGACTACTGTTGGTGTATGAGTCATATACGATGAATACATGTCTGAAATTCTGAGGTCCA	Homo sapiens	14q(II-18)
14qII-19_st	1.051	up	3.98522	4.05699	P	A	chr14:100512567-100512640 (+)	CDBox	Affymetrix Proprietary Database	TGGATCAATGATAAAACTTGCTGGCATATGAATCTTGGATAATGGATGATACGTGTGTGGAACTCTGAGGTCCA	Homo sapiens	14q(II-19)
14qII-20_st	1.00396	up	3.90331	3.90902	A	A	chr14:100517094-100517164 (+)	CDBox	Affymetrix Proprietary Database	TGGATCGATGATGACTACTGGTGGCGTATGAGTCATCTACAGTGAATACGTCTCTGGAACTCTGAGGTCTG	Homo sapiens	14q(II-20)
14qII-21_x_st	1.07582	up	3.8485	3.95394	A	A	chr14:100518065-100518135 (+)	CDBox	Affymetrix Proprietary Database	TGGATCAATGATGACCACTGGTGGCGTATGAGTCATATGTGATGAATACGTGTCTGGAACTCTGAGGTCCA	Homo sapiens	14q(II-21)
14qII-22_x_st	1.00856	down	3.95863	3.94633	A	A	chr14:100519016-100519086 (+)	CDBox	Affymetrix Proprietary Database	TGGATCGATGATGACTACCGGTGGCGTATGAGTCATATGTGATGAATACGTGTTTGGAACTCTGAGGTCCA	Homo sapiens	14q(II-22)
14qII-23_x_st	1.0852	up	3.96212	4.08009	A	A	chr14:100519966-100520036 (+)	CDBox	Affymetrix Proprietary Database	TGGATCGATGATGACTACTGGTGGCGTATGAGTCATAGACAATGAATACGTGTCTGGAACTCTGAGGTCCA	Homo sapiens	14q(II-23)
14qII-24_st	1.07016	up	3.97219	4.07002	A	A	chr14:100520867-100520937 (+)	CDBox	Affymetrix Proprietary Database	TGGATCGATGGTGACTGTTGATGGCATATGACTCACATATGATGAGTACGTATCTGGAACTCTGAGGTCTG	Homo sapiens	14q(II-24)
14qII-25_x_st	1.00031	up	3.99955	4	A	A	chr14:100522147-100522217 (+)	CDBox	Affymetrix Proprietary Database	TGGATCGATGATGACTACTGGTGGCGTATGAGTCTTTTGCGATGAATACGTGTCTAGAACTCTGAGGTCCG	Homo sapiens	14q(II-25)
14qII-26_st	1.06494	down	3.94908	3.8583	A	A	chr14:100523136-100523206 (+)	CDBox	Affymetrix Proprietary Database	TGGATCGATGATGAGCACTGGTGGAGTATGAGTCACATACGATGAATACGTGTCTGGAACTCTGAGGTCCA	Homo sapiens	14q(II-26)
14qII-26_x_st	1.04958	down	4.07696	4.00715	A	A	chr14:100523136-100523206 (+)	CDBox	Affymetrix Proprietary Database	TGGATCGATGATGAGCACTGGTGGAGTATGAGTCACATACGATGAATACGTGTCTGGAACTCTGAGGTCCA	Homo sapiens	14q(II-26)
14qII-27_st	1.00396	up	3.90217	3.90787	A	A	chr14:100524251-100524319 (+)	CDBox	Affymetrix Proprietary Database	TGGTTCAGTGTTGACTACTGGTGTCGTGTGAGTCATACAATGAATACATGTCTGGAACTCTGAGGCCCA	Homo sapiens	14q(II-27)
14qII-27_x_st	1.00031	up	3.90594	3.90639	A	A	chr14:100524251-100524319 (+)	CDBox	Affymetrix Proprietary Database	TGGTTCAGTGTTGACTACTGGTGTCGTGTGAGTCATACAATGAATACATGTCTGGAACTCTGAGGCCCA	Homo sapiens	14q(II-27)
14qII-28_x_st	1.06206	up	3.97768	4.06454	A	A	chr14:100525220-100525290 (+)	CDBox	Affymetrix Proprietary Database	TGGATCGATGATGACTGCTGGTGGCGTATGAGTCATATGCGATGAATACGTGTCTAGAACTCTGAGGTCCA	Homo sapiens	14q(II-28)
14qII-29_st	1.06013	down	4.04189	3.95765	A	A	chr14:100526181-100526249 (+)	CDBox	Affymetrix Proprietary Database	TGGATCGATGATGACTACTGGTAGCATGAGTCATATACAGTGAATACATGTCTGGAACTCTGAGGTCTG	Homo sapiens	14q(II-29)
14qII-29_x_st	1.0852	up	3.92421	4.04217	A	A	chr14:100526181-100526249 (+)	CDBox	Affymetrix Proprietary Database	TGGATCGATGATGACTACTGGTAGCATGAGTCATATACAGTGAATACATGTCTGGAACTCTGAGGTCTG	Homo sapiens	14q(II-29)
14qII-30_st	1.1207	up	3.96423	4.12863	A	A	chr14:100528009-100528079 (+)	CDBox	Affymetrix Proprietary Database	TGGATCAATCATGACTACTGGTATTGGATGGGTCTTCGTCAGTGAATGCCTATCTGGAACTCTGAGGTCCA	Homo sapiens	14q(II-30)
14qII-31_st	1.06561	down	3.99692	3.90525	A	A	chr14:100529326-100529399 (+)	CDBox	Affymetrix Proprietary Database	TGAGCAAGCGATGACAGCCGGTGGTGTGTGAGTCATGGAGGATGAATACTAAGTGCCTGGAACTCTGAGGTTCA	Homo sapiens	14q(II-31)
ACA28_st	1.06598	down	4.09218	4	A	A	chr14:102873939-102874064 (+)	HAcaBox	Affymetrix Proprietary Database	AAGCAACACTCTGTGGCAGATGATCAAAACTGTCTGACACAATTTGAGCTTGCTATAGCAAGAAAGTCTAACCTATTCCGGTGTTCTCTCTCCCATGAGACAAGCCGTTATATAGACTTAAACAGT	Homo sapiens	ACA28
HBII-436_st	1.00031	up	3.95226	3.95271	A	A	chr15:22778234-22778308 (+)	CDBox	Affymetrix Proprietary Database	GGTTCATGATGACACAGGACCTTGTCTGAACATAATGATTTCAAAATTTGAGCTTAAAAATGACACTCTGAAATC	Homo sapiens	HBII-436
HBII-13_st	1.07016	up	3.94537	4.0432	A	A	chr15:22781340-22781406 (+)	CDBox	Affymetrix Proprietary Database	GGATTTGTGATGAGCTGTGTTTACTGAGCATGATGAAGTAAAGCTCAACGTGATTACTCTGAAGTCC	Homo sapiens	HBII-13
HBII-13_x_st	1.06391	down	3.9984	3.90902	A	A	chr15:22781340-22781406 (+)	CDBox	Affymetrix Proprietary Database	GGATTTGTGATGAGCTGTGTTTACTGAGCATGATGAAGTAAAGCTCAACGTGATTACTCTGAAGTCC	Homo sapiens	HBII-13
HBII-437_st	1.00396	up	3.99692	4.00263	A	A	chr15:22783165-22783235 (+)	CDBox	Affymetrix Proprietary Database	GCTTAATGATGAGAATCATTATTTCTTGAATTGGATGACACTTTCCATTCCTGCAAAGGGAGCGTGAGGTC	Homo sapiens	HBII-437
HBII-438A_s_st	1.0347	down	3.97832	3.9291	A	A	chr15:22838214-22838280 (+)	CDBox	Affymetrix Proprietary Database	GGATCGATGATGAGAATAATTGTCTGAGGATGCTGAGGGACTCATTCCAGATGTCAATCTGAGGTCC	Homo sapiens	HBII-438A
HBII-85-1_x_st	1.06206	up	3.99955	4.08641	A	A	chr15:22847716-22847812 (+)	CDBox	Affymetrix Proprietary Database	TGGATCGATGATGAGTCCCCTATAAAAACATTCCTTGGAAAAGCTGAACAAAATGAGTGAGAACTCATAACGTCATTCTCATCGGAACTGAGGTCCA	Homo sapiens	HBII-85-1
HBII-85-2_x_st	1.00396	up	4.24225	4.24796	P	P	chr15:22850449-22850545 (+)	CDBox	Affymetrix Proprietary Database	TGGATCGATGATGAGTCCCCAAAAAAAACATTCCTTGGAAAAGCTGAACAAAATGAGTGAAAACTCATACCGTCATTCTCATCGGAACTGAGGTCCA	Homo sapiens	HBII-85-2
HBII-85-3_x_st	1.00946	up	3.99298	4.00657	A	A	chr15:22853099-22853195 (+)	CDBox	Affymetrix Proprietary Database	TGGATCGATGATGAGTCCCCCATAAAAACATTCCTTGGAAAAGCTGAACAAAATGAGTGAGAACTCATACCGTCGTTCTCATCGGAACTGAGGTCCA	Homo sapiens	HBII-85-3
HBII-85-4_x_st	1.1382	down	4.21304	4.02628	P	P	chr15:22855777-22855874 (+)	CDBox	Affymetrix Proprietary Database	TGGATCGATGATGAGTCCCCCCAAAAAAACATTCCTTGGAAAAGCTGAACAAAATGAGTGAAAACTCATACCGTCGTTCTCAGCGGAACTGAGGTCCA	Homo sapiens	HBII-85-4
HBII-85-5_x_st	1.00396	up	4.20515	4.21086	A	P	chr15:22858572-22858668 (+)	CDBox	Affymetrix Proprietary Database	TGGATCGATGATGAGTCCCCCATAAAAACATTCCTTGGAAAAGCTGAACAAAATGAGTGAGAACTCATACCGTCGTTCTCATCAGAACTGAGGTCCA	Homo sapiens	HBII-85-5
HBII-85-6_x_st	1.41906	down	7.18302	6.67808	P	P	chr15:22861265-22861362 (+)	CDBox	Affymetrix Proprietary Database	TGGATCGATGATGAGTCCTCCAAAAAAAACATTCCTTGGAAAAGCTGAACAAAATGAGTGAAAACTCATACCGTCATTCTCATCGGAACTGAGGTCCA	Homo sapiens	HBII-85-6
HBII-85-8_x_st	1.0829	down	4.71265	4.59776	P	P	chr15:22866671-22866767 (+)	CDBox	Affymetrix Proprietary Database	TGGATCGATGATGAGTCCTCCAAAAAAACATTCCTTGGAAAAGCTGAACAAAATGAGTGAGAACTCATACCGTCGTTCTCATCGGAACTGAGGTCCA	Homo sapiens	HBII-85-8
HBII-85-10_st	1.051	up	4.08378	4.15555	A	A	chr15:22870353-22870456 (+)	CDBox	Affymetrix Proprietary Database	TAGGTTGATGATGACTTACATATATACGTTTTTTTTTTTTTTTTGGAAAGGTGAACAAAATGAGTGAAAACTCAGTACCATCATCCTCATCTAACTGAGGTCCA	Homo sapiens	HBII-85-10
HBII-85-11_st	1.06391	down	3.94591	3.85653	A	A	chr15:22872168-22872261 (+)	CDBox	Affymetrix Proprietary Database	TGGATCAATGATGACTTCCATACGTGGGTTCCTTGGAAAGTTGAACAAAATGAGTGAAAACTTTATACTGTCATCCTCTTCAAACTGAGGTCCA	Homo sapiens	HBII-85-11
HBII-85-12_x_st	1.0072	up	3.99485	4.0052	A	A	chr15:22873290-22873383 (+)	CDBox	Affymetrix Proprietary Database	TGGATCAATGATGACTTCCATATATACATTCCTTGGAAAGCTGAATAAAATGAATGAAAACTCTATACCATCATCCTCATTGAACTGAGGTCCC	Homo sapiens	HBII-85-12
HBII-85-13_st	1.00396	up	3.90217	3.90787	A	A	chr15:22875297-22875390 (+)	CDBox	Affymetrix Proprietary Database	TGGACCAATGATGACTTCCATACATGCATTCCTTGGAAAGCTGAACAAAATGAGTGGGAACTCTGTACTATCATCTTAGTTGAACTGAGGTCCA	Homo sapiens	HBII-85-13
HBII-85-13_x_st	1.0656	down	4.04586	3.95419	A	A	chr15:22875297-22875390 (+)	CDBox	Affymetrix Proprietary Database	TGGACCAATGATGACTTCCATACATGCATTCCTTGGAAAGCTGAACAAAATGAGTGGGAACTCTGTACTATCATCTTAGTTGAACTGAGGTCCA	Homo sapiens	HBII-85-13
HBII-85-14_x_st	1.06598	down	4.08814	3.99597	A	A	chr15:22876381-22876474 (+)	CDBox	Affymetrix Proprietary Database	TGGATCGATGATGACTTCCATATATACATTCCTTGGAAAGCTGAACAAAATGAGTGAAAACTCTATACCGTCATTCTCGTCGAACTGAGGTCCA	Homo sapiens	HBII-85-14
HBII-85-15_x_st	1.12884	up	3.857	4.03184	A	A	chr15:22877526-22877619 (+)	CDBox	Affymetrix Proprietary Database	TGGATCGATGATGACTTCCATATATACATTCCTTGGAAAGCTGAACAAAATGAGTGAAAACTCTATACCGTCATCCTCGTCAAACTGAGGTCCA	Homo sapiens	HBII-85-15
HBII-85-16_x_st	1.00031	up	4.0165	4.01696	A	A	chr15:22879007-22879100 (+)	CDBox	Affymetrix Proprietary Database	TGGATCGATGATGACTTTCATACATGCATTCCTTGGAAAGCTGAACAAAATGAGTGAAAACTCTATACCGTCATCCTCGTCGAACTGAGGTCCA	Homo sapiens	HBII-85-16
HBII-85-17_x_st	1.0072	up	4.04091	4.05126	A	A	chr15:22879827-22879920 (+)	CDBox	Affymetrix Proprietary Database	TGGATCGATGATGACTTCCATATATACATTCCTTGGAAAGCTGAACAAAATGAGTGAAAACTCTATACCGTCATCCTCGTCGAACTGAGGTCCA	Homo sapiens	HBII-85-17
HBII-85-18_x_st	1.00396	up	3.99717	4.00288	A	A	chr15:22881624-22881717 (+)	CDBox	Affymetrix Proprietary Database	TGGATCGATGATGACTTCCTTATATACATTCCTTGGAAAGCTGAACAAAATGAGTGAAAACTCTATACCGTCATCCTCGTCGAACTGAGGTCCA	Homo sapiens	HBII-85-18
HBII-85-20_x_st	1.0656	down	3.99955	3.90787	A	A	chr15:22883901-22883994 (+)	CDBox	Affymetrix Proprietary Database	TGGATCGATGATGACTTCCATATATACATTCCTTGGAAAGCTGAACAAAATGAGTGAAAACTCTATACTGTCATCCTCGTCGAACTGAGGTCCA	Homo sapiens	HBII-85-20
HBII-85-21_x_st	1.1207	up	3.84719	4.01158	A	A	chr15:22885043-22885136 (+)	CDBox	Affymetrix Proprietary Database	TGGATCGATGATGACTTCCACATATACATTCCTTGGAAAGCTGAACAAAATGAGTGAAAACTCTATACCGTCATCCTCGTCGAACTGAGGTCCA	Homo sapiens	HBII-85-21
HBII-85-22_x_st	1.06424	down	3.99863	3.9088	A	A	chr15:22886162-22886255 (+)	CDBox	Affymetrix Proprietary Database	TGGATCGATGATGACTTCCATATGTACATTCCTTGGAAAGCTGAACAAAATGAGTGAAAACTCTATACCGTCATCCTCGTCGAACTGAGGTCCA	Homo sapiens	HBII-85-22
HBII-85-23_x_st	1.07016	up	3.94537	4.0432	A	A	chr15:22888025-22888118 (+)	CDBox	Affymetrix Proprietary Database	TGGATCGATGATGACCTCAATACATGCATTCCTTGGAAAGCTGAACAAAATGAGTGAAAACTCTATACCGTCGTCCTCGTCAAACTGAGGTCCA	Homo sapiens	HBII-85-23
HBII-85-24_x_st	1.01472	down	3.96162	3.94055	A	A	chr15:22890276-22890369 (+)	CDBox	Affymetrix Proprietary Database	TGGATCGATGATGACTTTTATACATGCATTCCTTGGAAAGCTGAACAAAATGAGTGAAAACTCTATACCGTCATCTTCGTTGAACTGAGGTCCA	Homo sapiens	HBII-85-24
HBII-85-25_s_st	1.06892	up	3.95182	4.04797	A	A	chr15:22893902-22893995 (+)	CDBox	Affymetrix Proprietary Database	TGGATCGATGATGACTTTAAAATGGATCTCATCGGAATCTGAACAAAATGAGTGACCAAATCACTTCTGTGCCACTTCTGTGAGCTGAGGTCCA	Homo sapiens	HBII-85-25
HBII-85-26_st	1.59628	down	7.35962	6.68491	P	P	chr15:22895738-22895835 (+)	CDBox	Affymetrix Proprietary Database	TGGATCGATGATGACTATAAAAAAAATGGATCTCATCGGAATCTGAACAAAATGAGTGACCAAATCATTTCTGTGCCACTTCTGTGAGCTGAGGTCCA	Homo sapiens	HBII-85-26
HBII-85-26_x_st	1.0656	down	4.04586	3.95419	P	P	chr15:22895738-22895835 (+)	CDBox	Affymetrix Proprietary Database	TGGATCGATGATGACTATAAAAAAAATGGATCTCATCGGAATCTGAACAAAATGAGTGACCAAATCATTTCTGTGCCACTTCTGTGAGCTGAGGTCCA	Homo sapiens	HBII-85-26
HBII-85-27_x_st	1.051	up	4.09218	4.16394	A	A	chr15:22897814-22897907 (+)	CDBox	Affymetrix Proprietary Database	TGGATCGATGATGACTTAAAGATTTATCTAATTTAAATCTGAACAAAATGAGTGACCAAAACACTTCTGTACCACTTCTGTGAGCTGAGGTCCA	Homo sapiens	HBII-85-27
HBII-85-28_st	1.00031	up	3.90099	3.90144	A	A	chr15:22900881-22900973 (+)	CDBox	Affymetrix Proprietary Database	TGGATGGATGACGACTTAAAAATGAATCTCGTTGGAATCTGAGCAAAACGAGTGAGCAAACCACTTCTGTGCAGTTCTGTGAACTGAGGTCAA	Homo sapiens	HBII-85-28
HBII-85-29_st	1.09166	up	4.06437	4.19089	P	A	chr15:22902760-22902844 (+)	CDBox	Affymetrix Proprietary Database	TGGATCGATGATGACTTAAAAAAATGGAAACCTTGGAAATCTGAACAAAATGAGTGACCAAGACACTTCTGTGAGCTGAGGTCCA	Homo sapiens	HBII-85-29
HBII-85-29_x_st	1.0829	down	4.05196	3.93707	A	P	chr15:22902760-22902844 (+)	CDBox	Affymetrix Proprietary Database	TGGATCGATGATGACTTAAAAAAATGGAAACCTTGGAAATCTGAACAAAATGAGTGACCAAGACACTTCTGTGAGCTGAGGTCCA	Homo sapiens	HBII-85-29
HBII-52-16_x_st	1.1207	up	3.81902	3.98342	A	A	chr15:22995688-22995769 (+)	CDBox	Affymetrix Proprietary Database	GGGTCAATGATGAGAACCTTATATTATCCTGAAGAGAGGTGATGACTTAAAAATCATGCTCAATAGGATTACGCTGAGGCCC	Homo sapiens	HBII-52-16
HBII-52-2_st	1.06391	down	3.95086	3.86148	A	A	chr15:22968875-22968956 (+)	CDBox	Affymetrix Proprietary Database	GGGTCGATGATGAGAAGCTTCTGTTTTCTTGAAGAGAGGTGATGACTTAAAAATCATGCTCAATAGGATTATGCTGAGGCCC	Homo sapiens	HBII-52-2
HBII-52-11_x_st	1.0656	down	4.04561	3.95394	A	A	chr15:22985654-22985735 (+)	CDBox	Affymetrix Proprietary Database	GGGTCAATGATGAGAACCTTATATTGTCCTGAAGAGAGGTGATGACTTAAAAATCATGCTCAATAGGATTACGCTGAGGCCC	Homo sapiens	HBII-52-11
HBII-52-4_x_st	1.00396	up	3.95086	3.95656	A	A	chr15:22973072-22973153 (+)	CDBox	Affymetrix Proprietary Database	GGGTCGATGATGAGAACTTTATATTGTTCTGAAGAGAGGTGATGACTTAAAAATCATGCTCAATAGGATTACGCTGAGGCCC	Homo sapiens	HBII-52-4
HBII-52-5_x_st	1.00396	up	3.90217	3.90787	A	A	chr15:22974978-22975059 (+)	CDBox	Affymetrix Proprietary Database	GGATCGATGATGAGAACCTTATATTGTCCTGAAGAGAGGTGATGACTTAAAAATCATGCTCAATAGGATTACGCTGAGGCCC	Homo sapiens	HBII-52-5
HBII-52-6_x_st	1.00396	up	4.0392	4.04491	A	A	chr15:22976737-22976818 (+)	CDBox	Affymetrix Proprietary Database	GGGTCAATGATGAGAACCTTATATTGTTCTGAAGAGAGGTGATGACTTAAAAATCATGCTCAATAGGATTACGCTGAGGCCC	Homo sapiens	HBII-52-6
HBII-52-7_x_st	1.07582	up	3.94705	4.05249	A	A	chr15:22978625-22978706 (+)	CDBox	Affymetrix Proprietary Database	GGGTCAATGAGAACCTTATATTGTCCTGAAGAGAGGTGATAACTTAAAAATCATGCTCAATAATAGGATTACGCTGAGGCCC	Homo sapiens	HBII-52-7
HBII-52-8_x_st	1.00031	up	3.90594	3.90639	A	A	chr15:22980546-22980627 (+)	CDBox	Affymetrix Proprietary Database	GGGTCAATGATGAGAACCTTACATTGTTCTGAAGAGAGATGATGACTTAAAAATCATGCTCAATAGGATTACGCTGAGGCCC	Homo sapiens	HBII-52-8
HBII-52-9_x_st	1.10122	up	3.83661	3.97572	A	A	chr15:22981871-22981952 (+)	CDBox	Affymetrix Proprietary Database	GGGTCGATGATGAGAACCTTATATTGTCCTGAAGAGAGGTGATGACTTAAAAATCATGCTCAATAGGATTACGCTGAGGCCC	Homo sapiens	HBII-52-9
HBII-52-10_x_st	1.01374	down	4.00987	3.99018	A	A	chr15:22983776-22983856 (+)	CDBox	Affymetrix Proprietary Database	GGGTCGATGATGAGAACCTTATATTGTCTGAAGAGAGGTGATGACTTAAAAATCATGCTCAATAGGATTACGCTGAGGCCC	Homo sapiens	HBII-52-10
HBII-52-14_x_st	1.14292	down	4.09087	3.89815	A	A	chr15:22991161-22991241 (+)	CDBox	Affymetrix Proprietary Database	GGGTCGATGATGAGAAACTTATATTGTCTGAAGAGAGGTGATGACTTAAAAATCATGCTCAATAGGATTACGCTGAGGCCC	Homo sapiens	HBII-52-14
HBII-52-15_x_st	1.06598	down	3.99717	3.905	A	A	chr15:22993816-22993896 (+)	CDBox	Affymetrix Proprietary Database	GGGTCGATGATGAGAACCTTATATGTTCTGAAGAGAGGTGATGACTTAAAAATCATGCTCAATAGGATTACGCTGAGGCCC	Homo sapiens	HBII-52-15
HBII-52-21_x_st	1.0852	up	3.8921	4.01006	A	A	chr15:23004323-23004403 (+)	CDBox	Affymetrix Proprietary Database	GGGTCGATGATGAGAACCTTATATTTTCTGAAGAGAGGTGATGACTTAAAAATCATGCTCAATAGGATTACGCTGAGGCCC	Homo sapiens	HBII-52-21
HBII-52-23_st	1.00031	up	3.99955	4	A	A	chr15:23008036-23008117 (+)	CDBox	Affymetrix Proprietary Database	GGGTCAATGATGAGAACCCTATATTGTGTTGAAGAGAGGTGATGACTTAAAATTACCATGCTCAATGATTACGCTGAGGCCC	Homo sapiens	HBII-52-23
HBII-52-25_x_st	1.00396	up	3.94823	3.95394	A	A	chr15:23011781-23011862 (+)	CDBox	Affymetrix Proprietary Database	AGGTCGATTATGAGAACCTTATATTGTCCTGAAGAGAGGTGATGACTTAAAAATCATGCCCAATAGGATTACGCTGAGGCCC	Homo sapiens	HBII-52-25
HBII-52-26_x_st	1.07582	up	4.02902	4.13446	A	A	chr15:23014857-23014938 (+)	CDBox	Affymetrix Proprietary Database	GGGTCAGTGATGAGAACCTTATATTGTCCTGAAGAGAGGTGATGACTTAAAAATCATGCTCAATAGGATTACGCTGAGGCCC	Homo sapiens	HBII-52-26
HBII-52-31_x_st	1.0072	up	3.94591	3.95626	A	A	chr15:23023349-23023430 (+)	CDBox	Affymetrix Proprietary Database	GGGTCAGTGATGAGAACCTTATATTGTCCTGAAGAAAGGTGATGACTTAAAAATCATGCTCAATAGGATTACACTGAGGCCC	Homo sapiens	HBII-52-31
HBII-52-32_x_st	1.05145	up	3.99687	4.06924	A	A	chr15:23025207-23025288 (+)	CDBox	Affymetrix Proprietary Database	GGGTCAATGATGAGAACCTGATATTGCCCTGAAGAGAGATGATGACTTAAAAATCATGTTCAATAGGATTACGCTGAGGCCT	Homo sapiens	HBII-52-32
HBII-52-33_x_st	1.051	up	3.91783	3.98959	A	A	chr15:23027078-23027159 (+)	CDBox	Affymetrix Proprietary Database	GGGTCAATGATGAGAACCGTATATTGTCCTGAAGAGCGGTGATGACTTAAAAATAATGCTCAATAGGATTACGCTGAGGCCC	Homo sapiens	HBII-52-33
HBII-52-34_x_st	1.06424	down	4.04494	3.95511	A	A	chr15:23028627-23028708 (+)	CDBox	Affymetrix Proprietary Database	GGGTCAATGATGAGAACCTTATAATGTTCTGAAGAGAGGTGATGACTTAAAAATCATGCTCAATAGGATTACGCTGAGGCCC	Homo sapiens	HBII-52-34
HBII-52-35_x_st	1.00031	up	3.99429	3.99474	A	A	chr15:23030487-23030568 (+)	CDBox	Affymetrix Proprietary Database	GGGTCAATGATGAGAACCTTGTATTATCTTGAAGAGAGGTGATGACTTAAAAATCATGCTCAATAGGATTACACTGAGGCCC	Homo sapiens	HBII-52-35
HBII-52-37_st	1.06424	down	3.99863	3.9088	A	A	chr15:23034226-23034307 (+)	CDBox	Affymetrix Proprietary Database	GGGCTGATGATGAGAACCTTATATTGTCCTGAAAAAAGGTGATGACTTAAACATCATGCTTAATAGTATTATGCTGAAGCCC	Homo sapiens	HBII-52-37
HBII-52-37_x_st	1.12537	down	4.17331	4.00292	A	P	chr15:23034226-23034307 (+)	CDBox	Affymetrix Proprietary Database	GGGCTGATGATGAGAACCTTATATTGTCCTGAAAAAAGGTGATGACTTAAACATCATGCTTAATAGTATTATGCTGAAGCCC	Homo sapiens	HBII-52-37
HBII-52-38_x_st	1.06206	up	3.95659	4.04345	A	A	chr15:23036078-23036159 (+)	CDBox	Affymetrix Proprietary Database	GGGTCAATGATGAGAACCTTACATTGTCCTGAAGAGAGATGATGACTTAAAAATCATGCTCAATAGGATTACGCTGAGGCCC	Homo sapiens	HBII-52-38
HBII-52-39_x_st	1.051	up	3.96414	4.03591	A	A	chr15:23037986-23038067 (+)	CDBox	Affymetrix Proprietary Database	GGGTCAATGATGAGAATCTTATATTGTCCTGAAGAGAGGTGATGACTTAAAAATCATGCTCAATAGGATTACGCTGAGGCCC	Homo sapiens	HBII-52-39
HBII-52-40_x_st	1.00396	up	3.99144	3.99714	A	A	chr15:23039854-23039935 (+)	CDBox	Affymetrix Proprietary Database	GGGTCGATGATGAGAACCTTATATTTTCCTGAAGAGAGGTGATGACTTAAAAATCATGCTCAATAGGATTACGCTGAGGCCC	Homo sapiens	HBII-52-40
HBII-52-41_x_st	1.06391	down	3.95086	3.86148	A	A	chr15:23041718-23041799 (+)	CDBox	Affymetrix Proprietary Database	GGGTCAGTGATGAGAACCTTCTATTGTCCTGAAGAGAGGTGATGACTTAAAAATCATGCTCAATAGGATTACGCTGAGGCCC	Homo sapiens	HBII-52-41
HBII-52-42_x_st	1.00396	up	4.04323	4.04894	A	A	chr15:23043585-23043666 (+)	CDBox	Affymetrix Proprietary Database	GGGTCGATGATGAGAACCTTATATTGTTCTGAAGAGAGGTGATGACTTAAAAATCATGCTCAATAGGATTACGCTGAGGCCC	Homo sapiens	HBII-52-42
HBII-52-44_x_st	1.0656	down	3.99832	3.90665	A	A	chr15:23047099-23047180 (+)	CDBox	Affymetrix Proprietary Database	GGGTCAATGATGAGAACCTTATATTGTCCTGAAGAGCGGTGATGACTTAAAAATCATGCTCAATAGGATTACGCTGAGGCCC	Homo sapiens	HBII-52-44
HBII-52-48_st	1.08386	up	3.89439	4.01057	A	A	chr15:23066023-23066098 (+)	CDBox	Affymetrix Proprietary Database	GGGTCAATGATGAGATGTTACCTTGAAGAGAAATGATGACGTAAAAATTAAGTTCAGTTGGATTACGCTGAGGCCC	Homo sapiens	HBII-52-48
U100_st	1.01352	up	3.9846	4.00398	A	A	chr15:64426598-64426734 (-)	scaRna	Affymetrix Proprietary Database	GTGACTGTTCCTGGTATTGATTGCATTTGTTAGTTGTACAGTGCAACCATAGACAGTCACACACATTAAAACAGATGGTTCCTGCCGACAGGGTCTGTATAGTTATCAGATTTTCTGTGCGATGGCTCCATACATGT	Homo sapiens	U100
U18C_x_st	1.00401	down	3.95397	3.9482	A	A	chr15:64580644-64580710 (-)	CDBox	Affymetrix Proprietary Database	TTGTTATGATGAGATTCCACTTAAGGTCCGTGTTTCTGAAACAAATGATTTTGTGGAAGTTCTGATT	Homo sapiens	U18C
U18B_x_st	1.0656	down	3.99955	3.90787	A	A	chr15:64581414-64581483 (-)	CDBox	Affymetrix Proprietary Database	TCAAAATGATGAGATTCCACTTAATTGGTCCGTGTTTCTGAAACACATGATATTTGTGGAAATTCTGACT	Homo sapiens	U18B
U16_st	1.06424	down	4.07795	3.98812	A	A	chr15:64582203-64582303 (-)	CDBox	Affymetrix Proprietary Database	TTGCAATGATGTCGTAATTTGCGTCTTACTCTGTTCTCAGCGACAGTTGCCTGCTGTCAGTAAGCTGGTACAGAAGGTTGACGAAAATTCTTACTGAGCAA	Homo sapiens	U16
U18A_st	1.0072	up	3.9946	4.00495	A	A	chr15:64582637-64582706 (-)	CDBox	Affymetrix Proprietary Database	CAGTAGTGATGAAATTCCACTTCATTGGTCCGTGTTTCTGAACCACATGATTTTCTCGGATGTTCTGATG	Homo sapiens	U18A
ACA45_st	1.06598	down	4.09218	4	A	A	chr15:81221751-81221877 (+)	scaRna	Affymetrix Proprietary Database	CTGGAGACTAAGAAAATAGAGTCCTTGAAATCAAGCTGACTCTGCTTTTAGCCTCCTAAATGAAAAGGTAGATAGAACAGGTCTTGTTTGCAAAATAAATTCAAGACCTACTTATCTACCAACAGCA	Homo sapiens	ACA45
ACA10_s_st	1.05717	up	3.95967	4.03988	A	A	chr16:1952336-1952468 (-)	HAcaBox	Affymetrix Proprietary Database	GGTCTCTCAGCTCCGCTTAACCACACGGGTCCAGTGTGTGCTTGGCGTGTTTTCAGGGAGGCAGAGAAAGGCTCTCCTAATGCACGACAGACCCGCCCAGAATGGCCTCTCTGTTCCTAGGAGTGCGACAATT	Homo sapiens	ACA10
U64_st	1.00401	down	3.90905	3.90328	A	A	chr16:1952975-1953108 (-)	HAcaBox	Affymetrix Proprietary Database	ACTCTCTCGGCTCTGCATAGTTGCACTTGGCTTCACCCGTGTGACTTTCGTAACGGGGAGAGAGAGAAAAGATCTCCTCAGGACCTCGGATGGGCCTTACTGTGGCCTCTCTTTCCTTGAGGGGTGCAACAGGC	Homo sapiens	U64
ACA64_st	1.07018	up	3.93805	4.03591	A	A	chr16:1955186-1955312 (+)	HAcaBox	Affymetrix Proprietary Database	GTTGGTTGAAAATCGCCCCCGGCTTTGGCCGTGGCCGCGGGTGAGATTCGGCGCCCAGAGCCCCCGGGGGCCTCAGCTCACCGCGCGCTGCCCCATGTGCGGCGGTGAAACCCAGGCCCCGACAGGC	Homo sapiens	ACA64
U60_st	1.06598	down	4.07914	3.98697	A	A	chr16:2145025-2145107 (-)	CDBox	Affymetrix Proprietary Database	AGTCTGTGATGAATTGCTTTGACTTCTGACACCTCGTATGAAAACTGCACGTGCAGTCTGATTATTTAGCAAGACTGAGGCTT	Homo sapiens	U60
ACA30_st	1.08689	up	3.93419	4.05439	A	A	chr16:30629359-30629487 (+)	HAcaBox	Affymetrix Proprietary Database	CTGGCACTTTCACAGTTCCTTCCCCAGGCAGTGGGGCCAGGATTTGGTAGCTGGTGCTGAGAGAAAACCCTTGATTGTATTCTTGCCCTGGGATTATACCAGTGGCAACTGTCACTCAATGGGACAGTG	Homo sapiens	ACA30
ACA30_x_st	1.19895	up	3.90217	4.16394	A	A	chr16:30629359-30629487 (+)	HAcaBox	Affymetrix Proprietary Database	CTGGCACTTTCACAGTTCCTTCCCCAGGCAGTGGGGCCAGGATTTGGTAGCTGGTGCTGAGAGAAAACCCTTGATTGTATTCTTGCCCTGGGATTATACCAGTGGCAACTGTCACTCAATGGGACAGTG	Homo sapiens	ACA30
ACA46_st	1.14676	up	3.85493	4.05249	A	A	chr16:57139904-57140038 (-)	HAcaBox	Affymetrix Proprietary Database	AGCACTATATTTAAACCTGTGGATGGGAATATTCCCCATTCTTGGTTACGCTGTAGTGCAAAAGAATTCCTGGCTCTCTGTTGCACAGCTGACTTGTGCCATTCTGCTGTTGCTGTATAGAGTTAAGGAACATGG	Homo sapiens	ACA46
ACA50_st	1.00946	up	3.90561	3.9192	A	A	chr16:57151201-57151336 (-)	HAcaBox	Affymetrix Proprietary Database	AAGCACTGCCTTTGAACCTGATGTGTCTTGTTTGTAGCTTCACGGGCCAAGCAACAGTGCTAGAGCATAACGACTTGTTATAACTGGGGCTCTTCAGCTCTCAACTGAACTGCTCTTTTAAAAACAAGGTACATTT	Homo sapiens	ACA50
HBII-82_st	1.0852	up	4.11111	4.22907	P	P	chr16:69129409-69129502 (+)	CDBox	Affymetrix Proprietary Database	CAGCCTGAAATGATGACTCTTTAAAAAATTTCATGTCTCTTCTCTGACATTTTTCTCTGGACACAGTTTTTGCCTTATGAATCTGATCAGGCTG	Homo sapiens	HBII-82
HBII-239_st	1.00401	down	4.04586	4.04009	A	A	chr16:70349806-70349891 (-)	CDBox	Affymetrix Proprietary Database	TGTGTGTTGGAGGATGAAAGTACGGAGTGATCCATCGGCTAAGTGTCTTGTCACAATGCTGACACTCAAACTGCTGACAGCACACG	Homo sapiens	HBII-239
HBII-202_st	1.06598	down	4.00835	3.91618	A	A	chr16:88155339-88155410 (+)	CDBox	Affymetrix Proprietary Database	CGCGTGATGACATTCTCCGGAATCGCTGTACGGCCTTGATGAAAGCACATTTGAACCCTTTTCCATCTGATT	Homo sapiens	HBII-202
HBII-296B_st	1.00396	up	3.95086	3.95656	A	A	chr17:2179169-2179254 (-)	CDBox	Affymetrix Proprietary Database	AAGAGCCAATGATGTTTTTATTCAAAATGTCTGAACCTGTCTGAAGCATCCCAGTGATGCAACTTCTGTGTGATACTGAGGCTTTT	Homo sapiens	HBII-296B
HBII-296B_x_st	1.01363	down	3.96085	3.94132	A	A	chr17:2179169-2179254 (-)	CDBox	Affymetrix Proprietary Database	AAGAGCCAATGATGTTTTTATTCAAAATGTCTGAACCTGTCTGAAGCATCCCAGTGATGCAACTTCTGTGTGATACTGAGGCTTTT	Homo sapiens	HBII-296B
HBII-296A_st	1.0656	down	4.04561	3.95394	A	A	chr17:2180323-2180414 (-)	CDBox	Affymetrix Proprietary Database	TAGAGAAGTCAATGATGGTTTTATTCATATCGTCTGAACCTGTCTGAAGCATCTCAGTGATGCAATCTCTGTGTGGTTCTGAGACTTCTCCA	Homo sapiens	HBII-296A
ACA48_st	1.06391	down	3.98745	3.89807	A	A	chr17:7418755-7418889 (+)	HAcaBox	Affymetrix Proprietary Database	TGTCCCTGACCTGGGTAGAGTGGCATCTGGTTGGTGATGCCCATCTCATATCAGCCAGGGACAAAGCAACTCCTTGTTCATCCCAGCTTGGCTTTTGATCCGTGCCCATGCCTGGTTCATGCCTTGGACACATAG	Homo sapiens	ACA48
ACA48_x_st	1.05344	up	3.9955	4.07061	A	A	chr17:7418755-7418889 (+)	HAcaBox	Affymetrix Proprietary Database	TGTCCCTGACCTGGGTAGAGTGGCATCTGGTTGGTGATGCCCATCTCATATCAGCCAGGGACAAAGCAACTCCTTGTTCATCCCAGCTTGGCTTTTGATCCGTGCCCATGCCTGGTTCATGCCTTGGACACATAG	Homo sapiens	ACA48
mgU6-77_st	1.0656	down	3.98868	3.89701	A	A	chr17:7420853-7421000 (+)	CDBox	Affymetrix Proprietary Database	GCTCTGTGATGGAGCCCATGCGTGTCATCTGAGCCTCTGGCTTCCCTGCCAGTGCAGCCCTGGCAGTGTCCTACTTCCCAGGGCTGTTGTCTGCCTGGCGGGAAGGTCCTGGGCAAAGGATCAGTCTTTGTACTCTGAGAGCAGACTA	Homo sapiens	mgU6-77
U67_st	1.06206	up	3.95086	4.03772	A	A	chr17:7421997-7422133 (+)	HAcaBox	Affymetrix Proprietary Database	ATCCAAGGTGATTCCCTCTCCAAGGGGACATCAGTGCCTCTCAGGAAAGTAGCAGCTTGGAATAGAATCTGGCATGCCTAAGGCCTTTGGGGAACTGGGATGCTTATTTCCTCTGCCTTCCTTGGCTGCCCACATGG	Homo sapiens	U67
U67_x_st	1.06206	up	3.90765	3.99451	A	A	chr17:7421997-7422133 (+)	HAcaBox	Affymetrix Proprietary Database	ATCCAAGGTGATTCCCTCTCCAAGGGGACATCAGTGCCTCTCAGGAAAGTAGCAGCTTGGAATAGAATCTGGCATGCCTAAGGCCTTTGGGGAACTGGGATGCTTATTTCCTCTGCCTTCCTTGGCTGCCCACATGG	Homo sapiens	U67
ACA68_st	1.06598	down	4.04611	3.95394	A	A	chr17:7750166-7750303 (+)	HAcaBox	Affymetrix Proprietary Database	GGCTCGATTTCCTGGGGGGTGGTCTCAGCCCACTCCACCTCCCCTCAGCCGAGCCTAGAGTAGAGGGGCCAGGCATCCTCCCCAGGGGAGGGGCGTTGAAGCAAGGAGCCTCTCCTGGGCTGTCCTAGCCTCACATTT	Homo sapiens	ACA68
U8_st	1.00396	up	3.94963	3.95533	A	A	chr17:8017496-8017631 (-)	CDBox	Affymetrix Proprietary Database	ATCGTCAGGTGGGATAATCCTTACCTGTTCCTCCTCCGGAGGGCAGATTAGAACATGATGATTGGAGATGCATGAAACGTGATTAACGTCTCTGCGTAATCAGGACTTGCAACACCCTGATTGCTCCTGTCTGATT	Homo sapiens	U8
U8_x_st	1.0072	up	3.94731	3.95766	A	A	chr17:8017496-8017631 (-)	CDBox	Affymetrix Proprietary Database	ATCGTCAGGTGGGATAATCCTTACCTGTTCCTCCTCCGGAGGGCAGATTAGAACATGATGATTGGAGATGCATGAAACGTGATTAACGTCTCTGCGTAATCAGGACTTGCAACACCCTGATTGCTCCTGTCTGATT	Homo sapiens	U8
U49B_s_st	1.06598	down	4.00835	3.91618	A	A	chr17:16283548-16283595 (+)	CDBox	Affymetrix Proprietary Database	CTGATGATACTTGTAATAGGAAGTGCCGTCAGAAGCGATAACTGACGA	Homo sapiens	U49B
U49B_x_st	1.00031	up	4.04586	4.04631	A	A	chr17:16283548-16283595 (+)	CDBox	Affymetrix Proprietary Database	CTGATGATACTTGTAATAGGAAGTGCCGTCAGAAGCGATAACTGACGA	Homo sapiens	U49B
U49A_st	1.06206	up	3.95086	4.03772	A	A	chr17:16284075-16284145 (+)	CDBox	Affymetrix Proprietary Database	TGCTCTGATGAAATCACTAATAGGAAGTGCCGTCAGAAGCGATAACTGACGAAGACTACTCCTGTCTGATT	Homo sapiens	U49A
U49A_x_st	1.00401	down	3.9974	3.99163	A	A	chr17:16284075-16284145 (+)	CDBox	Affymetrix Proprietary Database	TGCTCTGATGAAATCACTAATAGGAAGTGCCGTCAGAAGCGATAACTGACGAAGACTACTCCTGTCTGATT	Homo sapiens	U49A
HBII-135_x_st	1.0072	up	3.86702	3.87737	A	A	chr17:16285265-16285337 (+)	CDBox	Affymetrix Proprietary Database	AAATGATGAAATCACCCAAAATAGCTGGAATTACCGGCAGATTGTGTAGTGGTGAACCTATGGTTTTCTGAAG	Homo sapiens	HBII-135
U3-2_s_st	1.01471	down	3.86569	3.84462	A	A	chr17:18905950-18906166 (+)	CDBox	Affymetrix Proprietary Database	AAGACTATACTTTCAGGGATCATTTCTATAGTGTGTTACTAGAGAAGTTTCTCTGAACGTGTAGAGCACCGAAAACCCCGAGGAAGAGAGGTAGCGTTTTCTCCTGAGCGTGAAGCCGGCTTTCTGGCGTTGCTTGGCTGCAACTGCCGTCAGCCATTGATGATCGTTCTTCTCTCCGTATTGGGGAGTGAGAGGGAGAGAACGCGGTCTGAGTGGT	Homo sapiens	U3-2
U42B_st	1.06391	down	4.0392	3.94982	A	A	chr17:24071695-24071761 (+)	CDBox	Affymetrix Proprietary Database	GTGCATATGATGGAAAAGTTTTAATCTCCTGACACTTGTGATGTCTTCAAAGGAACCACTGATGCAC	Homo sapiens	U42B
U42B_x_st	1.04503	up	4.04997	4.11351	A	A	chr17:24071695-24071761 (+)	CDBox	Affymetrix Proprietary Database	GTGCATATGATGGAAAAGTTTTAATCTCCTGACACTTGTGATGTCTTCAAAGGAACCACTGATGCAC	Homo sapiens	U42B
mgh18S-121_st	1.00397	up	3.94963	3.95534	A	A	chr17:24073727-24073798 (+)	CDBox	Affymetrix Proprietary Database	GGTGCAGATGATGACACTGTAAAGCGACCAAAGTCTGAACAAAGTGATTGGTACCTCGTTGTCTGATGCACC	Homo sapiens	mgh18S-121
U42A_st	1.00396	up	3.94823	3.95394	A	A	chr17:24074579-24074636 (+)	CDBox	Affymetrix Proprietary Database	AATGATGGAAAAATCATTATTGGAAAAGAATGACATGAACAAAGGAACCACTGAAGTG	Homo sapiens	U42A
Z17B_st	1.06206	up	3.91028	3.99714	A	A	chr17:24074826-24074899 (+)	CDBox	Affymetrix Proprietary Database	GGGTGCAAATGATGCATATGTTAGCGACCAAAGCCTGATCTTTGCTGATTAGTCATAATTAACTGACTGCACCC	Homo sapiens	Z17B
mgU6-47_st	1.06206	up	3.81405	3.90091	A	A	chr17:30924789-30924885 (+)	CDBox	Affymetrix Proprietary Database	ATGCGATGATGAGTGAAGTAGAGCCTGACCTGGTATTGCCATTGCTTCACTGTTGGCTTTGACCAGGGTATGATCTCTTAATCTTCTCTCTGAGCTG	Homo sapiens	mgU6-47
ACA21_st	1.1382	down	4.02276	3.83601	A	A	chr17:34262642-34262774 (-)	HAcaBox	Affymetrix Proprietary Database	CCCCCTTTTAAAAGCACTCAATGGGCCTGTGGCTAATGACCTATTGAGCCGTCAAGAAAGGGGAGAGTGAAAACATCGCTTTTGGGTGAAGTGGCAACATGTGTTGTTTGCTTCAATCGGTGGTGTGACAAGG	Homo sapiens	ACA21
ACA66_st	1.06391	down	3.9984	3.90902	A	A	chr17:55663659-55663788 (-)	scaRna	Affymetrix Proprietary Database	GCCTCTCTCCCATGGGCTTTGGGGGGTCCCTGTTCTCCTTAGCCAAGGCTGGAGGCCAAGAGCAGCCCTCGAGGATCGTCGTCAGGACTGCCACGAGTGGGGCAGCCTTGTTTTCCTGCCTCAGACATGT	Homo sapiens	ACA66
U104_st	1.11	down	4.23729	4.08673	A	P	chr17:59577170-59577249 (+)	CDBox	Affymetrix Proprietary Database	GGCCTGCTGTGATGACATTCCAATTAAAGCACGTGTTAGACTGCTGACGCGGGTGATGCGAACTGGAGTCTGAGCCTGCC	Homo sapiens	U104
ACA62_st	1.0072	up	3.94591	3.95626	A	A	chr17:59577431-59577563 (+)	HAcaBox	Affymetrix Proprietary Database	GCGCTGTCTTTGAGCCCCCGCCGAGCTTCCTCGTGGCGCCGGGGGTCAATCTGCAGCGCTAGAGCATGTGCTTGCGCATAACTGGGGCCGCCTGGCCTCCCGCGGGCGGCCTTTTTAACCGCGAGCGACAAGA	Homo sapiens	ACA62
snR38C_st	1.0072	up	3.9946	4.00495	A	A	chr17:72066467-72066546 (+)	CDBox	Affymetrix Proprietary Database	GCTGAGCTGAGGATGATTTAAAGTTATCCCTGTCTGAAATGGTATCTTTTGTGAGGAGGTCTGACTTGCTGAGGCTCAGC	Homo sapiens	snR38C
snR38B_st	1.0072	up	3.99485	4.0052	A	A	chr17:72068785-72068870 (+)	CDBox	Affymetrix Proprietary Database	GCTGAGTCCATGATGATTTCAAGTTATCCCTGTCTGAAGGCAAAGAAAGGCCTTTCTGTGTGGAATTTGAATATCTGAAACTCAGT	Homo sapiens	snR38B
snR38A_st	1.13627	down	4.12519	3.94089	A	P	chr17:72069310-72069381 (+)	CDBox	Affymetrix Proprietary Database	CACAAGCCTATGATGGTTAGTTATCCCTGTCTGAAAATCTGGACTGAGGGAAATAATCTATTCTGAGGCTTA	Homo sapiens	snR38A
ACA47_st	1.07582	up	4.00455	4.10999	A	A	chr17:72596984-72597170 (+)	scaRna	Affymetrix Proprietary Database	ACGGTCTGGGGAAAGGCTCCTGTGTTGTTGAGCCTGCCAAGTTGTGGGTGCAGCATGGTACCAGGCAGCCCAACCCTGACCTAAAGTAAATTCCCGGAAGAAGTCTTTCCTGGGTTTTGAATTTGCAGTAACAGGTGTGAGCATTCTAGCAGCAGTTTGATGATCATGTATGATACTGCAAACAGGA	Homo sapiens	ACA47
U58A_st	1.06424	down	4.04494	3.95511	A	A	chr18:45271651-45271715 (-)	CDBox	Affymetrix Proprietary Database	CTGCAGTGATGACTTTCTTAGGACACCTTTGGATTTACCGTGAAAATTAATAAATTCTGAGCAGC	Homo sapiens	U58A
U58B_x_st	1.06389	down	3.99838	3.90904	A	A	chr18:45272032-45272097 (-)	CDBox	Affymetrix Proprietary Database	CTGCGATGATGGCATTTCTTAGGACACCTTTGGATTAATAATGAAAACAACTACTCTCTGAGCAGC	Homo sapiens	U58B
mgU12-22-U4-8_st	1.04503	up	3.9305	3.99404	A	A	chr18:45594391-45594811 (+)	scaRna	Affymetrix Proprietary Database	AGAGGCTTGGGCCGCCGAGCTGGACCCGGACCGGTTTTGGGTACTGTACTGGGGGCAGGGCAGAGAGGTGGGCGGCAGTTGGGGTGCGGTGATTGTAGTAGGCTAGGGCGCTTTCGGGTCCCCATTGCAGCCCCCGGATGAGCCCGCAGTATTTTCCTTATATGATCAGGTCCCATTGCGGGCGGCGCCGCTTGCCCGGAGCCTGAGAGGATTATGAAAACGTGGCGAGCGAAATGGGGCCAGGGGACCTGGAGCAGGGGCGTGAGGAGAGTAGGCAGCGGGTGAGGCTGGACGGGAGGGAGGTCTAGGGAGGCCTCTGCCGCGGGCACTGTGAGTCCTGGCCGATGATGACGAGACCACTGCGCAATCTGAGTTCTGGGAACCAGGTGATGGAGTATG…	Homo sapiens	mgU12-22/U4-8
U91_s_st	1.04497	down	3.92159	3.85812	A	A	chr18:45594729-45594811 (+)	scaRna	Affymetrix Proprietary Database	TGGCCGATGATGACGAGACCACTGCGCAATCTGAGTTCTGGGAACCAGGTGATGGAGTATGTTCTGAGAACAGACTGAGGCCG	Homo sapiens	U91
ACA37_st	1.00396	up	3.90955	3.91525	A	A	chr18:50002652-50002780 (-)	HAcaBox	Affymetrix Proprietary Database	TGAGCACTTTCACAGGTCCTCCCTCAGGCTGTGGGGCCAGGATTTGGTAGCTGGTGCTGAGAGAAAACCTTTGTTGGCATCCTTGCCCTGGGACTGTGCCAGTGGCAGCTGTCATTCAATGGGACAATT	Homo sapiens	ACA37
ACA37_x_st	1.0656	down	3.952	3.86033	A	A	chr18:50002652-50002780 (-)	HAcaBox	Affymetrix Proprietary Database	TGAGCACTTTCACAGGTCCTCCCTCAGGCTGTGGGGCCAGGATTTGGTAGCTGGTGCTGAGAGAAAACCTTTGTTGGCATCCTTGCCCTGGGACTGTGCCAGTGGCAGCTGTCATTCAATGGGACAATT	Homo sapiens	ACA37
U37_st	1.00396	up	3.90331	3.90902	A	A	chr19:3933505-3933570 (-)	CDBox	Affymetrix Proprietary Database	ATTCGTGATGACTGATCATTTCTTCACTTTGACCAGATGTCTACTGAAGAAAGCCTGCGTCTGAGG	Homo sapiens	U37
U105_st	1.0548	down	3.99097	3.91399	A	A	chr19:10079327-10079411 (+)	CDBox	Affymetrix Proprietary Database	CCCCTATCTCTCATGATGAACACATATGCCTCTGAGCTGCTGTGATTTCTGGCTTCAAAGTAAACGCTCTGAAGAAGAGATGGGG	Homo sapiens	U105
U41_st	1.07582	up	3.8379	3.94334	A	A	chr19:12678263-12678332 (-)	CDBox	Affymetrix Proprietary Database	TGGGAAGTGATGACACCTGTGACTGTTGATGTGGAACTGATTTATCGCGTATTCGTACTGGCTGATCCTG	Homo sapiens	U41
U68_st	1.05717	up	3.90432	3.98453	A	A	chr19:17834397-17834529 (+)	HAcaBox	Affymetrix Proprietary Database	ATTGCACCTAAACCCAAGAATCACTGTTTCTTATAGCGGTGGTTTAAACAGAGGTGCAAACAGCAAGCGGATCTTGTCGCCTTTGGGGGGCTGTGGCCGTGCCCCTCAAAGTGAATTTGGAGGTTCCACAACT	Homo sapiens	U68
U68_x_st	1.06424	down	4.02628	3.93645	A	A	chr19:17834397-17834529 (+)	HAcaBox	Affymetrix Proprietary Database	ATTGCACCTAAACCCAAGAATCACTGTTTCTTATAGCGGTGGTTTAAACAGAGGTGCAAACAGCAAGCGGATCTTGTCGCCTTTGGGGGGCTGTGGCCGTGCCCCTCAAAGTGAATTTGGAGGTTCCACAACT	Homo sapiens	U68
HBII-115_st	1.06561	down	3.99692	3.90525	A	A	chr19:52950922-52951031 (+)	CDBox	Affymetrix Proprietary Database	TGCCCAGTGATGACACCATCCTTGCTCCCCGTGCCCCCCAGGGGCTATGGGCGACACCATGGCTGCCCCTGGGCTGGGCCAGTGGGGCCAATGCCCAGGGGCTGAGGGCA	Homo sapiens	HBII-115
U32A_x_st	1.051	up	4.00617	4.07794	A	A	chr19:54685037-54685113 (+)	CDBox	Affymetrix Proprietary Database	GTCAGTGATGAGCAACATTCACCATCTTTCGTTTGAGTCTCACGGCCATGAGATCAACCCCATGCACCGCTCTGAGA	Homo sapiens	U32A
U33_st	1.06391	down	4.10196	4.01258	A	A	chr19:54685686-54685768 (+)	CDBox	Affymetrix Proprietary Database	GGCCGGTGATGAGAACTTCTCCCACTCACATTCGAGTTTCCCGACCATGAGATGACTCCACATGCACTACCATCTGAGGCCAC	Homo sapiens	U33
U34_st	1.08689	up	3.89098	4.01118	A	A	chr19:54685976-54686041 (+)	CDBox	Affymetrix Proprietary Database	CGTCCATGATGTTCCGCAACTACCTACATTGTTTGATCCTCATGAAAGCAGCACTGGCTGAGACGC	Homo sapiens	U34
U35A_st	1.06561	down	4.00132	3.90964	A	A	chr19:54686244-54686329 (+)	CDBox	Affymetrix Proprietary Database	GGCAGATGATGTCCTTATCTCACGATGGTCTGCGGATGTCCCTGTGGGAATGGCGACAATGCCAATGGCTTAGCTGATGCCAGGAG	Homo sapiens	U35A
U35B_st	1.00396	up	3.90217	3.90787	A	A	chr19:54692788-54692875 (+)	CDBox	Affymetrix Proprietary Database	TGGCAGATGATGTTTGTTTTCACGATGGTCTTCAGATGCCCACGTGGGCACTGCTGAGAAAGCCACTTGGTAAAACTGATGCCGGAAA	Homo sapiens	U35B
HBII-180B_x_st	1.051	up	4.0102	4.08197	A	A	chr19:55994098-55994194 (-)	CDBox	Affymetrix Proprietary Database	TTGGGGACCCCGTGATGTCCAGCACTGGGCTCTGACTGCCCCTGAGGACACGGTGCACCCCGGGACCTTTGACATCCGGGGTTCTGAGGGGCCCCAC	Homo sapiens	HBII-180B
HBII-180A_x_st	1.0072	up	3.89984	3.9102	A	A	chr19:55994508-55994604 (-)	CDBox	Affymetrix Proprietary Database	CCGGGGCCTCCATGATGTCCAGCACTGGGCTCCGACTGCCACTGAGGACACGGTGCCCCCCGGGACCTTTGACACCCGGGGGTCTGAGGGGCCCTGG	Homo sapiens	HBII-180A
HBII-180C_st	1.13297	down	4.13211	3.952	A	A	chr19:55997394-55997490 (-)	CDBox	Affymetrix Proprietary Database	CTGGGGCTCCCATGATGTCCAGCACTGGGCTCTGATCACCCCTGAGGACACAGTGCACCCCAGGACCTTTGACACCTGGGGGTCTGAGGGGCCCCAG	Homo sapiens	HBII-180C
HBII-180C_x_st	1.11152	down	4.20291	4.05037	A	A	chr19:55997394-55997490 (-)	CDBox	Affymetrix Proprietary Database	CTGGGGCTCCCATGATGTCCAGCACTGGGCTCTGATCACCCCTGAGGACACAGTGCACCCCAGGACCTTTGACACCTGGGGGTCTGAGGGGCCCCAG	Homo sapiens	HBII-180C
HBII-316_st	1.06206	up	3.91028	3.99714	A	A	chr2:28990032-28990120 (+)	CDBox	Affymetrix Proprietary Database	TGGTGCTGTGATGATGCCTTAATATTGTGGTTTCGACTCACTGAGAGTAAAATGAGGACCTACAATTCCTTGGCTGTGTCTGAGCACCC	Homo sapiens	HBII-316
U53_st	1.07582	up	3.83714	3.94258	A	A	chr2:29003437-29003514 (+)	CDBox	Affymetrix Proprietary Database	ATGCTATGATGACATCCATATGGTTTCGCTGCTGGCTGAGTTTCAGAGATGACACCTTTCTCTTGGCTGTCTGAGCAT	Homo sapiens	U53
U94_st	1.01594	up	3.93143	3.95425	A	A	chr2:86216504-86216640 (+)	CDBox	Affymetrix Proprietary Database	CAGGCTGTGATGATTGGCGCAGGGGTACGGACCTCAGCTGAGTCATGGGAGCTGAATGTATGTGTTTCTCCTTTGTCCTGCATGTGGCAGGCTGATGGGGAGCACTTACATGAGACTGTTGCCTCAATCTGAGCCTG	Homo sapiens	U94
HBII-289_st	1.01472	down	3.97784	3.95676	A	A	chr2:101255830-101255943 (-)	CDBox	Affymetrix Proprietary Database	ACTGAGGAATGATGACAAGAAAAGGCCGAATTGCAGTGTCTCCATCAGCAGTTTGCTCTCCATGGGCACACGATGACAAAATATCCTGAAGCGAACCACTAGTCTGACCTCAGT	Homo sapiens	HBII-289
HBII-234_st	1.03738	up	3.87722	3.93017	A	A	chr2:202849399-202849486 (+)	CDBox	Affymetrix Proprietary Database	TTCGTTGTTGTCAATGATGTATTCTTCTTGGAACTGAATCTAAGTGATCTGACTCAATATTCGTCACTACCACTGAGACAACGATGAA	Homo sapiens	HBII-234
HBII-234_x_st	1.0025	up	4.03125	4.03486	A	A	chr2:202849399-202849486 (+)	CDBox	Affymetrix Proprietary Database	TTCGTTGTTGTCAATGATGTATTCTTCTTGGAACTGAATCTAAGTGATCTGACTCAATATTCGTCACTACCACTGAGACAACGATGAA	Homo sapiens	HBII-234
HBII-95_st	1.07582	up	3.94157	4.04701	A	A	chr2:202866019-202866102 (+)	CDBox	Affymetrix Proprietary Database	GTGTTCAATGATGATTTCTATTTGTTTGCCTGATTTCCTTTTGGATAATGAAGGCATCTTTAGTCACTACCTCTTCTGAGACAC	Homo sapiens	HBII-95
U51_st	1.06304	down	4.03117	3.94297	A	A	chr2:206734850-206734919 (+)	CDBox	Affymetrix Proprietary Database	GTTGCATGATGAATAAAATCAAATCACCATCTTTCGGCTGAGTTCGTGATGGATTTGCTTTTTTCTGATT	Homo sapiens	U51
U51_s_st	1.02535	up	4.02074	4.05685	A	A	chr2:206734850-206734919 (+)	CDBox	Affymetrix Proprietary Database	GTTGCATGATGAATAAAATCAAATCACCATCTTTCGGCTGAGTTCGTGATGGATTTGCTTTTTTCTGATT	Homo sapiens	U51
U51_x_st	1.06424	down	4.05	3.96017	A	A	chr2:206734850-206734919 (+)	CDBox	Affymetrix Proprietary Database	GTTGCATGATGAATAAAATCAAATCACCATCTTTCGGCTGAGTTCGTGATGGATTTGCTTTTTTCTGATT	Homo sapiens	U51
ACA41_st	1.00031	up	3.9998	4.00025	A	A	chr2:206735197-206735328 (+)	HAcaBox	Affymetrix Proprietary Database	TTCCACAGCTACTGGTCTGCAGCTGTTCTTATGGTAGCAGTTGTGGCATTCCTCTGTGGGAAAGAAACTGTTAACACAAACACCTCTTTCTTAGCAAAACAGAAAGTGGGTATATATGTGTGACAGACACAA	Homo sapiens	ACA41
ACA41_x_st	1.06206	up	3.93794	4.0248	A	A	chr2:206735197-206735328 (+)	HAcaBox	Affymetrix Proprietary Database	TTCCACAGCTACTGGTCTGCAGCTGTTCTTATGGTAGCAGTTGTGGCATTCCTCTGTGGGAAAGAAACTGTTAACACAAACACCTCTTTCTTAGCAAAACAGAAAGTGGGTATATATGTGTGACAGACACAA	Homo sapiens	ACA41
U23_st	1.0072	up	3.8523	3.86266	A	A	chr2:232028755-232028891 (-)	HAcaBox	Affymetrix Proprietary Database	GTCTTCTCATTGAGCTCCTTTCTGTCTATCAGTGGCAGTTTATGGATTCGCACGAGAAGAAGAGAGAATTCACAGAACTAGCATTATTTTACCTTCTGTCTTTACAGAGGTATATTTAGCTGTATTGTGAGACATTC	Homo sapiens	U23
U23_x_st	1.00856	down	4.00617	3.99388	A	A	chr2:232028755-232028891 (-)	HAcaBox	Affymetrix Proprietary Database	GTCTTCTCATTGAGCTCCTTTCTGTCTATCAGTGGCAGTTTATGGATTCGCACGAGAAGAAGAGAGAATTCACAGAACTAGCATTATTTTACCTTCTGTCTTTACAGAGGTATATTTAGCTGTATTGTGAGACATTC	Homo sapiens	U23
U20_st	1.07016	up	3.95086	4.04869	A	A	chr2:232029399-232029478 (-)	CDBox	Affymetrix Proprietary Database	TGGATATGATGACTGATTACCTGAGAAATAATTGATGAAATCTCAAGAAAATTCCTCTAGATAGTCAAGTTCTGATCCAG	Homo sapiens	U20
U82_st	1.0072	up	3.89984	3.9102	A	A	chr2:232033323-232033397 (-)	CDBox	Affymetrix Proprietary Database	ACAGCACAAATGATGAATAACAAAGGGACTTAATACTGAAACCTGATGTTACATTGTAGTGTGCTGATGTGCTGT	Homo sapiens	U82
U87_st	1.06658	down	3.99758	3.90459	A	A	chr2:233849111-233849388 (+)	scaRna	Affymetrix Proprietary Database	AGGTCGATGATGATTGGTAAAAGGTCTGATTGCACTGAATGTCACGGTCCCTTTGTTGCCCTCAACTCCCAGCAGCCCATTTTTTCCCTCCCGTCACATTTAAGTCATGTGTATGGGATCATGGAGCAGCTGATAATTTGGGATTCTGTCAGTGTGTGTTTCTGAGAGTGATCGGCTCACAGCTGACGAGTATCCAACAAAACCAGTTACACAGGAGACTGACGAGTGGCAGTCATGGGTGTGATGGTGCATGATCTCAAGTTTTCAATCTGAGACCT	Homo sapiens	U87
U88_st	1.07016	up	3.93849	4.03632	A	A	chr2:233862061-233862326 (+)	scaRna	Affymetrix Proprietary Database	GGTCAATGATGAATGGTAAAAGGTCTGAGTCCTCAGATCCCCTCCCGGCATCCCAGTTATCCCCAGCTGCCTCTCCTCCATCGCACTTCAGAAGTGCTGCGATGGGCAGAAGGGCAGCTGACACTCCGTGATGTCCCTCATTCTGTGTTCCTCCGTGAGCTCAGGGAAGACACTGGTTGGCATCCAACAGCTTAGTCACAAAGGGATTTGATTGTTGGGAGTGCTGGTATCTGTGGCTATGATCTGCCTTGTTCAAGCTGAGACCT	Homo sapiens	U88
HBII-55_st	1.0072	up	3.94853	3.95889	A	A	chr20:2582858-2582932 (+)	CDBox	Affymetrix Proprietary Database	TTGCAGTGATGACTTGCGAATCAAATCTGTCAATCCCCTGAGTGCAATCACTGATGTCTCCATGTCTCTGAGCAA	Homo sapiens	HBII-55
ACA51_x_st	1.11967	down	4.11459	3.95152	A	A	chr20:2583713-2583844 (+)	HAcaBox	Affymetrix Proprietary Database	GGCCTCCTGGTGCTTACCACAGGCTGTGTTCTTACACTGACTGTATAGAAAGAGGAGGTAGAGTAAACCTACCCCATATACACCTCAGCTCAGGCCCTGTGCCTGGTCTGTATTGTGAATGGGGGAACATAG	Homo sapiens	ACA51
U86_st	1.07582	up	3.8523	3.95774	A	A	chr20:2584743-2584828 (+)	CDBox	Affymetrix Proprietary Database	GATCACGGTGATGGCTGACCAGGGCTCCCTGACCTATACAGGCCTCTGCTATGGGGGTGATGGCCAGTCCTGGTGTCTGAGTGATT	Homo sapiens	U86
U56_st	1.14787	down	4.05196	3.853	A	A	chr20:2585270-2585340 (+)	CDBox	Affymetrix Proprietary Database	CCACAATGATGGCAATATTTTTCGTCAACAGCAGTTCACCTAGTGAGTGTTGAGACTCTGGGTCTGAGTGA	Homo sapiens	U56
U56_x_st	1.00031	up	3.94087	3.94132	A	A	chr20:2585270-2585340 (+)	CDBox	Affymetrix Proprietary Database	CCACAATGATGGCAATATTTTTCGTCAACAGCAGTTCACCTAGTGAGTGTTGAGACTCTGGGTCTGAGTGA	Homo sapiens	U56
U57_st	1.06391	down	4.00696	3.91758	P	P	chr20:2585585-2585656 (+)	CDBox	Affymetrix Proprietary Database	TGGAGGTGATGAACTGTCTGAGCCTGACCTTGTAGAATGGAGGCAAAAAAACTGATTTAATGAGCCTGATCC	Homo sapiens	U57
HBI-43_st	1.00031	up	3.9959	3.99636	A	A	chr20:17891353-17891589 (-)	CDBox	Affymetrix Proprietary Database	GTGAAATGATGATTCAGTTTATCCATTCGCTGAGTGCGCTGCACTGACCTTCTTCCAAGCCTCAGTTCCTGTTCTAGGAACTTGAGGCTATGTAGCCTGAAAATGCCCTGCAGTCTGCAGTGTTCTACTGTGAACTGCTTGTGTGTTGGCAGGCTACCGGTAAGAATGGTTGGTGTCAGCAGGGACGGGGCCCTCTGAGACCCATCTCACAAAGATGAGTGGTGAAAATCTGATCAC	Homo sapiens	HBI-43
U71b_st	1.06658	down	4.07953	3.98655	A	A	chr20:36487257-36487394 (-)	HAcaBox	Affymetrix Proprietary Database	TCCCTGTATTCGAAAGTGATCGTGGGCTGCCTTTGCCCTGGTCATTGATAGTGCAGGGAGAGGAATCAATGAAAGCGCTTCCCCGTGTTTGAAGGGTCCACTCCTATCCCTTCCAAACTCTGGAGCTTTCGTACATGC	Homo sapiens	U71b
U71b_x_st	1.00031	up	3.98718	3.98764	A	A	chr20:36487257-36487394 (-)	HAcaBox	Affymetrix Proprietary Database	TCCCTGTATTCGAAAGTGATCGTGGGCTGCCTTTGCCCTGGTCATTGATAGTGCAGGGAGAGGAATCAATGAAAGCGCTTCCCCGTGTTTGAAGGGTCCACTCCTATCCCTTCCAAACTCTGGAGCTTTCGTACATGC	Homo sapiens	U71b
U71a_st	1.0072	up	3.89563	3.90599	A	A	chr20:36489363-36489500 (-)	HAcaBox	Affymetrix Proprietary Database	CTCCTGCATCCGAAAGTGATCATAGGCTGCCTGTGCCTAGGTCATTGATAGTGCAGGGAGAGGAACGCTGAAAGAGGTTGTCCCCGTGTTTGGAGGGTCCACCCTATCCCATCCGAACCCTGAAGCTTTCACACAACT	Homo sapiens	U71a
U71c_st	1.06391	down	4.07942	3.99004	A	A	chr20:36491724-36491861 (-)	HAcaBox	Affymetrix Proprietary Database	CCCCTGCATTCGAAAGTGATCATGAGCTGCCCGTGCCCTGGTCATTGGTAGTGCAGGGAGAGGAACTGCCGAGAGCACTTCCCCGTGTTTGGAGGGTCCACTCCTGTCTCTTCCAAACCCTGGAGCTTTCCCACACCT	Homo sapiens	U71c
U71c_x_st	1.06658	down	3.99898	3.90599	A	A	chr20:36491724-36491861 (-)	HAcaBox	Affymetrix Proprietary Database	CCCCTGCATTCGAAAGTGATCATGAGCTGCCCGTGCCCTGGTCATTGGTAGTGCAGGGAGAGGAACTGCCGAGAGCACTTCCCCGTGTTTGGAGGGTCCACTCCTGTCTCTTCCAAACCCTGGAGCTTTCCCACACCT	Homo sapiens	U71c
U71d_st	1.11734	down	4.16932	4.00926	A	P	chr20:36495919-36496056 (-)	HAcaBox	Affymetrix Proprietary Database	CACCTGTATTCGAAAGTGATCGTGGGCTGCCTGTGCCCTGGTCATTGATAGTGCAGGGAAAGAAATCGCGGAAAGTGCTTCCCCGTGTTTGGAGGGTCCGCTCCTGTCCCTTTCAAACTCTGGAGCTTTCTCACACCT	Homo sapiens	U71d
U71d_x_st	1.00031	up	4.04586	4.04631	A	A	chr20:36495919-36496056 (-)	HAcaBox	Affymetrix Proprietary Database	CACCTGTATTCGAAAGTGATCGTGGGCTGCCTGTGCCCTGGTCATTGATAGTGCAGGGAAAGAAATCGCGGAAAGTGCTTCCCCGTGTTTGGAGGGTCCGCTCCTGTCCCTTTCAAACTCTGGAGCTTTCTCACACCT	Homo sapiens	U71d
ACA39_st	1.0072	up	4.0378	4.04815	A	A	chr20:36510140-36510275 (+)	HAcaBox	Affymetrix Proprietary Database	CGCCTGCATTCGTAAGTGATCACGGGCTGCCCGTGTCCTGGTCATTGGTAGTGCAGGCAGAGGAAATGCGGGAAAGGTTGCTGTGTTTGGAGGGTCCACATCTTCACCCTCCTGTCCCAGGAGCTTTCCTACACTC	Homo sapiens	ACA39
ACA39_x_st	1.06391	down	4.04446	3.95508	A	A	chr20:36510140-36510275 (+)	HAcaBox	Affymetrix Proprietary Database	CGCCTGCATTCGTAAGTGATCACGGGCTGCCCGTGTCCTGGTCATTGGTAGTGCAGGCAGAGGAAATGCGGGAAAGGTTGCTGTGTTTGGAGGGTCCACATCTTCACCCTCCTGTCCCAGGAGCTTTCCTACACTC	Homo sapiens	ACA39
ACA60_st	1.051	up	3.91783	3.98959	A	A	chr20:36511426-36511561 (+)	HAcaBox	Affymetrix Proprietary Database	CACCTGCATTCAAAAATGATCACGGGCTGCCTGTGCTCTGGTCATCAATAACGCAGGGAGAGGAATTGCTGAAAGCCGTTTCCCGTGTTTGGAGGGTTCACACCTGTCCCTTTCAAATGCTGGCGCTTTCACACAC	Homo sapiens	ACA60
U106_st	1.06598	down	3.98893	3.89675	A	A	chr20:47328889-47328967 (+)	CDBox	Affymetrix Proprietary Database	TGTAAATGATGACTTCACTTTTTTCCCCATCAGATCGACAATGCTGACGTCTTATATTTTGCCAGTTAGTTCTGATACA	Homo sapiens	U106
HBII-99_st	1.13627	down	4.02154	3.83723	A	A	chr20:47330627-47330716 (+)	CDBox	Affymetrix Proprietary Database	GCCTTTGCAGCTGATGATACAGCTTCTTTCCCCATCAGATCGACCCTGTTGATCTCTACACTATTGGCCAGTTTTGTCTGATGCATTGGC	Homo sapiens	HBII-99
ACA67_st	1.1382	down	4.30139	4.11463	A	P	chr21:32671367-32671502 (-)	HAcaBox	Affymetrix Proprietary Database	GCATGGGTTTGGATTTATGATGGGCCCGTCCCCCTGGACCTCTCATAGTACCCCATGCCAGAGCAAACTGTAGCCCTGAACCATTGCCTGGCCTCTGTTCCCGTAGGCTGCTGGCACTGAAGTGGGTTGCACAATA	Homo sapiens	ACA67
ACA67_x_st	1.00031	up	3.85427	3.85472	A	A	chr21:32671367-32671502 (-)	HAcaBox	Affymetrix Proprietary Database	GCATGGGTTTGGATTTATGATGGGCCCGTCCCCCTGGACCTCTCATAGTACCCCATGCCAGAGCAAACTGTAGCCCTGAACCATTGCCTGGCCTCTGTTCCCGTAGGCTGCTGGCACTGAAGTGGGTTGCACAATA	Homo sapiens	ACA67
U83B_st	1.07016	up	4.00836	4.10619	A	A	chr22:38039770-38039862 (-)	CDBox	Affymetrix Proprietary Database	GCTGTTCAGTGATGAGGCCTGGAATGTGCGCTGGGCACAGCGCCCGAGACAGACTGCGGAACCGTTCCTTGTTGCCTTCCTTCTGAGAACAGC	Homo sapiens	U83B
U83A_st	1.00031	up	4.00512	4.00557	A	A	chr22:38041164-38041258 (-)	CDBox	Affymetrix Proprietary Database	GCTGTTCGTTGATGAGGCTCAGAGTGAGCGCTGGGTACAGCGCCCGAATCGGACAGTGTAGAACCATTCTCTACTGCCTTCCTTCTGAGAACAGC	Homo sapiens	U83A
U43_st	1.0114	up	3.99185	4.0082	A	A	chr22:38045003-38045064 (-)	CDBox	Affymetrix Proprietary Database	CACAGATGATGAACTTATTGACGGGCGGACAGAAACTGTGTGCTGATTGTCACGTTCTGATT	Homo sapiens	U43
U43_x_st	1.13627	down	4.04586	3.86156	A	A	chr22:38045003-38045064 (-)	CDBox	Affymetrix Proprietary Database	CACAGATGATGAACTTATTGACGGGCGGACAGAAACTGTGTGCTGATTGTCACGTTCTGATT	Homo sapiens	U43
ACA7_s_st	1.00941	down	4.1766	4.16309	A	A	chr3:12856811-12856949 (-)	HAcaBox	Affymetrix Proprietary Database	GACCTCCTGGGATCGCATCTGGAGAGTGCCTAGTATTCTGCCAGCTTCGGAAAGGGAGGGAAAGCAAGCCTGGCAGAGGCACCCATTCCATTCCCAGCTTGCTCCGTAGCTGGCGATTGGAAGACACTCTGCGACAGTG	Homo sapiens	ACA7
ACA6_st	1.07016	up	3.94537	4.0432	A	A	chr3:39424886-39425034 (+)	HAcaBox	Affymetrix Proprietary Database	TGCACACTATTAAAGCTCAGGGTGGAGGCCAGTCTTGGCTCATGAACTTCTGAGTGTCGGAAGTGTGCTATATCAATGGCAGGATTTTCGCTAACACCAGTAGAGCTTGCCTCTATGACTGGAGTTTGGTAGTACTCGCTGCCACATAG	Homo sapiens	ACA6
E2_st	1.05717	up	3.8723	3.95251	A	A	chr3:39427549-39427702 (+)	HAcaBox	Affymetrix Proprietary Database	TGTGCACATTGTTAGAGCTTGGAGTTGAGGCTACTGACTGGCCGATGAACTCGCAAGTGTAGGTAGTGTGCTACATGAGGGGCAAGTTTTCGCTAACACCACAAGGGTCTCTGGCCCAATGAGTGGAGTTTGATAGTAATTCTTGCTACAAGTA	Homo sapiens	E2
HBII-108_st	1.00401	down	3.95659	3.95083	A	A	chr3:52698296-52698371 (+)	CDBox	Affymetrix Proprietary Database	ACATGGGTGAGGTACGAGGAAACAGTCTGATAGTCACTGAAGACTGATTAGATCCAACTCTGATCTCAGCAAAGCC	Homo sapiens	HBII-108
HBII-210_st	1.07003	up	3.95095	4.0486	A	A	chr3:52701792-52701868 (+)	CDBox	Affymetrix Proprietary Database	AATGTGAAGCAAATGATGATAAACTGGATCTGACTGACTGTGCTGAGTCTGTTCAATCCAACCCTGAGCTTCATGTT	Homo sapiens	HBII-210
ACA58_st	1.07003	up	4.03929	4.13694	A	A	chr3:132680631-132680767 (-)	HAcaBox	Affymetrix Proprietary Database	GGGCATACTCGTAGACCTTGCCTGACTGTGCTCATGTCCAGGCAGGGGGGACAGTGTATGCAAGAATAATTTGGAGTTCCTGCCAGCTCTAACCAGCTTCATCAGTGGCTGGATAAATTGCAGGACTCTAAACATTT	Homo sapiens	ACA58
ACA58_x_st	1.01019	up	3.9464	3.96102	A	A	chr3:132680631-132680767 (-)	HAcaBox	Affymetrix Proprietary Database	GGGCATACTCGTAGACCTTGCCTGACTGTGCTCATGTCCAGGCAGGGGGGACAGTGTATGCAAGAATAATTTGGAGTTCCTGCCAGCTCTAACCAGCTTCATCAGTGGCTGGATAAATTGCAGGACTCTAAACATTT	Homo sapiens	ACA58
U90_st	1.07016	up	3.94537	4.0432	A	A	chr3:161715389-161715718 (-)	scaRna	Affymetrix Proprietary Database	TGGAAATGATGAAATAGAGATAATTGGGTGTTGAATGTTGTATGACTGGAAATTTTTAATATGTATATTATGTAATTCTTATAAGTTTAGTGTTTTATAGGTACTTAATAGAGAGTGTGTATGCATGTGTGTGTGCTTGTGGTGGCTATGGAAAGGGGGCACTGACTGGTGATGCTGATATTGGAGTGCATCTGAGGCTGTTGTAGAAATAACATGGGTTGTTGATTACAACATTGCCAATGATTATAACCCAAGAACAGCTCACCTAACTAGCCTGGCACCCTAAAATCTCTAACAGGTTCATTAAAATGGTCCTGTGATCTGATCCAA	Homo sapiens	U90
hTR_st	1.06391	down	4.03898	3.9496	A	A	chr3:170965092-170965639 (-)	scaRna	Affymetrix Proprietary Database	AGAGAGTGACTCTCACGAGAGCCGCGAGAGTCAGCTTGGCCAATCCGTGCGGTCGGCGGCCGCTCCCTTTATAAGCCGACTCGCCCGGCAGCGCACCGGGTTGCGGAGGGTGGGCCTGGGAGGGGTGGTGGCCATTTTTTGTCTAACCCTAACTGAGAAGGGCGTAGGCGCCGTGCTTTTGCTCCCCGCGCGCTGTTTTTCTCGCTGACTTTCAGCGGGCGGAAAAGCCTCGGCCTGCCGCCTTCCACCGTTCATTCTAGAGCAAACAAAAAATGTCAGCTGCTGGCCCGTTCGCCCCTCCCGGGGACCTGCGGCGGGTCGCCTGCCCAGCCCCCGAACCCCGCCTGGAGGCCGCGGTCGGCCCGGGGCTTCTCCGGAGGCACCCACTGCCACCGCGAA…	Homo sapiens	hTR
HBII-142_st	1.1382	down	4.08179	3.89503	A	A	chr3:185526178-185526253 (+)	CDBox	Affymetrix Proprietary Database	TTCCTCTGATGACTTCCTGTTAGTGCCACGTGTCTGGGCCACTGAGACACCATGATGGAACTGAGGATCTGAGGAA	Homo sapiens	HBII-142
HBII-142_x_st	1.08689	up	3.90217	4.02237	A	A	chr3:185526178-185526253 (+)	CDBox	Affymetrix Proprietary Database	TTCCTCTGATGACTTCCTGTTAGTGCCACGTGTCTGGGCCACTGAGACACCATGATGGAACTGAGGATCTGAGGAA	Homo sapiens	HBII-142
snR39B_st	1.00396	up	3.99692	4.00263	A	A	chr3:187985279-187985348 (+)	CDBox	Affymetrix Proprietary Database	AAGTGAAATGATGGCAATCATCTTTCGGGACTGACCTGAAATGAAGAGAATACTCATTGCTGATCACTTG	Homo sapiens	snR39B
HBI-61_st	1.07016	up	3.94537	4.0432	A	A	chr3:187987158-187987335 (+)	HAcaBox	Affymetrix Proprietary Database	ACCTTCTTGTATAAGCACTGTGCTAAAATTGCAGACACTAGGACCATGTCTTGGTTTTTGCAATAATGCTAGCAGAGTACACACAAGAAGAAAAGTAACAGCACTAGATTGTAAAGACTGGGGTGGACCTCTTTCTTAATGTCCAATGTCCTTTGTCTTAAGATTTGGTGCAATATCT	Homo sapiens	HBI-61
E3_x_st	1.04958	down	4.03493	3.96512	A	A	chr3:187987782-187987916 (+)	HAcaBox	Affymetrix Proprietary Database	AAAGCAGGATTCAGACTACAATATAGCTGCTAAGTGCTGTGTTGTCGTTCCCCCTGCTTAAAATAAAGTTGTTTCTTAACTATACCTGTCTGCTATTCTCCTGTAGCAGCCAGGGACGCTTGGTCTCATACATGT	Homo sapiens	E3
ACA4_st	1.00396	up	3.99692	4.00263	A	A	chr3:187988096-187988232 (+)	HAcaBox	Affymetrix Proprietary Database	TACCAAAAGTTAGCTTTTTGGGGGGCAGGTTTTTAAGTAACCTTTGCCAACTTGGGCTATTTGGAAGAGTAAAAGACCACACTCCACAGTGGGCTATACCACTTAGTATAGTTCGCTACTATTTTGTGGCCTACATG	Homo sapiens	ACA4
ACA11_st	1.12993	down	4.06949	3.89325	A	A	chr4:1946161-1946285 (+)	HAcaBox	Affymetrix Proprietary Database	GCGCTCACTAAGGCTCGGTCCTCTCCACGTGGTCCTGACCTGTCCTCTGTGAGCAAGAGAAACAGGACTGGTTTGGGGGTGTCCTGTCTCAGTGGACACAGGACACCACGGTTTTCAGTACAACA	Homo sapiens	ACA11
HBI-6_x_st	1.01472	down	3.86802	3.84694	A	A	chr4:53274173-53274294 (+)	HAcaBox	Affymetrix Proprietary Database	GTGCCCTTTTAAGGTTGACCCAGTGCTTTAAGAGGCTAACACAGAAGGGTAAAGTAAGTCTCCATAAAACCCAGAGAAGAGACTGGAAAGCTCCTCTTTGGATCCTGTCTGGAGTCACAACT	Homo sapiens	HBI-6
ACA24_s_st	1.00396	up	3.99144	3.99714	A	A	chr4:119419793-119419923 (+)	HAcaBox	Affymetrix Proprietary Database	CTCCATGTATCTTTGGGACCTGTCAGCCGTGGCAGTCTCCCTTCCTAGCCATGGAAGAGCATATCCTTGTTTATTGGCAAAGCTGTCACCATTTAATTGGTATCAGATTCTGACTTGCACAAGTAACATTC	Homo sapiens	ACA24
ACA24_x_st	1.06391	down	3.95086	3.86148	A	A	chr4:119419793-119419923 (+)	HAcaBox	Affymetrix Proprietary Database	CTCCATGTATCTTTGGGACCTGTCAGCCGTGGCAGTCTCCCTTCCTAGCCATGGAAGAGCATATCCTTGTTTATTGGCAAAGCTGTCACCATTTAATTGGTATCAGATTCTGACTTGCACAAGTAACATTC	Homo sapiens	ACA24
U73b_st	1.06206	up	3.95086	4.03772	A	A	chr4:152242659-152242733 (+)	CDBox	Affymetrix Proprietary Database	AATGAATGATGACAAAATGTTTCAGTCCCAAATGATACATACTGATTATACCATTATATTTATCCTGACATTCCT	Homo sapiens	U73b
U73a_st	1.0943	down	4.05929	3.92928	A	A	chr4:152244429-152244493 (+)	CDBox	Affymetrix Proprietary Database	AATAAGTGATGAAAAAAGTTTCGGTCCCAGATGATGGCCAGTGATAACAACATTTTTCTGATGTT	Homo sapiens	U73a
HBII-240_st	1.06391	down	3.99577	3.90639	A	A	chr5:40868515-40868594 (-)	CDBox	Affymetrix Proprietary Database	AGCTTATCAGTGATGTTGTAAAAATAAATGTCTGAACATATGAATGCAGTATTGATTTCAGCATTTAACTGAGATAAGCG	Homo sapiens	HBII-240
HBI-115_st	1.06206	up	3.99955	4.08641	P	A	chr5:76412015-76412152 (-)	HAcaBox	Affymetrix Proprietary Database	TGGAGGACTGAGAAGGTGAGGCAGTTTTGCCCCGTGCTGCCTTCCACCGGTTAAGACCTCCAAAATCGAAGGGCTGCCCAGGCAGAGGATGTCCCCTTGCCACCCTTGGAGGGGCAGCGCTGTGCTGGCCGACATTTG	Homo sapiens	HBI-115
U109_st	1.06424	down	4.07795	3.98812	A	A	chr5:82395779-82395912 (-)	scaRna	Affymetrix Proprietary Database	TTGCATGTGGAAATGTCTGCTTCTCATTCCTTGGGAGCAGGAATATGTTCATAACATGCTACATTAACAAAGGAGTTCTCAGGGCTGCCAACCTTCTAGTAAAGGTTGAGTGGTAGTATATTTCTCCAACATAA	Homo sapiens	U109
ACA13_st	1.06561	down	4.05118	3.95951	A	P	chr5:111525081-111525213 (+)	HAcaBox	Affymetrix Proprietary Database	AGCCTTTGTGTTGCCCATTCACTTTGGAAACTAGTGAATGTGGTGTCAAAAAAGGCGTAAATTAAACGCTTTGCAGCCTTTTCCTGCCCTTAAATTTGATACCTTTGGTGTAGGAGCTGCATAAGTAACAGTT	Homo sapiens	ACA13
U63_st	1.0656	down	3.99955	3.90787	A	A	chr5:137924631-137924698 (-)	CDBox	Affymetrix Proprietary Database	GTGCAATGATGTATTTTATTCAACACATCATTCTGAAAGAACGTGTGGAAAACTAATGACTGAGCACA	Homo sapiens	U63
U19_st	1.06391	down	4.01199	3.92261	A	A	chr5:138642368-138642567 (+)	HAcaBox	Affymetrix Proprietary Database	ATCCAGCGGTTGTCAGCTATCCAGGCTCATGTGGTGCCTGTGATGGTGTTACACTGTTGGAAGAGCAAACACTGTCTTTATTGAGGTTTGGCTCCAAGCACTGTTTTGGTGTTGTAGCTGAGTACCTTTGGGCAGTGTTTTGCACCTCTGAGAGTGGAATGACTCCTGTGGAGTTGATCCTAGTCTGGGTGCAAACAATT	Homo sapiens	U19
U19-2_st	1.00031	up	3.95348	3.95394	A	A	chr5:172380335-172380538 (+)	HAcaBox	Affymetrix Proprietary Database	TTTCCAGCAGTAGTCAGCCATCCGGACAGAACCGTTCCTGTGATGGTGTTACACTGCTGGGAGAGGAATGTCTTGTCTTCATCCGGTTGCCTGCGCCACTGTTCTGGTGGCGTCTGGCACTGGTGCAAGACAGAGCTGTGCTTCCCCGAGAGTGTGCTAAGCATTCACTTTGGCTGCTTAGTTCTAGTCTGGGAGCAGACAGAG	Homo sapiens	U19-2
U96a_x_st	1.0829	down	4.09218	3.97728	A	A	chr5:180601424-180601495 (-)	CDBox	Affymetrix Proprietary Database	CCTGGTGATGACAGATGGCATTGTCAGCCAATCCCCAAGTGGGAGTGAGGACATGTCCTGCAATTCTGAAGG	Homo sapiens	U96a
U95_st	1.00401	down	4.03592	4.03015	A	A	chr5:180602920-180602982 (-)	CDBox	Affymetrix Proprietary Database	GCGGTGATGACCCCAACATGCCATCTGAGTGTCGGTGCTGAAATCCAGAGGCTGTTTCTGAGC	Homo sapiens	U95
U32B_x_st	1.00031	up	4.03281	4.03327	A	A	chr6:29658008-29658084 (+)	CDBox	Affymetrix Proprietary Database	ATTGGTGATGAGCAACAATCACCATCTTTCGTTTGAGTCTCATGGCCATGAGACCAACCCCATGCACTGCTCTGAGA	Homo sapiens	U32B
U83_st	1.06391	down	3.95086	3.86148	A	A	chr6:31612130-31612205 (-)	CDBox	Affymetrix Proprietary Database	GCCAAATGATGTTTATTTGAAACAGGAGCACCTCAGTGCAAGGACGACTCTTATCTATCACCCATGACTGATGGCT	Homo sapiens	U83
U84_st	1.00396	up	3.90217	3.90787	A	A	chr6:31616857-31616934 (-)	CDBox	Affymetrix Proprietary Database	GCCATATGATGTTTTCTTTTCGAAAGGTGAGCGCTTTGCGCAGTGATGACCCTCATCTATCACCCTTGACTGATGGCT	Homo sapiens	U84
ACA38_st	1.00396	up	3.99692	4.00263	A	A	chr6:31698835-31698966 (+)	HAcaBox	Affymetrix Proprietary Database	TCCTCCTACAAAGGCGTGTCTGTGGTTCCCTGTCTTTGGACACGTAAGAATTGGAGGAAAATAAATGTGGATTTGGGAAACTTTGAGGCCAGCTTGCTTCTTGCAGGCTCATGATCAACCAATCTCACATAA	Homo sapiens	ACA38
U48_st	1.04395	up	3.96326	4.02531	A	A	chr6:31911019-31911082 (+)	CDBox	Affymetrix Proprietary Database	AGTGATGATGACCCCAGGTAACTCTTGAGTGTGTCGCTGATGCCATCACCGCAGCGCTCTGACC	Homo sapiens	U48
U52_st	1.1382	down	3.99955	3.81279	A	A	chr6:31912832-31912895 (+)	CDBox	Affymetrix Proprietary Database	GGGAATGATGATTTCACAGACTAGAGTCTCCGATGCTGGTCATGATGTCAAAACTAAGTTCTGA	Homo sapiens	U52
U50_st	1.06658	down	4.08947	3.99648	A	A	chr6:86443731-86443805 (-)	CDBox	Affymetrix Proprietary Database	TATCTGTGATGATCTTATCCCGAACCTGAACTTCTGTTGAAAAAAAAAAACTTTTACGGATCTGGCTTCTGAGAT	Homo sapiens	U50
U50B_st	1.17903	down	4.28889	4.05129	A	P	chr6:86444026-86444096 (-)	CDBox	Affymetrix Proprietary Database	TAATCAATGATGAAACCTATCCCGAAGCTGATAACCTGAAGAAAAATAAGTACGGATTCGGCTTCTGAGAT	Homo sapiens	U50B
U50B_x_st	1.06013	down	4.12386	4.03963	A	P	chr6:86444026-86444096 (-)	CDBox	Affymetrix Proprietary Database	TAATCAATGATGAAACCTATCCCGAAGCTGATAACCTGAAGAAAAATAAGTACGGATTCGGCTTCTGAGAT	Homo sapiens	U50B
U101_st	1.00396	up	4.08644	4.09214	A	A	chr6:133178139-133178211 (+)	CDBox	Affymetrix Proprietary Database	GTTTGAATGATGACTTTAATTGTCGGATACCCCTTCACTCCTTTTATGAGTGAAACATAAGAGTCTGACAAAC	Homo sapiens	U101
HBII-429_st	1.07846	up	3.97857	4.08754	A	A	chr6:133179634-133179709 (+)	CDBox	Affymetrix Proprietary Database	GCTGTACATGATGACAACTGGCTCCCTCTACTGAACTGCCATGAGGAAACTGCCATGTCACCCTTCTGATTACAGC	Homo sapiens	HBII-429
ACA33_st	1.051	up	3.9584	4.03017	A	A	chr6:133180051-133180183 (+)	HAcaBox	Affymetrix Proprietary Database	AAGCCAGCCAATGAATCTGCTTACCTGATTGTGTTTGTGCAGACATACTTTAAAAACTGGCAATAGTAAAGCCATGTTACGAGCCTTAAGGACATTGAAGTCGTTAAGGTCCCTGAGAATGGCTATAACAAAT	Homo sapiens	ACA33
ACA33_x_st	1.00396	up	3.98034	3.98604	A	A	chr6:133180051-133180183 (+)	HAcaBox	Affymetrix Proprietary Database	AAGCCAGCCAATGAATCTGCTTACCTGATTGTGTTTGTGCAGACATACTTTAAAAACTGGCAATAGTAAAGCCATGTTACGAGCCTTAAGGACATTGAAGTCGTTAAGGTCCCTGAGAATGGCTATAACAAAT	Homo sapiens	ACA33
ACA20_st	1.00396	up	3.90331	3.90902	A	A	chr6:160121272-160121403 (-)	HAcaBox	Affymetrix Proprietary Database	CTTCCCATTTATTTGCTGCTTGTAGTCTCACAGTGATACGAGCAGTTATACGCATGGGATAAAATAACATTGGGCCACTGTAAATTGAGATGAAGTAACCATTTTCATCTCTTCTGCAGGGACTAGACATTG	Homo sapiens	ACA20
ACA20_x_st	1.01352	up	4.03329	4.05267	A	A	chr6:160121272-160121403 (-)	HAcaBox	Affymetrix Proprietary Database	CTTCCCATTTATTTGCTGCTTGTAGTCTCACAGTGATACGAGCAGTTATACGCATGGGATAAAATAACATTGGGCCACTGTAAATTGAGATGAAGTAACCATTTTCATCTCTTCTGCAGGGACTAGACATTG	Homo sapiens	ACA20
ACA29_st	1.06424	down	4.03943	3.9496	A	A	chr6:160126616-160126755 (-)	HAcaBox	Affymetrix Proprietary Database	TTTCTCATTTGACTACCACATTTTCTCCTAATAATAGATTTTAGTGGCTATGCTTATGGGATAGATTAAACTTGCCATGATCTGAAGAGGGAGGGTTTTTTCATGTCCTCCTCCTATATGAAATGGCTGAACGGATATTA	Homo sapiens	ACA29
HBII-336_st	1.01352	up	3.9735	3.99288	A	A	chr7:22862757-22862830 (+)	CDBox	Affymetrix Proprietary Database	TGGCCAAGGATGAGAACTCTAATCTGATTTTATGTGCTTCTGCTGTGATGGATTAAAGGATTTACCTGAGGCCA	Homo sapiens	HBII-336
ACA9_st	1.00396	up	3.90217	3.90787	A	A	chr7:44991502-44991634 (-)	HAcaBox	Affymetrix Proprietary Database	TAGCAAGCCTCCAGCGTGCTTGGGTCTGCGGTGACCCTATGCATTCCTTCAGTGCTTGCTAGAACAGTTTTGAAACGGTTTGAGGCCTTGCCCTGCTCCATCCAGAGCAAGGTTATAGAAATTTCAGACAATG	Homo sapiens	ACA9
ACA9_x_st	1.00396	up	3.90217	3.90787	A	A	chr7:44991502-44991634 (-)	HAcaBox	Affymetrix Proprietary Database	TAGCAAGCCTCCAGCGTGCTTGGGTCTGCGGTGACCCTATGCATTCCTTCAGTGCTTGCTAGAACAGTTTTGAAACGGTTTGAGGCCTTGCCCTGCTCCATCCAGAGCAAGGTTATAGAAATTTCAGACAATG	Homo sapiens	ACA9
ACA5_st	1.00031	up	3.99955	4	A	A	chr7:45110473-45110606 (-)	HAcaBox	Affymetrix Proprietary Database	TGCAGCCGTGTCAAATTCAGTACCTGTCCTATGCATGGTAGGCACTGGCCCAGAAGGCTGCCACAGAAACACTGTGACTCATGGGCCCTGTTCCTGTGTCCCAGGCTCAGGGATAAATTTGGTTACAGACATCA	Homo sapiens	ACA5
ACA5_x_st	1.06424	down	4.02371	3.93388	A	A	chr7:45110473-45110606 (-)	HAcaBox	Affymetrix Proprietary Database	TGCAGCCGTGTCAAATTCAGTACCTGTCCTATGCATGGTAGGCACTGGCCCAGAAGGCTGCCACAGAAACACTGTGACTCATGGGCCCTGTTCCTGTGTCCCAGGCTCAGGGATAAATTTGGTTACAGACATCA	Homo sapiens	ACA5
ACA5c_st	1.01363	down	4.0428	4.02328	A	A	chr7:45111030-45111166 (-)	HAcaBox	Affymetrix Proprietary Database	TGCAGTCAAGTCAAATTCAGTGCCCGTTTCTGTCATAGCGGGGGCTGGCCCAGATGGCTGCCACAGCAAGCTCCACAGCTCATGGGCCCTGGGTCACCTACCCTGGGACCTGGGGATAAGTTTGGCTGTGGACAGTG	Homo sapiens	ACA5c
ACA5b_st	1.01472	down	3.97281	3.95173	A	A	chr7:45112092-45112223 (-)	HAcaBox	Affymetrix Proprietary Database	GGCAGCCATGTCAAATTCAGTGCCTGCCCTGTCTATGGTAGGCACTGGCCCAGAAGACTGCCACAGAAACAGTGACTCACAGGCCCTGTTACTGTGTCCCAGGCTCAGGGATAAATTTGGTTACAGACACCA	Homo sapiens	ACA5b
ACA5b_x_st	1.01594	up	3.9423	3.96512	A	A	chr7:45112092-45112223 (-)	HAcaBox	Affymetrix Proprietary Database	GGCAGCCATGTCAAATTCAGTGCCTGCCCTGTCTATGGTAGGCACTGGCCCAGAAGACTGCCACAGAAACAGTGACTCACAGGCCCTGTTACTGTGTCCCAGGCTCAGGGATAAATTTGGTTACAGACACCA	Homo sapiens	ACA5b
ACA15_s_st	1.06424	down	4.15367	4.06384	A	A	chr7:56095657-56095789 (+)	HAcaBox	Affymetrix Proprietary Database	GCATGGCCGAATACTGTGTTTTTATCAGTAGTTTACACAGCCAGACACCATGCAAAAGCAGTCTTCCCTTTAGAATGACTGATGGTATGCTAAGGTTTTTCATAGCATATCATTATTAAAGGTGAATACAAAT	Homo sapiens	ACA15
ACA15_x_st	1.05344	up	3.94563	4.02074	A	A	chr7:56095657-56095789 (+)	HAcaBox	Affymetrix Proprietary Database	GCATGGCCGAATACTGTGTTTTTATCAGTAGTTTACACAGCCAGACACCATGCAAAAGCAGTCTTCCCTTTAGAATGACTGATGGTATGCTAAGGTTTTTCATAGCATATCATTATTAAAGGTGAATACAAAT	Homo sapiens	ACA15
ACA22_s_st	1.06391	down	4.00696	3.91758	A	A	chr7:64857948-64858081 (+)	HAcaBox	Affymetrix Proprietary Database	TTGCACAGTGAACACCCAAGTGTGCTTTATAGTTCCCTTGGCTTTGACCCTGTGCTAGAGCATTGCCTGCTCTTCTCCTCTGCATTAAAAGGAATATTTATCCTTTTAAATGTATTCAGAAAGCCAGCACATTA	Homo sapiens	ACA22
ACA14a_st	1.00396	up	3.99717	4.00288	A	A	chr7:75411037-75411170 (+)	HAcaBox	Affymetrix Proprietary Database	TGCATTCTTAAACCCTCTTGGTGGCTTCCCTGTAAATGCTTCCAAGATATGAGCGAATGCTATAGAAATTGCAGGAAAGTCCAAAGGGCTGCGCGTCTCCTGTGGCTCAGTCTTATTTCATACCTGCAACATCT	Homo sapiens	ACA14a
ACA14a_x_st	1.00396	up	3.90331	3.90902	A	A	chr7:75411037-75411170 (+)	HAcaBox	Affymetrix Proprietary Database	TGCATTCTTAAACCCTCTTGGTGGCTTCCCTGTAAATGCTTCCAAGATATGAGCGAATGCTATAGAAATTGCAGGAAAGTCCAAAGGGCTGCGCGTCTCCTGTGGCTCAGTCTTATTTCATACCTGCAACATCT	Homo sapiens	ACA14a
U13_st	1.06391	down	4.00017	3.91079	A	A	chr8:33490534-33490638 (+)	CDBox	Affymetrix Proprietary Database	GATCCTTTTGTAGTTCATGAGCGTGATGATTGGGTGTTCATACGCTTGTGTGAGATGTGCCACCCTTGAACCTTGTTACGACGTGGGCACATTACCCGTCTGACC	Homo sapiens	U13
U54_st	1.03582	up	3.9689	4.01967	A	A	chr8:57148952-57149014 (-)	CDBox	Affymetrix Proprietary Database	TGGCGATGAGGAGGTACCTATTGTGTTGAGTAACGGTGATAATTTTATACGCTATTCTGAGCC	Homo sapiens	U54
HBII-276_st	1.13627	down	4.04324	3.85893	A	A	chr8:67997263-67997338 (-)	CDBox	Affymetrix Proprietary Database	ACAATGATGACTTAAATTACTTTTTGCCGTTTACCCAGCTGAGGTTGTCTTTGAAGAAATAATTTTAAGACTGAGA	Homo sapiens	HBII-276
U72_x_st	1.04958	down	4.06963	3.99982	A	A	chr8:99123490-99123621 (-)	HAcaBox	Affymetrix Proprietary Database	CTGCGAATATTCTCGCTGTTCTGATTTTGTAATAGTCAGGACAGGCTAAACATTCGCTATATTAAGACCATGCATGTGTCCCCAAACCTAGTTCTTTCCCTAGGTCTGGTTTTATAAATGCTGGTGATAAAC	Homo sapiens	U72
U92_st	1.00031	up	3.99955	4	A	A	chr9:19053654-19053784 (-)	scaRna	Affymetrix Proprietary Database	TGGGAGGCTGATACACAAATTGGGCTGAAATACTGCTCTACTTGTCACCATGCCTCCCTAGAATAAACTGCCTTTTGATGACCGGGACGAATTGAGTGAAATCGTAACGGACAGATACGGGGCAGACAGAT	Homo sapiens	U92
HBII-295_st	1.06391	down	3.9984	3.90902	A	A	chr9:124682313-124682419 (-)	CDBox	Affymetrix Proprietary Database	AAGTTTTCTAAGTGTCTAATGATGAATTTCATAGGGCAGATTCTGAGGTGAAAATTTAATTCATCACTGATACTCCTACTGTGGAATCTGAAGACACTTGAAAACGT	Homo sapiens	HBII-295
U65_st	1.07582	up	3.95824	4.06368	A	A	chr9:129250601-129250737 (-)	HAcaBox	Affymetrix Proprietary Database	TCAGCCACCCGCCACTGCACCTGACCAGGTCTCTGTTGGCTGGTGCAATCCAGTGGTGAGCTGATAGTAAACCCCAGCTTAGGAAACAGGGTTGTTCTTCATGTGGATGACTCTGTGCCGAAAGCATGGGAACAGCC	Homo sapiens	U65
ENSG00000199411_st	1.00396	up	3.89837	3.90407	A	A	chr9:139108618-139108703 (+)	snoRNA	Affymetrix Proprietary Database	TCTTAGTGACATAATTCTAATAGTTTGTTCCGACCTTCCACTGTGGACTCAATAGCAGGGAGATGAAGAGGACAGTGATTGCATGA	Homo sapiens	ENSG00000199411
ENSG00000199411_s_st	1.06424	down	4.17624	4.08641	A	P	chr9:139108618-139108703 (+)	snoRNA	Affymetrix Proprietary Database	TCTTAGTGACATAATTCTAATAGTTTGTTCCGACCTTCCACTGTGGACTCAATAGCAGGGAGATGAAGAGGACAGTGATTGCATGA	Homo sapiens	ENSG00000199411
ENSG00000199411_x_st	1.0656	down	4.02721	3.93553	A	A	chr9:139108618-139108703 (+)	snoRNA	Affymetrix Proprietary Database	TCTTAGTGACATAATTCTAATAGTTTGTTCCGACCTTCCACTGTGGACTCAATAGCAGGGAGATGAAGAGGACAGTGATTGCATGA	Homo sapiens	ENSG00000199411
U24_st	1.06598	down	4.08814	3.99597	A	A	chr9:135206072-135206146 (+)	CDBox	Affymetrix Proprietary Database	TGCAGATGATGTAAAAGAATATTTGCTATCTGAGAGATGGTGATGACATTTTAAACCACCAAGATCGCTGATGCA	Homo sapiens	U24
U36B_st	1.07016	up	3.93427	4.0321	A	A	chr9:135206770-135206840 (+)	CDBox	Affymetrix Proprietary Database	GTTGCAGTGATGTAAAATTTCTTGGCCTGAAATTACTGTGAAGAGTAAAACCGAGCTTTTTAACACTGAGT	Homo sapiens	U36B
U36A_st	1.10773	up	3.82742	3.97502	A	A	chr9:135207132-135207203 (+)	CDBox	Affymetrix Proprietary Database	TTGCAATGATGTGAATCTCTCACTGAATTCAACCTTGAAGTGCGAATCCATGAGCTTTTTAACCCTGAGCAA	Homo sapiens	U36A
U36A_x_st	1.00401	down	4.08347	4.0777	A	A	chr9:135207132-135207203 (+)	CDBox	Affymetrix Proprietary Database	TTGCAATGATGTGAATCTCTCACTGAATTCAACCTTGAAGTGCGAATCCATGAGCTTTTTAACCCTGAGCAA	Homo sapiens	U36A
U36C_st	1.01019	up	3.9464	3.96102	A	A	chr9:135207522-135207589 (+)	CDBox	Affymetrix Proprietary Database	TTGCCAATGATGGTTAAGAATTTCTTCACCTGAATAAACCATGTGGTCAGCATTGCATCTGAGGCAAA	Homo sapiens	U36C
ACA43_st	1.01472	down	3.96162	3.94055	A	A	chr9:138740377-138740512 (-)	HAcaBox	Affymetrix Proprietary Database	GCTGTCCTGGACCTGTTGGCACCACAGACAGTTGCTCTGCTGTGCCTGTGGCCTCGGGGCAAAGAGAAAGTGGCGATTTCTACACTCAGTGCTCGGGAACCAGTGGGCACTGAGAATGGTTTATGGCCTGACATTA	Homo sapiens	ACA43
ACA17_st	1.06424	down	4.08789	3.99806	A	A	chr9:138741020-138741152 (-)	HAcaBox	Affymetrix Proprietary Database	ACTGCCCCTAGAGGCGTTGCAGCTGTGGCTGCCGTGTCACATCTGTGTCATTAGGTGGCAGAGATTAGAGAGGCTATGTCTACGCTCAGCGTTCTGCCCCGTGAACGTTTGAATGTTTGATAGTCTCACACTC	Homo sapiens	ACA17
ACA17_x_st	1.06391	down	4.0658	3.97642	A	A	chr9:138741020-138741152 (-)	HAcaBox	Affymetrix Proprietary Database	ACTGCCCCTAGAGGCGTTGCAGCTGTGGCTGCCGTGTCACATCTGTGTCATTAGGTGGCAGAGATTAGAGAGGCTATGTCTACGCTCAGCGTTCTGCCCCGTGAACGTTTGAATGTTTGATAGTCTCACACTC	Homo sapiens	ACA17
ACA12_st	1.00401	down	3.95537	3.9496	A	A	chrX:24672479-24672608 (+)	HAcaBox	Affymetrix Proprietary Database	TGGACATTTATTTTTATTCAGTTTCTTCTCAAGGTGAAGATAACTCTTTGTAAATGTCCTACAGAAATATAGTAGCTTTCTGTTCTTCCTTTGCAAGTAAAAAGGGTGGGTCGTTCCACTACTGACATTT	Homo sapiens	ACA12
U107_st	1.06391	down	3.99717	3.90779	A	A	chrX:54857528-54857658 (+)	HAcaBox	Affymetrix Proprietary Database	GGGGTGTGCTCAGAGCAGGGGGCCCAAAGAATGGCTCCTCTGTTTACAACACACCCAACAGGAATCTGGGGTCATTGTGATGAGGGCGTCAAACTTGTGGCTTCCCTATGAACAAACGTCCCCCAACACCT	Homo sapiens	U107
U96b_x_st	1.01594	up	3.95145	3.97427	A	A	chrX:109354873-109354944 (-)	CDBox	Affymetrix Proprietary Database	CCTGGTGATGACAGACGACATTGTCAGCCAATCCCCATGTGGTAGTGAGGACATGTCCTGCAGTTCTGAAGG	Homo sapiens	U96b
HBI-36_st	1.00396	up	3.99717	4.00288	A	A	chrX:113771515-113771642 (+)	HAcaBox	Affymetrix Proprietary Database	CAGCACTGCCAAGTGACCCATTGGGCTCCATCTTGACCAACTGGGCATCAAGCGGTGCAAAAGCAAATCCCTCTCAAAGCTGGGAGAGTCACACCGTGGGCTACTCCTGCATGCAGCTGGGTACATAT	Homo sapiens	HBI-36
U69_st	1.02265	up	4.10351	4.13582	P	A	chrX:118805344-118805475 (-)	HAcaBox	Affymetrix Proprietary Database	AAAGCAGGTTGCAATTACAGTGCTTCATTTTGTGGAAGTACTGCCATTATCCTGCTGAAAGAAAAGCCGTGTTAATCATTTTTGATTTTGCCTTTATGAGGGTAAAATCATGACAGATTGACATGGACAATT	Homo sapiens	U69
U61_st	1.07016	up	4.03167	4.1295	A	A	chrX:135789024-135789096 (-)	CDBox	Affymetrix Proprietary Database	GCTATGATGAATTTGATTGCATTGATCGTCTGACATGATAATGTATTTTTGTCCTCTAAGAAGTTCTGAGCTT	Homo sapiens	U61
U70_x_st	1.06206	up	3.9527	4.03956	A	A	chrX:153281816-153281950 (+)	HAcaBox	Affymetrix Proprietary Database	CCGCAGCCAATTAAGCCGACTGAGTTCCTTTCCTCATGGGGACCCAGTGTGCGATGGCTGCACACAGCAGCTTCCTTGGTAGTGTACGCAGCCTGTTGGTTGTATGGGTTGCTCTAAGGGACCTTGGAGACAGGC	Homo sapiens	U70
ACA36_x_st	1.07582	up	3.94157	4.04701	A	A	chrX:153649997-153650128 (+)	HAcaBox	Affymetrix Proprietary Database	TTCCAAAGTGTTGAGTTCAGTCCAGGGCAGCTTCCCTGTTCTGTTAATTAAACTTTGGGACATTAAAATGGGCTAAGGGAGATGATTGGGTAGAAAGTATTATTCTATTCATTTGCCTCCCAGCCTACAAAA	Homo sapiens	ACA36
ACA56_st	1.0844	down	4.01093	3.89403	A	A	chrX:153656467-153656595 (+)	HAcaBox	Affymetrix Proprietary Database	CGGCAGACAGTTATCCCTTTCTAGTCTGGCTCGTGGGACTCTAGAGGGAGTCAGTCTGCAACAGTAAGTGGTGAGTTCTTCTGTCCAGCGTCAGTATTTTGATGGTGGCTTTAGACTTGCCAGATAACA	Homo sapiens	ACA56
ENSG00000199196_st	1.07016	up	3.99406	4.09189	A	A	chr13:33572848-33572975 (-)	snoRNA	Affymetrix Proprietary Database	AGATAACTTCAAAGAGGGCTTGCGGAGCTGCAAAACCAAGAGCTTTTAATGTATTACTGAATATTGAAGTTCTCCGTAGGATGCCATAGTCACTCAGTAGTGCTATATCTTCCTAAGCAGATATAAGA	Homo sapiens	ENSG00000199196
ENSG00000199212_st	1.0829	down	4.01971	3.90482	A	A	chr8:55405800-55406008 (+)	snoRNA	Affymetrix Proprietary Database	CCAACATGGATAGTCTGGGAGGTCACTCTCCCCAGGCTCTGTGGAAGTGGTGTTGGGGAGCATAGACGTTTGGTCCATGACGTACAGTACAGCCCCTTTCCACAATGCTGGAGATGAAGCTGGGTCTCCTGTCTGCGCCTGCATATTCCTATAGCTTCCCTGAGTCCTGTGGATGATGACTGGTGAGACAAATCGTGCAGGAAACAAGT	Homo sapiens	ENSG00000199212
ENSG00000199231_st	1.00031	up	3.99955	4	A	A	chr7:62273753-62273832 (-)	snoRNA	Affymetrix Proprietary Database	GATCGATGATGAAAATAAGCAAGTTTGAGCATCAGAAGACCTTCCAGTCTACTTGATGCATGAGCTCTACAGTTTTAAGA	Homo sapiens	ENSG00000199231
ENSG00000199231_x_st	1.00031	up	3.99406	3.99451	A	A	chr7:62273753-62273832 (-)	snoRNA	Affymetrix Proprietary Database	GATCGATGATGAAAATAAGCAAGTTTGAGCATCAGAAGACCTTCCAGTCTACTTGATGCATGAGCTCTACAGTTTTAAGA	Homo sapiens	ENSG00000199231
ENSG00000199262_st	1.06424	down	3.9974	3.90757	A	A	chr5:85952079-85952141 (+)	snoRNA	Affymetrix Proprietary Database	GTGCATGTGATGAAGCAAATCAGTATGAATGAATTCATGATACTGTAAACGCTTTCTGATGTA	Homo sapiens	ENSG00000199262
ENSG00000199282_st	1.01363	down	3.96347	3.94395	A	A	chr13:72058819-72058949 (+)	snoRNA	Affymetrix Proprietary Database	TGGCAAGCCTCCAGCGTGCGTGGGTCTGTGGTGATGTGTGCATTCCTACACTGCTTGCCAGAACAGTATTGAAATAGTGGAGCGTTTGTCCTGCTCCATCCAGAGCAAGGTTATAGAAATTTCAGACAATT	Homo sapiens	ENSG00000199282
ENSG00000199321_st	1.12263	down	4.07085	3.90397	A	A	chr10:128458261-128458333 (-)	snoRNA	Affymetrix Proprietary Database	AGGTTGTGATGAATTGCTTTAATTTCTGACACCTCATATGAAAGCTGCACTTGCAGTCTTGCAAGACAGGCTT	Homo sapiens	ENSG00000199321
ENSG00000199321_x_st	1.0072	up	3.94731	3.95766	A	A	chr10:128458261-128458333 (-)	snoRNA	Affymetrix Proprietary Database	AGGTTGTGATGAATTGCTTTAATTTCTGACACCTCATATGAAAGCTGCACTTGCAGTCTTGCAAGACAGGCTT	Homo sapiens	ENSG00000199321
ENSG00000199363_st	1.05954	up	3.9027	3.98614	A	A	chr3:184654296-184654426 (+)	snoRNA	Affymetrix Proprietary Database	AGGCAGGATCTAGTTACATTGTAGCTGTGAAGTGCTGCATTGTCTTTGCCCCCTGCTCAAAATAAAACTGTTACCTTTCAAGCCCTGTCTGCCATGGTGCTGTAGCAGCAGGGATGTTTGGTCTCATACAT	Homo sapiens	ENSG00000199363
ENSG00000199370_st	1.0072	up	3.88544	3.89579	A	A	chr7:147717669-147717879 (+)	snoRNA	Affymetrix Proprietary Database	CTAGTAACACTTCCATGCACCATTTCTATAGTTTCTTACCAGAGAAGTTTCTCTGAACATGTGGAGCACCGGAAACCACGAGGAGGCGGCTCAGCATTCACTCCTGAGCATGAAGCTGGCTCTTGGTGGTGCTTCTCTGCAATTGCCTTTTGCTGCTGATGATCACTCTTCTCTTCCTTTGGGAGAGTGAAAGGGAAAGGAAGCCATCTGA	Homo sapiens	ENSG00000199370
ENSG00000199392_st	1.01555	down	4.01091	3.98864	A	A	chr18:73272507-73272633 (-)	snoRNA	Affymetrix Proprietary Database	AGGACATTTCAATGCGGGCTCATGGGGCTGTGAAGCCAAGAGCTATTAACACTATGACCAAGGATTGAAATTCTCTATAGGATCCGTAGCACTGAATAGTGCTATATTTTCCGGAGGAAGTATAAGA	Homo sapiens	ENSG00000199392
ENSG00000199405_x_st	1.07016	up	3.90217	4	A	A	chr8:56977836-56977968 (-)	snoRNA	Affymetrix Proprietary Database	AGCCTCATGCTAGATGAGAATGGGCACTGTTGATCAAGGTGTCCAAAAATAGTTAATGTGGCTAAATTGAGATAGGTTATGCTTCCATCACAGTATGCATATTGCAGTGGTGACAATGAGACCTGTAACATTT	Homo sapiens	ENSG00000199405
ENSG00000199435_st	1.00856	down	4.00617	3.99388	A	A	chr14:46499376-46499499 (+)	snoRNA	Affymetrix Proprietary Database	AAAATATATTTTAGTTTGTGGGCTGGGAAACCAAGAGCTCTTAATGCTATACCCAAAGACTGAAGTTCTTTATAGGACACCATACACACGAAATAGTGCTATGTTTTCCTAAGGAGATCCAAGA	Homo sapiens	ENSG00000199435
ENSG00000199452_st	1.00031	up	3.99955	4	A	A	chr20:36483708-36483835 (-)	snoRNA	Affymetrix Proprietary Database	TCTTGTATCCAAAAGTGATCATGGGTTGCCTGTGTCCCGATCATTAACAGTGCAGGGGTAGGAGTGCTGAAAGACATCTTCCCTGCGTTGGTCCAGCCTTCCCTTTCAAACCCTGGAGCTTTCCCACG	Homo sapiens	ENSG00000199452
ENSG00000199470_st	1.13622	up	3.87518	4.05942	A	A	chr7:12706908-12707039 (-)	snoRNA	Affymetrix Proprietary Database	ACACTCTCAGCTATGTATAGTTACACCTGGCTTCACTTGTGTGACTTTTGCAATGGGAAGAGAGAGAGAAGGTCCCCTTGGTACCTCAGCTCGGCCTTATGGTGGCCTCTTTCCTTGAAGGGTGCAACAAAA	Homo sapiens	ENSG00000199470
ENSG00000199473_st	1.06807	down	3.99998	3.90498	A	A	chr7:17379350-17379475 (-)	snoRNA	Affymetrix Proprietary Database	GTGCATGTACTGTTACAATCTAACTGAAGTATTTTATTGTTACCCCTGCTTAAAGCAGTATAGATGCATAACTATGTCTGTTTAACTTCATTCCATAGTGAGACAGAGACACTTGGTTTCAAACAT	Homo sapiens	ENSG00000199473
ENSG00000199474_st	1.00031	up	4.08152	4.08197	A	A	chr16:12843845-12843968 (-)	snoRNA	Affymetrix Proprietary Database	AACCCCCTTTTCACTTTGCCAATTGGACTTATGTCTTTATTGATCATTCAAGTGAGCAAAGGAAATACGCTTTAAAAACTCAGGCAAACGGTGTTTGTCTTGTATCCCGTCAGAGGAAACAAAT	Homo sapiens	ENSG00000199474
ENSG00000199474_x_st	1.00031	up	3.99406	3.99451	A	A	chr16:12843845-12843968 (-)	snoRNA	Affymetrix Proprietary Database	AACCCCCTTTTCACTTTGCCAATTGGACTTATGTCTTTATTGATCATTCAAGTGAGCAAAGGAAATACGCTTTAAAAACTCAGGCAAACGGTGTTTGTCTTGTATCCCGTCAGAGGAAACAAAT	Homo sapiens	ENSG00000199474
ENSG00000199495_st	1.08689	up	3.93992	4.06012	P	A	chr4:132908745-132908854 (+)	snoRNA	Affymetrix Proprietary Database	CTACAATCAATTAAGCCACACAGCTCTTTTTCTCATGGGGCCTGGTGTGCAAGGGCTGCAAACAGCAGCATCCTAGGTAGTGTACAGCAGCCTGTTCCTTGTGTACAACA	Homo sapiens	ENSG00000199495
ENSG00000199552_x_st	1.06598	down	4.09218	4	A	A	chr5:40690822-40690953 (+)	snoRNA	Affymetrix Proprietary Database	ACGCAGGATTCAGACTAGAATATAGCTGTTAAGTGCTGTGTTGTCATTCTCCCTGCTTAAAATAAAGTTTTTTTCTTAACTATACCTGTCTGCTATCTGCTGTAGCAGCCAGGGATGCTTGGTTTCATACAT	Homo sapiens	ENSG00000199552
ENSG00000199566_st	1.0656	down	3.952	3.86033	A	A	chr12:46026216-46026347 (-)	snoRNA	Affymetrix Proprietary Database	GGCCTCTCAGTGCCGCTTAATCACACAGGTCCAGTGTGTGCTTGGTGTCTTTTCTGGGAGGCAGAGGAAGGCTCTCCTAATCACAACAGACCTGCCCAGAAGGGCCTCTCTATTTCTAGGAGTATGATAGCT	Homo sapiens	ENSG00000199566
ENSG00000199571_st	1.0656	down	4.04012	3.94845	A	A	chr12:38499819-38499952 (-)	snoRNA	Affymetrix Proprietary Database	TTGGGCAGTGAACACCCAAGTGTGCTTTATAGTTCCTTTGGCTTTGACTTTGTGCTAGAGCAATGTCTGTTATTTTTCTCTGCATTGAAAGGAGCATTTATCCTTTTAAATGTATTCAGAAAGCCAGTACATTT	Homo sapiens	ENSG00000199571
ENSG00000199596_st	1.00396	up	3.99717	4.00288	A	A	chr8:132514205-132514384 (-)	snoRNA	Affymetrix Proprietary Database	CTGCCAATATTCTCATTGCTCTGATTTTGTAATAGTCAGGACAGCCTAAACATTTGCTATATTTTTTTAATTTTTAATTTTAATTTTTGTGGGTATAACATTCACTATATTAAGATCATGCATGTGCCCCCAAACCTAATTCTTTTCTTAAGTCTAGTTTTATAAATGCTAATGATGAAC	Homo sapiens	ENSG00000199596
ENSG00000199600_st	1.06206	up	3.95634	4.0432	A	A	chr10:93825979-93826102 (+)	snoRNA	Affymetrix Proprietary Database	TGGTTTAAAGCCAACTCTGGGCTCCCATCAGAAGGAAGGAGATGAATGCTATGACCAAAGACTGAAGTTCTCTATAGAGTCCACAGCACTCAATAGTACTGTATTTTCCTGAGGAGATATAAGA	Homo sapiens	ENSG00000199600
ENSG00000199633_st	1.06391	down	4.03898	3.9496	A	A	chr15:76170569-76170694 (-)	snoRNA	Affymetrix Proprietary Database	ATGCAGGTACTGTTACAATATGACTGAAGTGATTTGTTGTCATTTCCCCTGCTTAAAGCCCTTGATATATAACTATCTCTGTCTAACTCATTCTGAAGTAAGACAGAGATGCTTGGTTTCATTTTT	Homo sapiens	ENSG00000199633
ENSG00000199666_st	1.00396	up	3.90217	3.90787	A	A	chr1:90895895-90896108 (+)	snoRNA	Affymetrix Proprietary Database	AAGACTATATTTTCAGGGATCATTTCTACAGTGCACTACTAGAGAAGTTTCTGTGAACTTGTAGAGCACCGGAAACCATGAGCAGGAAGTGCAGCGTTCTCTCCTGAGCATGAAGCCGGCTCTTGGTGTGGCTTCGCTGCAACTGCCATTGGCCATTGATGATCGTTCTTCTCTTCTCTGGGAGAGTAAGAGAGAGAGGACACAGTCTGAGTGG	Homo sapiens	ENSG00000199666
ENSG00000199666_x_st	1.00401	down	3.95659	3.95083	A	A	chr1:90895895-90896108 (+)	snoRNA	Affymetrix Proprietary Database	AAGACTATATTTTCAGGGATCATTTCTACAGTGCACTACTAGAGAAGTTTCTGTGAACTTGTAGAGCACCGGAAACCATGAGCAGGAAGTGCAGCGTTCTCTCCTGAGCATGAAGCCGGCTCTTGGTGTGGCTTCGCTGCAACTGCCATTGGCCATTGATGATCGTTCTTCTCTTCTCTGGGAGAGTAAGAGAGAGAGGACACAGTCTGAGTGG	Homo sapiens	ENSG00000199666
ENSG00000199675_s_st	1.07582	up	3.99337	4.09881	A	A	chr11:93094611-93094680 (+)	snoRNA	Affymetrix Proprietary Database	GGGCAATGATGAAAAGGTTTTACTACTGATCTTTGTAACTATGATGGTTTCTACACTTGACCTGAGCTCA	Homo sapiens	ENSG00000199675
ENSG00000199713_st	1.00396	up	3.99692	4.00263	A	A	chr18:54637095-54637228 (-)	snoRNA	Affymetrix Proprietary Database	TCATCAGGTGGGATAATCCTTACCTGTTCCTCGTTTTGGAGGGCAGATAGAACAGGATAATTGGAGTTTGCATGATCCATGATTAATGTCTCTGTGTAATCAGGACTTGCAAACTCTGATTGTTCATATCTGAT	Homo sapiens	ENSG00000199713
ENSG00000199727_st	1.01363	down	3.90217	3.88264	A	A	chr2:104515663-104515874 (+)	snoRNA	Affymetrix Proprietary Database	AAGACTATTCTTCTAGGGATCTTTTCTATAGTTCAGTACCAGAGATGGTTCTCTGACAGTGTGGAGCACCAGAAACCATGAGAAGGAGGCACAGCAATCTCTCCTGAGCATGGAGCCTGCTCTTGGTGTTGTTTTGCTGCAGCTGCTGTTTGCCATTGATGATCGTTCTCTTCTTTCAGGAGAGTAAGAAGGCGAGGATGCAGTCTGAGTGG	Homo sapiens	ENSG00000199727
ENSG00000199769_st	1.0072	up	3.88285	3.89321	A	A	chrX:69982656-69982870 (-)	snoRNA	Affymetrix Proprietary Database	AAGACTATACTTTCAGGGATCATTTCTATAGTTTGTTACTAGAGAAGTTTCTCTGAACGTGTATAGCACTGAAAACCACAAAGAAGAGGTGCAGCATTATCTCCTAAGTGTAAAGCCGGCTCTTGATGTTGCTTTGCTGCAACTGCCATTTGCCATTGATGATCGTTCTTTTCTTCCTTTGGGAGACTGGGAAGGAAAGGATGCAATCTGAGTGG	Homo sapiens	ENSG00000199769
ENSG00000199783_st	1.00031	up	3.99406	3.99451	A	A	chr22:23627114-23627181 (-)	snoRNA	Affymetrix Proprietary Database	CCGCAGTGACAGCAATATTTTTCATCCACAGTTCACCTCATGAATGTTGTCACTTTGGGTCTGAGTGA	Homo sapiens	ENSG00000199783
ENSG00000199787_st	1.1382	down	4.03447	3.84771	A	A	chr16:30338447-30338578 (-)	snoRNA	Affymetrix Proprietary Database	TGGGTTTGGATTTATGATGGGCTGGATTCCCTAGGCCTCTCATAGTACCCCATGCCAGAGCAAACTGTAGCCCCAACCATTGCCGGGCCTCTATGCCTGTAGGCTGCTGGCACTGAAGTGGGTTGCACAGTA	Homo sapiens	ENSG00000199787
ENSG00000199815_st	1.01362	down	3.91593	3.89641	A	A	chr3:8948179-8948316 (+)	snoRNA	Affymetrix Proprietary Database	GCTGTCCTGGACCTGCCAGCTGCACAGATGCAGATGCTCTGCTATGCCTGTAACATCGGGGCGAAGTGAAAGTGGCTATTTCTACACTCAGTGTTCAGAAAACACTGAACAACAAGAATGGATAATAGCCTGACATTT	Homo sapiens	ENSG00000199815
ENSG00000199850_st	1.00396	up	4.0302	4.03591	A	A	chr13:22275284-22275363 (+)	snoRNA	Affymetrix Proprietary Database	TTCCTAAAGATTCACAATGAACATTATTATTTAAGAGCTTTTTGAAGTGCAAATCCATGAGCTTTTTAACCCTGAGCAAT	Homo sapiens	ENSG00000199850
ENSG00000199850_x_st	1.00401	down	4.04586	4.04009	A	A	chr13:22275284-22275363 (+)	snoRNA	Affymetrix Proprietary Database	TTCCTAAAGATTCACAATGAACATTATTATTTAAGAGCTTTTTGAAGTGCAAATCCATGAGCTTTTTAACCCTGAGCAAT	Homo sapiens	ENSG00000199850
ENSG00000199851_st	1.01363	down	3.99818	3.97865	A	A	chr6:28091325-28091529 (+)	snoRNA	Affymetrix Proprietary Database	AAGACTATACTTTCAGGGATCATTTCTACATTTCCGGGTAATTTCTTTGAACATGTGGAGCACCGGAAACCACCAGGAGGAGGCACAGCATTTTCTCTGGAGCGTGAAGCCAGTTCTTGGTGTTGCTGCATAGCAACTGCCATTTGCCTTTGATGATCATTCTTCTTTTCCTTTAGGAGAATAAGAGGGGGAGAACCCAGTCTGA	Homo sapiens	ENSG00000199851
ENSG00000199851_x_st	1.0852	up	3.94637	4.06433	A	A	chr6:28091325-28091529 (+)	snoRNA	Affymetrix Proprietary Database	AAGACTATACTTTCAGGGATCATTTCTACATTTCCGGGTAATTTCTTTGAACATGTGGAGCACCGGAAACCACCAGGAGGAGGCACAGCATTTTCTCTGGAGCGTGAAGCCAGTTCTTGGTGTTGCTGCATAGCAACTGCCATTTGCCTTTGATGATCATTCTTCTTTTCCTTTAGGAGAATAAGAGGGGGAGAACCCAGTCTGA	Homo sapiens	ENSG00000199851
ENSG00000199856_st	1.00031	up	3.99955	4	A	A	chr18:7985568-7985781 (+)	snoRNA	Affymetrix Proprietary Database	AAGACTATACTTTCAGGGATCATTTCTATAGTTCATTACTAGAGAAGTTTCTCTGAATGGGTAGAGCACTGGAAACCATGAGGAGGAGGCACAGTGTTCTCTCCTGAGCATGAAGCTGACTCTTGGTGTTGCTTCACTGCACCTGCCATGTGCCACTGATGATTGTTCTTGTCTTCCTCTGGGAGAGTAAGACGGAGAGCATGCAGTCTGAGTG	Homo sapiens	ENSG00000199856
ENSG00000199856_x_st	1.06598	down	3.9998	3.90762	A	A	chr18:7985568-7985781 (+)	snoRNA	Affymetrix Proprietary Database	AAGACTATACTTTCAGGGATCATTTCTATAGTTCATTACTAGAGAAGTTTCTCTGAATGGGTAGAGCACTGGAAACCATGAGGAGGAGGCACAGTGTTCTCTCCTGAGCATGAAGCTGACTCTTGGTGTTGCTTCACTGCACCTGCCATGTGCCACTGATGATTGTTCTTGTCTTCCTCTGGGAGAGTAAGACGGAGAGCATGCAGTCTGAGTG	Homo sapiens	ENSG00000199856
ENSG00000199857_st	1.00031	up	4.08906	4.08952	A	A	chr4:77542253-77542323 (+)	snoRNA	Affymetrix Proprietary Database	CATCTGTGATTATCCTATTCTGAACCTGAATTTCTACTAGAAAAAACTTATATGAATCTGGCTTCTGAGAT	Homo sapiens	ENSG00000199857
ENSG00000199894_st	1.06598	down	4.09218	4	A	A	chr4:111573714-111573793 (-)	snoRNA	Affymetrix Proprietary Database	GATCAAGGATGAAAATACCCAAATTTGAGTATCAGAAGACCTTCCAGTCTACTTGATGCATGAGCTCTACAGTTTTAAGA	Homo sapiens	ENSG00000199894
ENSG00000199894_x_st	1.1207	up	3.87151	4.03591	A	A	chr4:111573714-111573793 (-)	snoRNA	Affymetrix Proprietary Database	GATCAAGGATGAAAATACCCAAATTTGAGTATCAGAAGACCTTCCAGTCTACTTGATGCATGAGCTCTACAGTTTTAAGA	Homo sapiens	ENSG00000199894
ENSG00000199927_st	1.01019	up	3.9872	4.00182	A	A	chr3:30320817-30321031 (-)	snoRNA	Affymetrix Proprietary Database	AAGACTATACTTTGAGGGATCATTTCTATAGTTTGTTACTGGAGAAGTTTCTCTGAATATGTAGAGCACCACAAATCACGAGGAAAAAGCGCAGCATTCTCTCCTGAGCATGAAGCCAGTTTTCAGTGTTGCTTCGATGTAACTGCCTTCTGCCCTTGATGATCATTCTTCTCTCCTCCCTGGAGAGTAAGAGGGAGAGGAGGCAGTCTGAGTGG	Homo sapiens	ENSG00000199927
ENSG00000199934_x_st	1.06598	down	4.09218	4	A	A	chr1:85830551-85830627 (+)	snoRNA	Affymetrix Proprietary Database	GAAAATACATGATGATCTCACTCCAACTGGAACTCTCTCACTGATTACTTGATAACAATAAAATATCTGATATTCTG	Homo sapiens	ENSG00000199934
ENSG00000199959_st	1.0656	down	3.99955	3.90787	A	A	chr1:84515592-84515728 (+)	snoRNA	Affymetrix Proprietary Database	TTGGTCCTGATTCAAGGCCAGCAGTTTGCTGAAGCTGTTGGTTTCAAGCAGGAGACTAAATAATTGTCTTTTCATGGTCTGTTGGCCATCTTATAACTTTGGAAATGTAATGTCCAATTCATTAGAAATAAACATCT	Homo sapiens	ENSG00000199959
ENSG00000199959_x_st	1.06182	up	3.95102	4.03755	A	A	chr1:84515592-84515728 (+)	snoRNA	Affymetrix Proprietary Database	TTGGTCCTGATTCAAGGCCAGCAGTTTGCTGAAGCTGTTGGTTTCAAGCAGGAGACTAAATAATTGTCTTTTCATGGTCTGTTGGCCATCTTATAACTTTGGAAATGTAATGTCCAATTCATTAGAAATAAACATCT	Homo sapiens	ENSG00000199959
ENSG00000199977_st	1.01104	up	3.99185	4.00769	A	A	chr18:17651583-17651787 (+)	snoRNA	Affymetrix Proprietary Database	CCAATGTGTAATATCCTGGGATATCATTTTTTCTAGGCTTTGTCCACATGGCTTAGGGGAGCATAGGGCTCTGCCCCATGATGTACAGTCCCTTTCCTCAGTGTTGGAGATGAAGCTGGGTCTGGTGTTTGCACTTTCATATTCCTGTAGCTTCTCAGAATCCTGTGGACAGTGACTGGGGAGACAAACCATGCAGGAAATATGT	Homo sapiens	ENSG00000199977
ENSG00000200026_st	1.01555	down	3.96484	3.94258	A	A	chr9:38137425-38137558 (+)	snoRNA	Affymetrix Proprietary Database	TCGATGGGTGGGATAATCCTTACCTGTTCCTCGTTTTGGAGGGCAGATAGAACATGATGATTGGAGATGCATGAAATGTGATTAATGCCTCTGCCTAATCAGGACTTGCAACACCCTGAGTACTCCTCTCTGAT	Homo sapiens	ENSG00000200026
ENSG00000200026_x_st	1.01555	down	3.96484	3.94258	A	A	chr9:38137425-38137558 (+)	snoRNA	Affymetrix Proprietary Database	TCGATGGGTGGGATAATCCTTACCTGTTCCTCGTTTTGGAGGGCAGATAGAACATGATGATTGGAGATGCATGAAATGTGATTAATGCCTCTGCCTAATCAGGACTTGCAACACCCTGAGTACTCCTCTCTGAT	Homo sapiens	ENSG00000200026
ENSG00000200042_st	1.00031	up	4.03283	4.03328	A	A	chr14:91251013-91251227 (-)	snoRNA	Affymetrix Proprietary Database	AAAATTATACTTTCAGCAATCATCTCTATAGTTTGTTACTAGAGAAGCTTCTGTGAATGTGTAGAGCACCGGAAACCACAAGGCAAAGGCTCAGCATTCTCTCCTAAGCGCGAAGCTGGCTCCTGGTGTTGGTTGGCCGCAACTGCCATTTGCCATTGATGATCATTCTTCTCTTCCTGTGGTAGAGGAAGAGGGAGAGAATGCAGTTTGAGTGG	Homo sapiens	ENSG00000200042
ENSG00000200051_x_st	1.0072	up	3.96212	3.97248	A	A	chr5:139887121-139887197 (-)	snoRNA	Affymetrix Proprietary Database	GGTCAATGATGAGCTGACATGTATTCTGAATCTAAAGTTGATTATTAGTACTTTAGTTCTAGAATTACTGAGACATG	Homo sapiens	ENSG00000200051
ENSG00000200063_st	1.06391	down	4.07775	3.98837	A	A	chr17:73907611-73907739 (+)	snoRNA	Affymetrix Proprietary Database	TGGGCCCTTTCACAGGCCCTCCCCTCGGCAGTGGGGCCAGGATTGGGTTGCTGGTGCTGAGAGAAAGCCCTTGATTGCATCCTTGCTCTGGGACTGTACCAGTGGCAGCTGTCACTTAGTGGGACAGAG	Homo sapiens	ENSG00000200063
ENSG00000200063_x_st	1.0072	up	3.93924	3.9496	A	A	chr17:73907611-73907739 (+)	snoRNA	Affymetrix Proprietary Database	TGGGCCCTTTCACAGGCCCTCCCCTCGGCAGTGGGGCCAGGATTGGGTTGCTGGTGCTGAGAGAAAGCCCTTGATTGCATCCTTGCTCTGGGACTGTACCAGTGGCAGCTGTCACTTAGTGGGACAGAG	Homo sapiens	ENSG00000200063
ENSG00000200072_st	1.15913	up	3.84719	4.06023	A	A	chr13:111754393-111754453 (+)	snoRNA	Affymetrix Proprietary Database	CCTGGGTGATGATAAGCAAATGATGCCTGAATGTGAAGGTCATACTCGGCTTTAGCTGATT	Homo sapiens	ENSG00000200072
ENSG00000200075_st	1.0072	up	3.97801	3.98837	A	A	chr8:130950018-130950144 (-)	snoRNA	Affymetrix Proprietary Database	AGGATATATCAAAGAGACTTTCTGGGGCTGGGAAACCAGGATCTCGTAATGCTATGACCAAAGATTGAAGTTTTGCATAGGATACCGTAGTCACTCAGTAGTGCTGTTTTCCTGAGGAAATACAAGA	Homo sapiens	ENSG00000200075
ENSG00000200112_st	1.06561	down	4.08789	3.99622	A	A	chr12:114774836-114774906 (-)	snoRNA	Affymetrix Proprietary Database	CTACAATGATGACAATATTTTTCATCAACAGAAATTAACCTAGTGAGTTTCGATATTTAGGGTATGAGTGA	Homo sapiens	ENSG00000200112
ENSG00000200113_st	1.05361	down	4.03218	3.95684	A	A	chr7:37425756-37425895 (+)	snoRNA	Affymetrix Proprietary Database	GGCCTCCTGGTGCTTACCAAGGCTGTCTTCTTACACTGACTGAAGCAGAGAAAGAGGAAGCAGAGTAAACCTATACCATGTGCACCTCAGCCCAGGCCCTGTGTGTGTGCCTGGTCTGTATTGTAAATGCAGGGAAATGG	Homo sapiens	ENSG00000200113
ENSG00000200130_x_st	1.00396	up	4.04012	4.04583	A	A	chr7:64429723-64429821 (+)	snoRNA	Affymetrix Proprietary Database	AAAAAAAAAAAAAGATAAATAAAATAAAATAAAGTTGTTTCTTAACTATACCTGTCTGCTATTCTCCTGTAGCAACCAGGGATGATTGGTTTCATACAT	Homo sapiens	ENSG00000200130
ENSG00000200150_st	1.00031	up	3.95348	3.95394	A	A	chr14:100492330-100492402 (+)	snoRNA	Affymetrix Proprietary Database	TGAATCAATGGTGACCACTGGTGGCATATAAGTCATGGATGATGAATATGAGAAGAAAAGAATCTAGGTTTTT	Homo sapiens	ENSG00000200150
ENSG00000200191_st	1.06391	down	4.11566	4.02628	A	A	chr8:72890283-72890414 (-)	snoRNA	Affymetrix Proprietary Database	TCCACAGGTGAGATCATCCTTACCTGTTCCTTCTTTTGGAGGGCAGAGTTCACGATGACTAGAGTTTACATGATATGTGATTAATTCTCTGCATAATCAGGATTTGCAACATTCTGTTTGCTCCTACCTGAT	Homo sapiens	ENSG00000200191
ENSG00000200206_st	1.13622	up	3.90765	4.09189	A	A	chr15:84517433-84517504 (-)	snoRNA	Affymetrix Proprietary Database	TTTCTGATGAAGCCTATGTTGGTAGAGACATCTGAGAGTATTGATGAATGCCAACAGCTTAAATGGAGAAAA	Homo sapiens	ENSG00000200206
ENSG00000200206_x_st	1.0656	down	3.99955	3.90787	A	A	chr15:84517433-84517504 (-)	snoRNA	Affymetrix Proprietary Database	TTTCTGATGAAGCCTATGTTGGTAGAGACATCTGAGAGTATTGATGAATGCCAACAGCTTAAATGGAGAAAA	Homo sapiens	ENSG00000200206
ENSG00000200222_st	1.06598	down	4.07553	3.98335	A	A	chr3:64032524-64032735 (-)	snoRNA	Affymetrix Proprietary Database	AAGATTATACTTTCAGGAATCATTTCTATAGTTTGTTACTAGAGAAAGTTCTCTGAATGTGTAAAGCATGAAAAACCACAAGGAGACACAGTGTCTGCTCCTGACTGAAAAGCCAGCTCTTGGTGTTGCTCTGCTGCAACTGCTATTTGCCATTGATAACCATTCTTCTCTTCCTCTGGGATAGTAAGAGGGAGAGACTGCAGTCTGAGTGG	Homo sapiens	ENSG00000200222
ENSG00000200226_st	1.07582	up	3.94157	4.04701	A	A	chr2:12087880-12087949 (-)	snoRNA	Affymetrix Proprietary Database	TGTGTATGATGAGATTTCACTTCATGGTCTGTGTTTCTGAAACACATGATGTTGTGGAAGTTCTGATTTG	Homo sapiens	ENSG00000200226
ENSG00000200235_st	1.00031	up	3.95086	3.95131	A	A	chr5:139939436-139939561 (+)	snoRNA	Affymetrix Proprietary Database	AAACCCCTGTTCACTTTGCCAAATGGATTTGTGTCTTTATTGCTCATTAATTGGGGCAAAGGAAATATCCTTTTAAAACTCAGGCAAACTGAGTGTTTGTCTTGTATCCTGTCAGAGGAAAGAAAT	Homo sapiens	ENSG00000200235
ENSG00000200235_x_st	1.13622	up	3.90217	4.08641	A	A	chr5:139939436-139939561 (+)	snoRNA	Affymetrix Proprietary Database	AAACCCCTGTTCACTTTGCCAAATGGATTTGTGTCTTTATTGCTCATTAATTGGGGCAAAGGAAATATCCTTTTAAAACTCAGGCAAACTGAGTGTTTGTCTTGTATCCTGTCAGAGGAAAGAAAT	Homo sapiens	ENSG00000200235
ENSG00000200237_st	1.06424	down	4.07797	3.98814	A	A	chr19:9791643-9791770 (+)	snoRNA	Affymetrix Proprietary Database	CTGAATTGGCAAGTCCACCAAGAAACTATAAAAATGTGTGTGTGCAATGGCTGCACACAGCAGCTTCCTTGGTAGTGTACGCAGCCTGTTGGTTGTATGGGTTGCTCTAAGGGACCTTGGAGACAGGC	Homo sapiens	ENSG00000200237
ENSG00000200288_st	1.04503	up	3.91265	3.97619	A	A	chr3:178824764-178824891 (-)	snoRNA	Affymetrix Proprietary Database	TTTGAGGTCTTTCCCGATGGGACTTTTCTGTAGGCTGCACATCATTGGAAACGCCTCATAGAGTTAACTCTGTGGTTTTACTTTACTCACAGGACTCTTGTTAGATCTGTGGGAACTACAAGACAGTT	Homo sapiens	ENSG00000200288
ENSG00000200288_x_st	1.14292	down	4.04884	3.85612	A	A	chr3:178824764-178824891 (-)	snoRNA	Affymetrix Proprietary Database	TTTGAGGTCTTTCCCGATGGGACTTTTCTGTAGGCTGCACATCATTGGAAACGCCTCATAGAGTTAACTCTGTGGTTTTACTTTACTCACAGGACTCTTGTTAGATCTGTGGGAACTACAAGACAGTT	Homo sapiens	ENSG00000200288
ENSG00000200294_st	1.0656	down	3.98868	3.89701	A	A	chr10:73610622-73610753 (+)	snoRNA	Affymetrix Proprietary Database	TTCCAAAGAATTGAGTTCAGTTCAAGGCAGCTTCCCTGTTCTGTTAACGAAACTTTGGGACATTGAAATGGGCTACGGGAGATGATTGGTTCAAAAGCATTATTCTATTCATTTGCCTTTTTTTTTGGAGAC	Homo sapiens	ENSG00000200294
ENSG00000200294_x_st	1.10122	up	3.91364	4.05274	A	A	chr10:73610622-73610753 (+)	snoRNA	Affymetrix Proprietary Database	TTCCAAAGAATTGAGTTCAGTTCAAGGCAGCTTCCCTGTTCTGTTAACGAAACTTTGGGACATTGAAATGGGCTACGGGAGATGATTGGTTCAAAAGCATTATTCTATTCATTTGCCTTTTTTTTTGGAGAC	Homo sapiens	ENSG00000200294
ENSG00000200307_st	1.11152	down	4.15303	4.00049	A	P	chr16:28800302-28800429 (-)	snoRNA	Affymetrix Proprietary Database	GCTACTCTTGAACTCCTGACCTCAACTGATCCACCCGCCTCGGCCTCCCAAAGTATGAAAGTGGCTATTTCTATCCTCAGTGTTCAGAAACCAGTGAGCACCAAAAAATGGCTTATAGCCTGACATTT	Homo sapiens	ENSG00000200307
ENSG00000200307_x_st	1.20444	down	4.17624	3.90787	A	P	chr16:28800302-28800429 (-)	snoRNA	Affymetrix Proprietary Database	GCTACTCTTGAACTCCTGACCTCAACTGATCCACCCGCCTCGGCCTCCCAAAGTATGAAAGTGGCTATTTCTATCCTCAGTGTTCAGAAACCAGTGAGCACCAAAAAATGGCTTATAGCCTGACATTT	Homo sapiens	ENSG00000200307
ENSG00000200318_st	1.06391	down	4.04471	3.95533	A	A	chr15:56839958-56840172 (-)	snoRNA	Affymetrix Proprietary Database	AAGACTATACTTTCAGGGATCATTTGTATAGTTCGTTACTAGAGAATTTTCTCTGAATGTGTAGAACACCAGAAACCACAAGGAGGAGGCGCAGCGTTCTCTCCTGAGCGTGAAGCCGGGTCCTGGTGTTGCTTCACTGCAACTGCCATTTGCCATTGATGATTGTTCTTCTCTTCCTTTGGGAGAGTAAGAGGCAAAGGATGCAGTCTGAATGG	Homo sapiens	ENSG00000200318
ENSG00000200318_x_st	1.06561	down	4.06694	3.97527	A	A	chr15:56839958-56840172 (-)	snoRNA	Affymetrix Proprietary Database	AAGACTATACTTTCAGGGATCATTTGTATAGTTCGTTACTAGAGAATTTTCTCTGAATGTGTAGAACACCAGAAACCACAAGGAGGAGGCGCAGCGTTCTCTCCTGAGCGTGAAGCCGGGTCCTGGTGTTGCTTCACTGCAACTGCCATTTGCCATTGATGATTGTTCTTCTCTTCCTTTGGGAGAGTAAGAGGCAAAGGATGCAGTCTGAATGG	Homo sapiens	ENSG00000200318
ENSG00000200355_st	1.00396	up	3.90217	3.90787	A	A	chr3:173971761-173971889 (-)	snoRNA	Affymetrix Proprietary Database	TTATGAATATACTCACCGTTTTGATTTTATAATAGTAACGACAAGCTAAACATTCACTATATTAAGACCACGCGTGTGTCTCAGACTTACCTTTCCCTAGGTCTGTTTTTATAAATGCTGGTGATAAAC	Homo sapiens	ENSG00000200355
ENSG00000200377_st	1.0072	up	3.94731	3.95766	A	A	chr2:154011573-154011643 (-)	snoRNA	Affymetrix Proprietary Database	CTATTAGGATGACAATATTTTTTGTCAGCAGCAGCTTACCTAATGAGTGTTGATGCTTTGGGTCTGAGTGA	Homo sapiens	ENSG00000200377
ENSG00000200385_st	1.00401	down	4.03592	4.03015	A	A	chr14:37259382-37259517 (+)	snoRNA	Affymetrix Proprietary Database	CACAGCTTTATTAATAGAAGCCAAACTCTCTGTGGGCTTCTCACAGTGTACCCATTGCCAGAGTAAACTGCAGCCTTGAACCATTGCTCAGCCTCCTTACCCATGAGCTATGAACACTGAAGCAGGTTGCACAGTG	Homo sapiens	ENSG00000200385
ENSG00000200394_st	1.0852	up	3.94104	4.059	A	A	chr17:63167247-63167377 (+)	snoRNA	Affymetrix Proprietary Database	CCCTCCTACAAAGGCATGTCTATAGTTCCTTGTCTTTGGACATGTAAGAATTGGAGGCAAAGAAATGTGGACTTGGAGAAATCTGGGGCCAGCTTGCTCTCCGCAGGCTCAAGATCAACCATCCCACATAG	Homo sapiens	ENSG00000200394
ENSG00000200394_x_st	1.07016	up	3.90217	4	A	A	chr17:63167247-63167377 (+)	snoRNA	Affymetrix Proprietary Database	CCCTCCTACAAAGGCATGTCTATAGTTCCTTGTCTTTGGACATGTAAGAATTGGAGGCAAAGAAATGTGGACTTGGAGAAATCTGGGGCCAGCTTGCTCTCCGCAGGCTCAAGATCAACCATCCCACATAG	Homo sapiens	ENSG00000200394
ENSG00000200398_x_st	1.0656	down	3.99955	3.90787	A	A	chr15:23009888-23009969 (+)	snoRNA	Affymetrix Proprietary Database	CAGTCAGTGTCGAGAACCTTATATTGTTCTGAAGAGAGGTGGTGACTTAAAAATCATGCTCAATAGGATTACGCTGAGGCCC	Homo sapiens	ENSG00000200398
ENSG00000200418_st	1.00396	up	3.90217	3.90787	A	A	chr3:187986806-187986928 (+)	snoRNA	Affymetrix Proprietary Database	ATGCAGGTACTGTTACAATACAACTGATGTGTTTTGTTGTCGTTCCCCCTGCTTAAAGCACTTGATGCATAACTCTGTCTACCTTCATTCCGTAGTAAGACAGAGACGCTTGGCTTCAGACAT	Homo sapiens	ENSG00000200418
ENSG00000200422_st	1.00031	up	4.04586	4.04631	A	A	chrX:86288392-86288463 (+)	snoRNA	Affymetrix Proprietary Database	GGTCAATGATGTAATGGCATGTATTAGCTGAATCCAAAGTTGAAGTGAATTCTAAAATTACACCAAGACCTT	Homo sapiens	ENSG00000200422
ENSG00000200422_x_st	1.06206	up	4.03715	4.12401	A	A	chrX:86288392-86288463 (+)	snoRNA	Affymetrix Proprietary Database	GGTCAATGATGTAATGGCATGTATTAGCTGAATCCAAAGTTGAAGTGAATTCTAAAATTACACCAAGACCTT	Homo sapiens	ENSG00000200422
ENSG00000200442_st	1.051	up	3.9152	3.98697	A	A	chr6:166433331-166433402 (+)	snoRNA	Affymetrix Proprietary Database	GGTCAATGATGTCGTGGCATGTATCAGCTGAATCCAAAGTTGATGTGAGTTCCAAAATTATACTGAGACTTT	Homo sapiens	ENSG00000200442
ENSG00000200442_x_st	1.06389	down	4.04445	3.9551	A	A	chr6:166433331-166433402 (+)	snoRNA	Affymetrix Proprietary Database	GGTCAATGATGTCGTGGCATGTATCAGCTGAATCCAAAGTTGATGTGAGTTCCAAAATTATACTGAGACTTT	Homo sapiens	ENSG00000200442
ENSG00000200492_st	1.00396	up	3.99717	4.00288	A	P	chr6:92885862-92886070 (+)	snoRNA	Affymetrix Proprietary Database	AAGGCTATACTTTCAGGAATCATTTCTATAGTTTGTTACAAGAGAAGTTTCTCTGAATGTGTAGAGCACCAGAAACCACGACGAGGACGAGAAGGCACAGCATTCTTTCCTAAATGTGAAGCCAGCTCTTGGTGTTGCTTCAACTGCCACTTGCCATTAATGACAGTTCTTCTTTCCCACTGGGAGAATAAAAAGGAGAGAATGCAGTC	Homo sapiens	ENSG00000200492
ENSG00000200496_x_st	1.00396	up	3.99144	3.99714	A	A	chr11:122677308-122677441 (+)	snoRNA	Affymetrix Proprietary Database	CTGTCAGGTGGGATAACCCTTCCCTGTTCCTCCGTTTGGAGGGCAGATAGAACATGATGACTGGAGATGCATGAAATGTGACTAATGTCTCTGTGTAATCAGGACTTGCAACACCCTGATTGCTCCTATCTGAT	Homo sapiens	ENSG00000200496
ENSG00000200536_st	1.06206	up	3.95634	4.0432	A	A	chr1:110616629-110616752 (+)	snoRNA	Affymetrix Proprietary Database	AAGTCATTTCAAAGAGGGCTTGGATGGCTATGAAACCAGAGCTCTTAAGGTTATAATAAGATTGAAATTTTCCATAGGATGCTGTAGTCACACAATAGTGCTGTTTTCTTGAGGAGACAGAAGA	Homo sapiens	ENSG00000200536
ENSG00000200538_st	1.06389	down	4.0447	3.95535	A	A	chr17:43814733-43814947 (-)	snoRNA	Affymetrix Proprietary Database	AAGACTATACTTTCAGGGATCATTTCTATAGTTAGTTGCTAGAGAAGTTTCTCTGGACATGTGGAGCACCAGAAACCATGAGAAGGAGATGTAGTGTTCTCTCCGGAGCATGAAGCTGGCTCTTGGTGTTGCTTCGCTGCACCTGCCATTTGCCATTGACAATCATTCTTCTCTTCCTCTGGGAGAGTAAGGAGGAGAGGACACAGTCTGAGTGG	Homo sapiens	ENSG00000200538
ENSG00000200538_x_st	1.0656	down	3.99955	3.90787	A	A	chr17:43814733-43814947 (-)	snoRNA	Affymetrix Proprietary Database	AAGACTATACTTTCAGGGATCATTTCTATAGTTAGTTGCTAGAGAAGTTTCTCTGGACATGTGGAGCACCAGAAACCATGAGAAGGAGATGTAGTGTTCTCTCCGGAGCATGAAGCTGGCTCTTGGTGTTGCTTCGCTGCACCTGCCATTTGCCATTGACAATCATTCTTCTCTTCCTCTGGGAGAGTAAGGAGGAGAGGACACAGTCTGAGTGG	Homo sapiens	ENSG00000200538
ENSG00000200545_st	1.12993	down	4.11756	3.94132	A	A	chr10:19927182-19927397 (+)	snoRNA	Affymetrix Proprietary Database	AAGACTGTGCTTTCAGGGATCATGTCTATAGTTTGCCACTAGAGAAGTTTTTTTGAACATGTAGTAGGGCACCAGAAGCACAAGGAAGAGGCACAGCCTTCTCTCCTGAGCATGAATCTGGCTCTTGGTCTTGCTTTGTTCCAGCTACCATTTGCCATTGATTATGTCCTTCTCTTCCTTCCAGAAAGTAAAAGGGAGAGAATGCAGTCTGAGTGG	Homo sapiens	ENSG00000200545
ENSG00000200565_st	1.13622	up	3.90217	4.08641	A	A	chrX:138819729-138819859 (+)	snoRNA	Affymetrix Proprietary Database	GGAAAGGTTACTAAAAGAACACTGCATTCCTGTAGCCTGCACGTCCTTAGAAACACCTCATAAAGTAACTGTGGTTTTACTTTACTCACAGGACTATTGCTAGATCTATGGGAAAGAACTATAAGACAGTT	Homo sapiens	ENSG00000200565
ENSG00000200620_st	1.0072	up	4.01593	4.02628	A	A	chrX:15644252-15644390 (+)	snoRNA	Affymetrix Proprietary Database	TACCTCCCAGGATGGCATCTGGAAGTGGATAGTATTCTGCCAGCTTTGGAAACTGGATGAAAAGCAAATCTGGCAGAGGTACCCATTTCATTCCCAGCTTGCTCAGTAGCTGGTGATTGGAAGAAACTCTGCAACAGTG	Homo sapiens	ENSG00000200620
ENSG00000200652_st	1.06206	up	3.99955	4.08641	P	A	chr16:28097920-28098045 (+)	snoRNA	Affymetrix Proprietary Database	AGATCATTTCAAAGAGGGCTCGTGGGGCTATGAAACCATGAGCTCTTAATGCTATGACCAAAGACTGAAGTTCTCTATAGGACGCCATAGCACTCAATGGTGCTGTTTTCCTGAGGAGACATAAGA	Homo sapiens	ENSG00000200652
ENSG00000200652_x_st	1.06658	down	3.94731	3.85432	A	A	chr16:28097920-28098045 (+)	snoRNA	Affymetrix Proprietary Database	AGATCATTTCAAAGAGGGCTCGTGGGGCTATGAAACCATGAGCTCTTAATGCTATGACCAAAGACTGAAGTTCTCTATAGGACGCCATAGCACTCAATGGTGCTGTTTTCCTGAGGAGACATAAGA	Homo sapiens	ENSG00000200652
ENSG00000200654_st	1.00401	down	4.09218	4.08641	A	A	chr2:65239300-65239498 (+)	snoRNA	Affymetrix Proprietary Database	TCCAGCAGTCGTTAGCTCTCCTGGCTAGTGTGATGCCTGTGATGGTGTTTCACTGTTGGAACAGCAAGCACTGTCTTAATTGAGGCTTGGCTCCGGGTGCTGTTTTGGTGTGGGGCCAAGTATACCTTTGGGCAGTGTTTTGCACTTCTGAGAGTGAAATGACTCCTGTGGAGTCGGTCCTAATCTGAGTGCAAACAAT	Homo sapiens	ENSG00000200654
ENSG00000200677_st	1.00396	up	3.90217	3.90787	A	A	chr15:89099477-89099546 (-)	snoRNA	Affymetrix Proprietary Database	CTATTATGATGAGATTACGCTCTGTGGTCCGTGTTTCTGAAACACAGGATTTTGTGGAAGTTCTCATTTG	Homo sapiens	ENSG00000200677
ENSG00000200677_x_st	1.0656	down	4.04035	3.94868	A	A	chr15:89099477-89099546 (-)	snoRNA	Affymetrix Proprietary Database	CTATTATGATGAGATTACGCTCTGTGGTCCGTGTTTCTGAAACACAGGATTTTGTGGAAGTTCTCATTTG	Homo sapiens	ENSG00000200677
ENSG00000200693_st	1.06389	down	3.98577	3.89642	A	A	chr14:63187768-63187970 (-)	snoRNA	Affymetrix Proprietary Database	AAGACCATATTTTCAGGGATCATTTCTATAGTTCATTCATTACTAGAGAAGTTTCTCTGAACATGCAGGGCACCGCAAACCATGAGGAAGAGGCACAGCATTCTCTTCTGAGCCTGAAGCCAGCTCTTCTTGCTTCACTGCCATTTGCCCTTCATGATCATTCTCTTCCTGCAGGAGAGTAAGAAAGGATGCAGTCTGAGTGG	Homo sapiens	ENSG00000200693
ENSG00000200706_st	1.07016	up	3.94537	4.0432	A	A	chr6:38283028-38283099 (+)	snoRNA	Affymetrix Proprietary Database	GGTCAATGATGTAATGGCATGTATTAGCTGAATCCAGAGTTGATATGAGTTCTAAAATTACACTGAAGCTGG	Homo sapiens	ENSG00000200706
ENSG00000200706_x_st	1.07582	up	3.91458	4.02002	A	A	chr6:38283028-38283099 (+)	snoRNA	Affymetrix Proprietary Database	GGTCAATGATGTAATGGCATGTATTAGCTGAATCCAGAGTTGATATGAGTTCTAAAATTACACTGAAGCTGG	Homo sapiens	ENSG00000200706
ENSG00000200733_st	1.06561	down	3.99692	3.90525	A	A	chr13:89287425-89287492 (+)	snoRNA	Affymetrix Proprietary Database	TGTCAGTGCTGAAACTTTGTCAAGTTATGCTACTGACATGAAGTAATGATACAGTATATCTGAGGAGA	Homo sapiens	ENSG00000200733
ENSG00000200753_st	1.10553	up	3.92765	4.0724	A	A	chr7:20383479-20383549 (+)	snoRNA	Affymetrix Proprietary Database	CTACAAAGATAGCAACACTTTTCATCAACAGCAGTTCACCTAGAGAGAGTCGACACTTTTTGTCTGAGTGA	Homo sapiens	ENSG00000200753
ENSG00000200801_x_st	1.0072	up	3.89984	3.9102	A	A	chr15:23018588-23018668 (+)	snoRNA	Affymetrix Proprietary Database	GGGTGGTGATGAGAACCTTGTATTCTTCTGAAGAGAGGTGATGACTTAAAAACCATGCTCAATAGGATTACACTTAGGCCG	Homo sapiens	ENSG00000200801
ENSG00000200879_st	1.0852	up	3.84719	3.96515	A	A	chr11:122433995-122434079 (-)	snoRNA	Affymetrix Proprietary Database	TCACAATGATGAATGGTCCAAAACATTCGCGGTTTCCACCAGAATTCAAGGTGTTGGCAACTACCTTCCTTGGATGTCTGAGTGA	Homo sapiens	ENSG00000200879
ENSG00000200891_st	1.07016	up	3.93427	4.0321	A	A	chr10:89744355-89744432 (-)	snoRNA	Affymetrix Proprietary Database	CAGTCCAGCCTCTGATGAAGCCTATGTTAGTAGGCACATCTGAGTGGTAATGAATGCCAGCAGCTCTGATGAAAAAAA	Homo sapiens	ENSG00000200891
ENSG00000200891_x_st	1.07582	up	3.8379	3.94334	A	A	chr10:89744355-89744432 (-)	snoRNA	Affymetrix Proprietary Database	CAGTCCAGCCTCTGATGAAGCCTATGTTAGTAGGCACATCTGAGTGGTAATGAATGCCAGCAGCTCTGATGAAAAAAA	Homo sapiens	ENSG00000200891
ENSG00000200897_st	1.13622	up	3.90401	4.08825	A	A	chr12:106292662-106292736 (+)	snoRNA	Affymetrix Proprietary Database	CAGCCTTTGAGGAAGCCTGTGTTTGTAGGGACATCTGAGAGTGTTGATGAATGCCAACGGCTCTGATGGAAAAAA	Homo sapiens	ENSG00000200897
ENSG00000200897_x_st	1.0072	up	3.98223	3.99259	A	A	chr12:106292662-106292736 (+)	snoRNA	Affymetrix Proprietary Database	CAGCCTTTGAGGAAGCCTGTGTTTGTAGGGACATCTGAGAGTGTTGATGAATGCCAACGGCTCTGATGGAAAAAA	Homo sapiens	ENSG00000200897
ENSG00000200932_st	1.13622	up	3.8523	4.03654	A	A	chr2:238443286-238443364 (+)	snoRNA	Affymetrix Proprietary Database	GCCGTGTGAGGCCACCTCTGCCATGCTGCAGGCTCCCCAGCACGCAGTGGGGAACCCAACCTTGGAGAGCCGAGCCGGG	Homo sapiens	ENSG00000200932
ENSG00000200952_st	1.06206	up	3.95659	4.04345	A	A	chr6:94645545-94645668 (+)	snoRNA	Affymetrix Proprietary Database	GTTGAGGTCTAACACGATAGGGCTTTATCTGTAGCCACACCATCTGGAAACATCTAGTGTAACTCTGTGATTTTGCTTTACTCATAGGACTATTAGAGCTGTGGGGAGGAACTATAATACAAGA	Homo sapiens	ENSG00000200952
ENSG00000200961_st	1.04958	down	3.97932	3.90952	A	A	chr17:25128763-25128888 (+)	snoRNA	Affymetrix Proprietary Database	CTACAACCAGCTACTGGTTGATCTTACATTTGATCTGGTGTGCAATGGCTGCAAACAGCAGCCTCCTTGGTGGTGTTTGCAGCCTGTTGCTTGTATGAGTTGCCCTAATGGACCTTGGAGACAGCC	Homo sapiens	ENSG00000200961
ENSG00000200961_x_st	1.06206	up	3.84897	3.93584	A	A	chr17:25128763-25128888 (+)	snoRNA	Affymetrix Proprietary Database	CTACAACCAGCTACTGGTTGATCTTACATTTGATCTGGTGTGCAATGGCTGCAAACAGCAGCCTCCTTGGTGGTGTTTGCAGCCTGTTGCTTGTATGAGTTGCCCTAATGGACCTTGGAGACAGCC	Homo sapiens	ENSG00000200961
ENSG00000200969_st	1.06391	down	3.95086	3.86148	A	A	chr9:83693653-83693720 (+)	snoRNA	Affymetrix Proprietary Database	CGGGTGGTGATGACCCCAACATTCCATCTGAATGCCTGTGCTGAAACCCAGAGGCTGTTTCTGAACCA	Homo sapiens	ENSG00000200969
ENSG00000200969_x_st	1.06013	down	4.02953	3.94529	A	A	chr9:83693653-83693720 (+)	snoRNA	Affymetrix Proprietary Database	CGGGTGGTGATGACCCCAACATTCCATCTGAATGCCTGTGCTGAAACCCAGAGGCTGTTTCTGAACCA	Homo sapiens	ENSG00000200969
ENSG00000200991_st	1.01363	down	3.93915	3.91962	A	A	chr15:83196733-83196850 (-)	snoRNA	Affymetrix Proprietary Database	AGGTCATTTCAAAGAGGCTGCAAAACCAAGAGCTCTTAACGCTGTGAGCAAAGATGGAAGTTCTCTCTAGGATGCCATGGCACTCGATGGTGGTATGTTTTCCTGGGGAGATATAAGA	Homo sapiens	ENSG00000200991
ENSG00000200991_x_st	1.04958	down	4.02332	3.95351	A	A	chr15:83196733-83196850 (-)	snoRNA	Affymetrix Proprietary Database	AGGTCATTTCAAAGAGGCTGCAAAACCAAGAGCTCTTAACGCTGTGAGCAAAGATGGAAGTTCTCTCTAGGATGCCATGGCACTCGATGGTGGTATGTTTTCCTGGGGAGATATAAGA	Homo sapiens	ENSG00000200991
ENSG00000200999_st	1.06391	down	3.95086	3.86148	A	A	chr4:26313029-26313108 (+)	snoRNA	Affymetrix Proprietary Database	TTGATCTACCTCTGATGAAACCTGTGTTGGTGGGGACATCTGAGAGTGTTGATGAATGCCAGTGACTCTGATAGAAAAAA	Homo sapiens	ENSG00000200999
ENSG00000200999_x_st	1.0072	up	3.9946	4.00495	A	A	chr4:26313029-26313108 (+)	snoRNA	Affymetrix Proprietary Database	TTGATCTACCTCTGATGAAACCTGTGTTGGTGGGGACATCTGAGAGTGTTGATGAATGCCAGTGACTCTGATAGAAAAAA	Homo sapiens	ENSG00000200999
ENSG00000201003_st	1.06424	down	4.0392	3.94937	A	A	chr1:54009279-54009414 (-)	snoRNA	Affymetrix Proprietary Database	GGGCATACCCGTAGACCTTGCCTGACTGTGCTCATGTCCAGGCAGGGGGGACATTGTATTCGAGATTAATTTGAAGTTCCTGCCAGCTTTATCCAGCTTAATCAGTGGCTGGATAAATAGCAGGACTGTAACATTC	Homo sapiens	ENSG00000201003
ENSG00000201009_st	1.00031	up	3.99955	4	A	A	chr7:132088323-132088426 (+)	snoRNA	Affymetrix Proprietary Database	TGCTGGAGTGATGAAAAAGTATCTTCAGGTGTGGCTGTGGCCACCTTGGCCACCTGTGTGTCACTTGCCAATGCAAGGACTTGTCATAGTTACACTGACTGTTA	Homo sapiens	ENSG00000201009
ENSG00000201009_x_st	1.06598	down	3.99717	3.905	A	A	chr7:132088323-132088426 (+)	snoRNA	Affymetrix Proprietary Database	TGCTGGAGTGATGAAAAAGTATCTTCAGGTGTGGCTGTGGCCACCTTGGCCACCTGTGTGTCACTTGCCAATGCAAGGACTTGTCATAGTTACACTGACTGTTA	Homo sapiens	ENSG00000201009
ENSG00000201025_st	1.00031	up	3.90594	3.90639	A	A	chr21:16578888-16578960 (-)	snoRNA	Affymetrix Proprietary Database	GTTTCTGATGAAGCCTATGTTGGTAGGGACAACTAAGGTTGTTGATGAATGCTAACAGCTCTAACACACACAC	Homo sapiens	ENSG00000201025
ENSG00000201036_st	1.06391	down	3.94591	3.85653	A	A	chr14:100515092-100515180 (+)	snoRNA	Affymetrix Proprietary Database	TGGACTGTTGATGACAAGTGGTGGCTTATGTGGTTGTACATGCTGGTTGTATATGAAGAATATTACATATCTGAAACTTTGAGGTCCAA	Homo sapiens	ENSG00000201036
ENSG00000201038_st	1.0072	up	4.03688	4.04723	A	A	chr18:3015432-3015565 (-)	snoRNA	Affymetrix Proprietary Database	ATCCCATCTCTTAAATAAAAAGATTTTTTTTTTAAGAAGTTGTACATGTGCAATGGCTGCAAACAGCAGCTTCCTTGGCAGTGTGTGCAGCCTGTTTCTTGTATGGGTTGCTCTAAGGGACCTTGGAGACAGGC	Homo sapiens	ENSG00000201038
ENSG00000201038_x_st	1.00396	up	3.99144	3.99714	A	A	chr18:3015432-3015565 (-)	snoRNA	Affymetrix Proprietary Database	ATCCCATCTCTTAAATAAAAAGATTTTTTTTTTAAGAAGTTGTACATGTGCAATGGCTGCAAACAGCAGCTTCCTTGGCAGTGTGTGCAGCCTGTTTCTTGTATGGGTTGCTCTAAGGGACCTTGGAGACAGGC	Homo sapiens	ENSG00000201038
ENSG00000201042_st	1.0072	up	4.01215	4.0225	A	A	chr12:117810622-117810752 (-)	snoRNA	Affymetrix Proprietary Database	CCCTCCTACAAAGGCATGTCTATAATTCCTTGTCTTTGGACATGTAAGAATTGGAGGGACAGAAATGTGGACTTGGAGAAATCTGGGGCCAGCTTTCTCATCACAGGCTCAACATCAACCATGCCACATAG	Homo sapiens	ENSG00000201042
ENSG00000201042_x_st	1.00031	up	3.99955	4	A	A	chr12:117810622-117810752 (-)	snoRNA	Affymetrix Proprietary Database	CCCTCCTACAAAGGCATGTCTATAATTCCTTGTCTTTGGACATGTAAGAATTGGAGGGACAGAAATGTGGACTTGGAGAAATCTGGGGCCAGCTTTCTCATCACAGGCTCAACATCAACCATGCCACATAG	Homo sapiens	ENSG00000201042
ENSG00000201125_st	1.00396	up	3.94963	3.95533	A	A	chr12:74369190-74369316 (-)	snoRNA	Affymetrix Proprietary Database	CTGGGGAATTCAAACTTGTGTTAAGAAAATGTGTCCCAGTGTGCAATGGCTGCAAACAGCAGCTTCCTTGGTAGTGTATGCAGCCTGTTTGTTGTACGGGTTGCTCTAAAGGGCCTTGGAGACAGTC	Homo sapiens	ENSG00000201125
ENSG00000201125_x_st	1.0852	up	3.94079	4.05875	A	A	chr12:74369190-74369316 (-)	snoRNA	Affymetrix Proprietary Database	CTGGGGAATTCAAACTTGTGTTAAGAAAATGTGTCCCAGTGTGCAATGGCTGCAAACAGCAGCTTCCTTGGTAGTGTATGCAGCCTGTTTGTTGTACGGGTTGCTCTAAAGGGCCTTGGAGACAGTC	Homo sapiens	ENSG00000201125
ENSG00000201129_st	1.00396	up	3.94157	3.94727	A	A	chr1:152498827-152498962 (+)	snoRNA	Affymetrix Proprietary Database	GGGCATACCCGTAGACCTTGTCTGACTGTGCTCATGGCCAGGCAGGGGGGACAGTGTATGCAAGAGTAATGTGGAGTTTGTGCTAACTCTAGCCAGCTTAATTAGTGACTGGATAAATTGCACAACTCTCACATTC	Homo sapiens	ENSG00000201129
ENSG00000201133_st	1.00031	up	3.9998	4.00025	A	P	chr7:50970541-50970684 (-)	snoRNA	Affymetrix Proprietary Database	CTATCAAAAGTTACTTTTTGTGGGGTGGAAGTTTTTAAAATAACCTTTACCTACGTGGGCTGTTTTGGAAAATAAAGAAAAGACCACACTCAGCAGAGGGCTATACCCCTTAGTATAGTTCACCACTATTTTGCAGCTTATATT	Homo sapiens	ENSG00000201133
ENSG00000201151_st	1.07582	up	3.93047	4.03591	A	A	chr20:33168600-33168671 (-)	snoRNA	Affymetrix Proprietary Database	CTAAAACAATGTCAATAGTTTTCATCAACAGCAGTTGAACCTAGTAAGTGTCGATACTTTGGGTCTGAGTGG	Homo sapiens	ENSG00000201151
ENSG00000201157_st	1.06391	down	4.04446	3.95508	A	A	chr8:18881409-18881562 (+)	snoRNA	Affymetrix Proprietary Database	TATTCTTCTTGTTAGAGCTCGGAGTTGAGGCCAGTGACTGGCCAATGAACTCACAAGTGTAGACAGGGTGTTACGCAAGGGACAAGTTTTTCACTAACACCACAAGAGTCTCTGGCCCAATGAGAGGAGTTTAATAGAAATTCTTGCTACAACT	Homo sapiens	ENSG00000201157
ENSG00000201199_s_st	1.07582	up	3.87591	3.98135	A	A	chr11:93094356-93094435 (+)	snoRNA	Affymetrix Proprietary Database	GATCAATGATGAAACTAGCCAAATCTGAGCATCAGAAGTCTTTCCAGTCTACCTGATGCATGATCTCTACAGTTCTGAGA	Homo sapiens	ENSG00000201199
ENSG00000201209_st	1.06424	down	3.99863	3.9088	A	A	chr22:26958745-26958810 (-)	snoRNA	Affymetrix Proprietary Database	AGCCCTAAAATGGAAAAAATTTAAAATTACTTAGACAATGTGATGTCATCAAAGGAACCCTAAGTA	Homo sapiens	ENSG00000201209
ENSG00000201229_st	1.05717	up	3.86111	3.94132	A	A	chr3:184652339-184652470 (+)	snoRNA	Affymetrix Proprietary Database	AGGTTGGATTCATTGTTACAATATAGCTGTGAAGTGCTATGTTGTCCTTGCCCCCTGCTCAAAGCAATTGTTTCCCACAATCTCTGTCTCACTCGGTTCTATAGTAAGACATGGACGCTTGGTCTCAAACAT	Homo sapiens	ENSG00000201229
ENSG00000201245_st	1.06561	down	4.09192	4.00025	A	A	chr13:99234112-99234238 (-)	snoRNA	Affymetrix Proprietary Database	AGGTTATTTCAAAGAGGGCTCATGAGGCTATGAAACCAAGAACTCTTAATGCTATGACCAAAGATTGAAGTTCTCTATAGAATGCCATAGCACTCAATAATGTTATGTTTTCTTGAGGCATATAAGA	Homo sapiens	ENSG00000201245
ENSG00000201245_x_st	1.0072	up	3.9946	4.00495	A	A	chr13:99234112-99234238 (-)	snoRNA	Affymetrix Proprietary Database	AGGTTATTTCAAAGAGGGCTCATGAGGCTATGAAACCAAGAACTCTTAATGCTATGACCAAAGATTGAAGTTCTCTATAGAATGCCATAGCACTCAATAATGTTATGTTTTCTTGAGGCATATAAGA	Homo sapiens	ENSG00000201245
ENSG00000201299_x_st	1.0072	up	3.89984	3.9102	A	A	chr1:152527560-152527627 (+)	snoRNA	Affymetrix Proprietary Database	ACTCACTGATGAGTAGCTTCTGACTTTCATTCTGAGTTTGCTGAACCCAGATGCCATTCCTGGGAAGG	Homo sapiens	ENSG00000201299
ENSG00000201300_x_st	1.07582	up	3.8917	3.99714	A	A	chr15:23016737-23016818 (+)	snoRNA	Affymetrix Proprietary Database	GGGCTGATGATGAGAACCTTATATTGTCCTGAAAAGAGGTGATGACTTAACAATCATGCTCAATAGGATTACATTGAAGCCC	Homo sapiens	ENSG00000201300
ENSG00000201316_st	1.01471	down	4.05662	4.03555	A	A	chr8:52090134-52090278 (+)	snoRNA	Affymetrix Proprietary Database	AATCTCCTGGGATTGTGTCTGGCGAGTGCCCAGTATTCTGCCACCTTCAGAAGGAAGGGAAAGCAAACCTTCATGAAAGCAGAGGCATTCATTCCATTCCCAGCTTGCTCCAGATCTGGCAGTTGGAAGACATTCTGCAACAATG	Homo sapiens	ENSG00000201316
ENSG00000201329_st	1.00396	up	3.90331	3.90902	A	A	chr8:43352598-43352809 (+)	snoRNA	Affymetrix Proprietary Database	AATGCTATACTTTCATGGGTCATTTCTATAGTTTGTTATTAGAGAAGTTTCTCTGAATGTGTTGAGCACCAGAAACCACGAGGAGATGCAGCATTCTCTCCTGAACGGGAAGCCAGCTTTTGGCATTGCTTTGATGCAACTACCATTTGCCATTGATGGCAATGCATCGCTTCCTCTAGGAGTGTAAGAGGGAGTGGATGCAGTCAGAGTGG	Homo sapiens	ENSG00000201329
ENSG00000201337_st	1.0656	down	3.952	3.86033	A	A	chr13:105347873-105347993 (-)	snoRNA	Affymetrix Proprietary Database	AGGTCATTTCAAAGAAGGTTCACGTGGCTGTGAGACCAAGAACGCTTAATGCTGTTACCAAAGATTGCAATAGGTTGTGATAGCCCTCAGTAGTGCTATGTTCCTCTGGGGAGATATTAAT	Homo sapiens	ENSG00000201337
ENSG00000201346_st	1.08734	down	3.96543	3.84462	A	A	chr20:3312876-3313082 (+)	snoRNA	Affymetrix Proprietary Database	AAGACTATACTTTCAGGGATCATTTCTGTAGTTCATTATTAGAGAGGTCTCTCTGAATGAGTAGAGCACTAGAAACCACAGAAGGAGGCACAGTGGTCTCTCCTGAGCATAAAGCTGGTTTTTGATGTTGCTTTGCTGCAACTGCCATTCGTCACTGATGACTGTTTTCTTCCTCTGGGAGAGTAAGAGGGAGAGGACACTATCTGA	Homo sapiens	ENSG00000201346
ENSG00000201348_st	1.00856	down	4.05223	4.03994	A	A	chr20:8759833-8760040 (+)	snoRNA	Affymetrix Proprietary Database	CCAATGTGGATACACCCAGGAGGTCACTCTCTCCCCAGGCTGTGTCCAAGTAGCATAGGGGAGCACAGGGCTCTGTCCCCATGATGTACTGTCCTTTTCCATGACATTGGAGATGAAGCTGGACCTCAACTCTGCACATGCATATTCCTACAACTTCTCAGAGTCCTGTGGATAATGACGGAGGAGAGAAACCATGCAGGAAACAGCC	Homo sapiens	ENSG00000201348
ENSG00000201368_st	1.0072	up	4.04091	4.05126	A	A	chr5:35464923-35465134 (+)	snoRNA	Affymetrix Proprietary Database	AAGACTATACTTTCAGGGATCATTTCTATAGCTCATTACTAGAGAAGTTCCCCTGAACGTGTAGAACACTGGCAACCATGAGGAGGACATGCAGTGTTCTGTCCTGAGTGTGAAGCTGGGTCTTGGTGTTGCTTTGCTGCAAGTACCATTTGCCACTGATGATTGTTTTTGTCTCCCTCTGGGACAGTAAGGGAAAGGACACAGTCTGAGTG	Homo sapiens	ENSG00000201368
ENSG00000201373_st	1.06424	down	4.05587	3.96604	A	A	chr5:141985918-141986054 (-)	snoRNA	Affymetrix Proprietary Database	CAATGCCTTGAGTTCAGTCGAGGACAGCTTCCCTTTTCTGTTAATTAAACTTTGGAATGTTGGGGCATTAAAACAGGCTAGGGTAGGTGATTGCACAGAGAATACTATTCTATTCATTTCCTTCCTAGCCAAAAACA	Homo sapiens	ENSG00000201373
ENSG00000201376_st	1.00396	up	3.90331	3.90902	A	A	chr14:50780558-50780692 (+)	snoRNA	Affymetrix Proprietary Database	CTGCAGCTAGTTAACCTGACTTGTCCACCTCCCTGCTGGGGGCTCAGTGTGCAATGGTTGCAAAATGGAGATTCCCTGGTTGTGTATACACCTCATTTCTTGAATGTGTTGCTTTAAGGGTTCTTGAAGACATTA	Homo sapiens	ENSG00000201376
ENSG00000201384_st	1.051	up	3.90384	3.97561	A	A	chr14:76737122-76737236 (-)	snoRNA	Affymetrix Proprietary Database	AGGCAACTCTTAGAAGATGGATAGCTTCTCTTTTGCTGTGGGTGTGGCCACAAAACGTTTCCCACTTGGTTTTCTATCTGCTACCTTGCTCTTAGCCAGCCTATTGGGAACATTT	Homo sapiens	ENSG00000201384
ENSG00000201388_st	1.00031	up	3.98296	3.98342	A	A	chr19:37791083-37791215 (-)	snoRNA	Affymetrix Proprietary Database	TTCTCACCTAAACCCAAGAATCACTGTTTCTTATAGCGGTGGTTTAAACAGAGGTGCAAACAGCAAGTGAATCTCGTCGCCTTTGCGGGGCTGTGGCCATGCCCCTCAAAGGAAATTTGGAGGCTCTACAGCC	Homo sapiens	ENSG00000201388
ENSG00000201388_x_st	1.0072	up	3.94853	3.95889	A	A	chr19:37791083-37791215 (-)	snoRNA	Affymetrix Proprietary Database	TTCTCACCTAAACCCAAGAATCACTGTTTCTTATAGCGGTGGTTTAAACAGAGGTGCAAACAGCAAGTGAATCTCGTCGCCTTTGCGGGGCTGTGGCCATGCCCCTCAAAGGAAATTTGGAGGCTCTACAGCC	Homo sapiens	ENSG00000201388
ENSG00000201393_st	1.00397	up	4.04323	4.04894	A	A	chr10:79797270-79797386 (+)	snoRNA	Affymetrix Proprietary Database	CCCTATATTCGAAAGTTATCCTGGTCATTGACAGTGCAGGGAGAGAAACTGCTGAAAGCATTCCCCCTTGTTTGGAGGGTCCACTCCTGTCCCTTCTAAACTCTGGAGTTTTCCACA	Homo sapiens	ENSG00000201393
ENSG00000201398_st	1.1207	up	3.90704	4.07144	A	A	chr3:155207846-155207981 (-)	snoRNA	Affymetrix Proprietary Database	TCGTCAGGTGGGAGAATTCTTACATGTTCCTCCTTTTGCAAGGCAGATTAGAACATGATGATTGGGGTTCGCATAATATGTGATTAACGTTTCTGTGTAATCAGGACTTGCAACATCCCGAATGCCCTTACCTGAC	Homo sapiens	ENSG00000201398
ENSG00000201407_st	1.05717	up	3.80731	3.88752	A	A	chrX:24061224-24061355 (+)	snoRNA	Affymetrix Proprietary Database	CTTGCACCTAAACCCAAAGAATCACTGTTTCTTGAAGTGGTGGTTTAAACAAGGTGCAAACAGCAAGCGAATCTCATTACTTTTGGTGGCTGTGGCCATGCTCCTTAAAGTGAACTTAGAGGCTCTACATCC	Homo sapiens	ENSG00000201407
ENSG00000201410_st	1.0656	down	3.99832	3.90665	A	A	chr3:86257056-86257127 (+)	snoRNA	Affymetrix Proprietary Database	AAATGTTATGATATGAGCAAAATGTTCAACTATTCCAAATGGGCTGAGTGAAAATAGGTTTTCTGAGCATCC	Homo sapiens	ENSG00000201410
ENSG00000201448_st	1.00856	down	4.0392	4.02691	A	A	chr1:36656638-36656766 (-)	snoRNA	Affymetrix Proprietary Database	AAGCAGGATTCAGACTACAATATAGCTGTTAAGTGCTGTATTGTCATTCCCCCTGCTCAAATTAAAGTTGTTTCTTAACTATACCCATCTGCTATTCTGTAGCAGCCAGGGATGCTTGGTCACATACAT	Homo sapiens	ENSG00000201448
ENSG00000201448_x_st	1.08441	down	4.01216	3.89526	A	A	chr1:36656638-36656766 (-)	snoRNA	Affymetrix Proprietary Database	AAGCAGGATTCAGACTACAATATAGCTGTTAAGTGCTGTATTGTCATTCCCCCTGCTCAAATTAAAGTTGTTTCTTAACTATACCCATCTGCTATTCTGTAGCAGCCAGGGATGCTTGGTCACATACAT	Homo sapiens	ENSG00000201448
ENSG00000201465_st	1.06391	down	3.94971	3.86033	A	A	chr7:137523284-137523415 (-)	snoRNA	Affymetrix Proprietary Database	AGCCTCCTGGTGCTCAGCACAGGATGTGTTCTTACCCTAACCAAATAGAAAGAGTAGGCTGAATTAACCTATGCCATATACACCTCAACCCAGGCCCTGCAACTCCTCTGTATTGTCAATGGGTGGACATGG	Homo sapiens	ENSG00000201465
ENSG00000201467_st	1.0072	up	3.96212	3.97248	A	A	chrX:16972424-16972555 (-)	snoRNA	Affymetrix Proprietary Database	GGCGGCCCTTATCACAGCTGCAGCTGCTTCCACATAGCTGCTGCGGTCAAAAAGGAGCCCAGAGTCAGTTTCCTTGACCATCACCATTCTGTTTGCTATAAGTGATCTGTAACATTTTGCGAAAATACAGTT	Homo sapiens	ENSG00000201467
ENSG00000201467_x_st	1.09354	up	3.92391	4.05292	A	A	chrX:16972424-16972555 (-)	snoRNA	Affymetrix Proprietary Database	GGCGGCCCTTATCACAGCTGCAGCTGCTTCCACATAGCTGCTGCGGTCAAAAAGGAGCCCAGAGTCAGTTTCCTTGACCATCACCATTCTGTTTGCTATAAGTGATCTGTAACATTTTGCGAAAATACAGTT	Homo sapiens	ENSG00000201467
ENSG00000201500_st	1.1382	down	3.9984	3.81164	A	A	chr14:100513479-100513555 (+)	snoRNA	Affymetrix Proprietary Database	TGGACCAATGATGATGACTGGTGGTGTATGAGTTAAAGGTGATGAATAGTAAGTGTCTTTGTTAGTGGCAAGTTCAG	Homo sapiens	ENSG00000201500
ENSG00000201502_st	1.02009	up	3.87611	3.9048	A	A	chr12:92183924-92184003 (+)	snoRNA	Affymetrix Proprietary Database	ATGTGATGCCTCTGATGAAGCCTATGTTAGTAGAGACATCTGAGAGTGTAGATGAATGCCAATGGCCCTCATGGAAAGAG	Homo sapiens	ENSG00000201502
ENSG00000201502_x_st	1.0072	up	3.8523	3.86266	A	A	chr12:92183924-92184003 (+)	snoRNA	Affymetrix Proprietary Database	ATGTGATGCCTCTGATGAAGCCTATGTTAGTAGAGACATCTGAGAGTGTAGATGAATGCCAATGGCCCTCATGGAAAGAG	Homo sapiens	ENSG00000201502
ENSG00000201516_st	1.01472	down	4.05351	4.03244	A	A	chr4:177256308-177256430 (+)	snoRNA	Affymetrix Proprietary Database	GCCCTCCTGGTGCTTACCACAGGCTGTGTTCTTACACTGACTGTATAGAATGAGAAGGTAGAATAAATCTACCCCATATGCACTTCAGCCCAACTGAAGTGTGTTGTTCCTGGGCCAAAAAGA	Homo sapiens	ENSG00000201516
ENSG00000201541_st	1.06391	down	4.03898	3.9496	A	A	chr16:24252237-24252369 (-)	snoRNA	Affymetrix Proprietary Database	AGCCTCTTTCTAGATGAGAATGGGCACTGTCGATCATGGTGTCTGAAAATTGTAAGTGGCTAAATTGAAACACAGGTTATGCTTCCATAAGAGTATATGTATTGCAGTGGTGACAATGAGACCTGTAACACTT	Homo sapiens	ENSG00000201541
ENSG00000201541_x_st	1.051	up	3.85473	3.9265	A	A	chr16:24252237-24252369 (-)	snoRNA	Affymetrix Proprietary Database	AGCCTCTTTCTAGATGAGAATGGGCACTGTCGATCATGGTGTCTGAAAATTGTAAGTGGCTAAATTGAAACACAGGTTATGCTTCCATAAGAGTATATGTATTGCAGTGGTGACAATGAGACCTGTAACACTT	Homo sapiens	ENSG00000201541
ENSG00000201542_st	1.00031	up	3.98296	3.98342	A	A	chr1:35548462-35548613 (+)	snoRNA	Affymetrix Proprietary Database	AAGGCAGCATTGTTGTAGATGATTTGAAAGATTTTAAAAGGTATAAGCTCACAAGTGTAGGTAGTGTGCTACATGAGGGGCAAGTTTTTCACTAATATTACAAGGGTCTCTGATCCAGTGAGTGGAGTTTGATAGTAATTTTTGATACAAGT	Homo sapiens	ENSG00000201542
ENSG00000201551_st	1.06206	up	3.90099	3.98785	A	A	chr5:158589783-158589908 (+)	snoRNA	Affymetrix Proprietary Database	ATACCTAAACCCAAGAATCACTTTCTTATAGTGATGATTTAAACAGATGCAAACAGCGAGCACATCTTGTCACCTTTGCGGGACTGTGGCTGTGCCCCTCGCAGTAAATTTGGAGGTTCTACATCC	Homo sapiens	ENSG00000201551
ENSG00000201619_st	1.21698	down	4.33781	4.05451	A	P	chr1:177437245-177437385 (+)	snoRNA	Affymetrix Proprietary Database	ATCCAAGGTGATTCCCTCTCCAAGGGGAACATCCAGTGCCCCTCTCAGGAAAGTAGCAACCTGGAACAGAATCTGGCATGCCTAAGGCATTTGGGGAACAGGGCTGGTTATTTCCTCTGCCTTCCTTGGCTGCCTACATGG	Homo sapiens	ENSG00000201619
ENSG00000201619_x_st	1.06389	down	4.09076	4.00141	A	A	chr1:177437245-177437385 (+)	snoRNA	Affymetrix Proprietary Database	ATCCAAGGTGATTCCCTCTCCAAGGGGAACATCCAGTGCCCCTCTCAGGAAAGTAGCAACCTGGAACAGAATCTGGCATGCCTAAGGCATTTGGGGAACAGGGCTGGTTATTTCCTCTGCCTTCCTTGGCTGCCTACATGG	Homo sapiens	ENSG00000201619
ENSG00000201660_st	1.02101	down	4.30593	4.27593	P	P	chrX:5338163-5338292 (+)	snoRNA	Affymetrix Proprietary Database	CTTCCCATTTATTTGCTGGTATAGTCTCACAATGATATGGCCAGTTATACTTATGGGAAAAAATAATATTGGGCCATCGTATATTGACATGAGTAACTATTTTCACCTCTTCTGCATGGACTATCTATAT	Homo sapiens	ENSG00000201660
ENSG00000201666_st	1.0072	up	3.94591	3.95626	A	A	chrX:28852102-28852176 (+)	snoRNA	Affymetrix Proprietary Database	ACAAACAGCCTCTGATGAAATTTATCTTGATAGGGACATCTGAAAGTGTTGATGAATGCCAAGGACTCTAATGGA	Homo sapiens	ENSG00000201666
ENSG00000201674_st	1.06658	down	3.95266	3.85967	A	A	chrX:113073744-113073958 (-)	snoRNA	Affymetrix Proprietary Database	TGAAGACTATTTTCAAGGTTCATTTCTATAGTTCACTACTGGAGAAGTTTCTCTGAACATGTGGAACACCAGGAAACATGAGGAAGAAGCACAGCATTCTCTCCTAAATGTGAAGCCAGCTGTTGGTGTTGCTTTGCTATAACTGCTATTTGCCATTGATGATTATTTTCCTCTTCTTCCCAGAGAGTAAGAGGGAGAGGATGCAGTCTGTGTGG	Homo sapiens	ENSG00000201674
ENSG00000201674_x_st	1.00031	up	3.90594	3.90639	A	A	chrX:113073744-113073958 (-)	snoRNA	Affymetrix Proprietary Database	TGAAGACTATTTTCAAGGTTCATTTCTATAGTTCACTACTGGAGAAGTTTCTCTGAACATGTGGAACACCAGGAAACATGAGGAAGAAGCACAGCATTCTCTCCTAAATGTGAAGCCAGCTGTTGGTGTTGCTTTGCTATAACTGCTATTTGCCATTGATGATTATTTTCCTCTTCTTCCCAGAGAGTAAGAGGGAGAGGATGCAGTCTGTGTGG	Homo sapiens	ENSG00000201674
ENSG00000201701_st	1.01996	up	3.96454	3.99305	A	A	chr3:32054022-32054149 (+)	snoRNA	Affymetrix Proprietary Database	AGGTCATTTCAAAGAGGTCTTGTGAGGCTGTGAAACCAAGAGCTCTTAACACTGCGACCAAAGATGGAAGTTCTCTATAGGATGCCATGGCATTTGATGGTGCTATGTTTTCTTGAGGAGATATAAGA	Homo sapiens	ENSG00000201701
ENSG00000201701_x_st	1.06561	down	3.99026	3.89858	A	A	chr3:32054022-32054149 (+)	snoRNA	Affymetrix Proprietary Database	AGGTCATTTCAAAGAGGTCTTGTGAGGCTGTGAAACCAAGAGCTCTTAACACTGCGACCAAAGATGGAAGTTCTCTATAGGATGCCATGGCATTTGATGGTGCTATGTTTTCTTGAGGAGATATAAGA	Homo sapiens	ENSG00000201701
ENSG00000201705_st	1.00396	up	4.05442	4.06012	A	A	chr4:48633155-48633295 (+)	snoRNA	Affymetrix Proprietary Database	TTACAGTCAATTAAGCCAATCATGTTCCTTTCCTTGTAAGGGCCAGGTGTGCCATGGCTGCGAACAGCAGCCTTCTCGGTAGTATGTGCACCGTGTTGCTTGTATGTTGTAAGCATTGCCCTAAGGACCTTGGAGACAGCC	Homo sapiens	ENSG00000201705
ENSG00000201710_st	1.00031	up	3.99955	4	A	A	chr14:100516082-100516156 (+)	snoRNA	Affymetrix Proprietary Database	TAGAACAACGATAACAAATAGTAGTGCAGGAGTCATAAACTATGAGTAATATGTGTGTGGAACTCTGAGCATCAA	Homo sapiens	ENSG00000201710
ENSG00000201716_st	1.00603	down	3.99174	3.98307	A	A	chr3:3119597-3119726 (+)	snoRNA	Affymetrix Proprietary Database	GCTGTCCTGGACCTGCCAGCACCACAGACACAGTTGCTCCTGCGTGCCTGTAACACCGGGGCAAAGAGAAAGTGGCTATTTCTACCCGAGTAGCTGGGACTACAGGCGCATGCCACCATGCTGGGCTAAT	Homo sapiens	ENSG00000201716
ENSG00000201733_st	1.00941	down	4.05275	4.03924	A	A	chr11:65956813-65956949 (+)	snoRNA	Affymetrix Proprietary Database	GCCTTCCGGAACATGCCAGCACCGCAGATGCTGGCAGTCTGCTGTGCCCGTGATATTGGGCAAAGAGGAAGTGGCTATTTCTACACTTGGTGTTCAGAAACCAGTGAGCTCTAAGAATGGTTTATAGCCTGACATTT	Homo sapiens	ENSG00000201733
ENSG00000201733_x_st	1.06598	down	3.99717	3.905	A	A	chr11:65956813-65956949 (+)	snoRNA	Affymetrix Proprietary Database	GCCTTCCGGAACATGCCAGCACCGCAGATGCTGGCAGTCTGCTGTGCCCGTGATATTGGGCAAAGAGGAAGTGGCTATTTCTACACTTGGTGTTCAGAAACCAGTGAGCTCTAAGAATGGTTTATAGCCTGACATTT	Homo sapiens	ENSG00000201733
ENSG00000201753_st	1.06391	down	4.04446	3.95508	A	A	chr1:215547354-215547436 (-)	snoRNA	Affymetrix Proprietary Database	GGTCAAAATGTGTTGACATGTATTACCTGAATTTATTGCTGATGTATAATAACACTTCAACTCTAAAATAATATAGCTTTTGG	Homo sapiens	ENSG00000201753
ENSG00000201791_st	1.1207	up	3.82397	3.98837	A	A	chr1:176989412-176989530 (-)	snoRNA	Affymetrix Proprietary Database	ATGCAGGTACTGTTATAACTGAAGTGTTTTACGGTTTTTTCTTCCTGCTTAAAGCACTTGGTACATAAGTATCTCTAACTCGATTCCATAATAAGACAGAGACGCTTGGTCTCAAACAT	Homo sapiens	ENSG00000201791
ENSG00000201791_x_st	1.0072	up	3.94731	3.95766	A	A	chr1:176989412-176989530 (-)	snoRNA	Affymetrix Proprietary Database	ATGCAGGTACTGTTATAACTGAAGTGTTTTACGGTTTTTTCTTCCTGCTTAAAGCACTTGGTACATAAGTATCTCTAACTCGATTCCATAATAAGACAGAGACGCTTGGTCTCAAACAT	Homo sapiens	ENSG00000201791
ENSG00000201807_st	1.06206	up	3.95634	4.0432	A	A	chr6:137218529-137218662 (-)	snoRNA	Affymetrix Proprietary Database	TACCCTCTTTCCACTTTGCCAACTGGATGTATGTCTTTACTGGTCATTCCAGTGGGGCAAACGAAATATCCTTTTTAAAACTCAGGCAAACTGGGTGTTTGTCATGGTCATGTATCCTGTCAGAGAAAACAAAC	Homo sapiens	ENSG00000201807
ENSG00000201809_st	1.00401	down	4.00291	3.99714	A	A	chr12:72444326-72444460 (-)	snoRNA	Affymetrix Proprietary Database	TCATCAGGTGGGATAATCTTTTCCTGTTCTTCCTTTTGGAGGACAGATTATAACATGATTATTGGAGATGCAAGAAACATGATCAACATCTATACATAATCACGACTTGAAACATCCTGATTGCTCCTATCTCAT	Homo sapiens	ENSG00000201809
ENSG00000201810_st	1.06391	down	3.9455	3.85612	A	A	chr3:181743183-181743318 (+)	snoRNA	Affymetrix Proprietary Database	TGGTCAGGTGGAATAATCCTTATCTGTTTCTCCTTTTGAAGGGCAGATTAGAACATGATAATTGGAGTTCACATGATACATGATTAAAGTCTCTGTGTAATCATGACTTACAATATCCTGATTATTCCTATCTTAT	Homo sapiens	ENSG00000201810
ENSG00000201810_x_st	1.06206	up	3.85779	3.94465	A	A	chr3:181743183-181743318 (+)	snoRNA	Affymetrix Proprietary Database	TGGTCAGGTGGAATAATCCTTATCTGTTTCTCCTTTTGAAGGGCAGATTAGAACATGATAATTGGAGTTCACATGATACATGATTAAAGTCTCTGTGTAATCATGACTTACAATATCCTGATTATTCCTATCTTAT	Homo sapiens	ENSG00000201810
ENSG00000201811_st	1.051	up	3.90521	3.97698	A	A	chr20:36504093-36504226 (+)	snoRNA	Affymetrix Proprietary Database	GTCTGCATTTGAAAGTGATCATCAGCTAGCCTGTGTCTTCGTCATCGATAGTACAGGCCGGTGAACTGCGCAAAGCATTTTCTGCATTTGGAGGGTCCATCTCTATCCTTGGAAATGCTAGTGCTTTTCTCACA	Homo sapiens	ENSG00000201811
ENSG00000201816_st	1.00856	down	3.91117	3.89887	A	A	chr18:51897623-51897823 (-)	snoRNA	Affymetrix Proprietary Database	CCAACATGGATACCCTGGGAAGTCACTCTCCCCAGGCTCTGTCTAAATGGCATAGGGGAGCATAGGGTCCCATCCCAGGATGTACTGTCCTTTGCCACAAGTTAGAGATGAAGCTGGGTCTGGTGTCTGTGCCTGAATATTCCTACAGCTTCTGAGTCCTGTGGACAATGACAGAGGAGACAGACCATGCAGGAAATTTGT	Homo sapiens	ENSG00000201816
ENSG00000201827_st	1.00031	up	4.08152	4.08197	A	A	chr3:134752743-134752849 (+)	snoRNA	Affymetrix Proprietary Database	GGACCCCATCTCAAAAAAAAAAAAAAAATTAAGCTGGTGATAGTAAAGCCATGTTATGAGCTTTAAGGACATTGAAGTCATTAAGATTCCTGGAAATGGCTACAAAA	Homo sapiens	ENSG00000201827
ENSG00000201827_x_st	1.0656	down	4.04586	3.95419	A	A	chr3:134752743-134752849 (+)	snoRNA	Affymetrix Proprietary Database	GGACCCCATCTCAAAAAAAAAAAAAAAATTAAGCTGGTGATAGTAAAGCCATGTTATGAGCTTTAAGGACATTGAAGTCATTAAGATTCCTGGAAATGGCTACAAAA	Homo sapiens	ENSG00000201827
ENSG00000201847_st	1.07582	up	3.80476	3.9102	A	A	chr13:106771244-106771312 (-)	snoRNA	Affymetrix Proprietary Database	ACCACCAGTGATGAGTTGAATACTGCCCCAGTCTGATCAACATGCGTGAAAGATATTTTCTGAGCTGTG	Homo sapiens	ENSG00000201847
ENSG00000201847_x_st	1.13622	up	3.90217	4.08641	A	A	chr13:106771244-106771312 (-)	snoRNA	Affymetrix Proprietary Database	ACCACCAGTGATGAGTTGAATACTGCCCCAGTCTGATCAACATGCGTGAAAGATATTTTCTGAGCTGTG	Homo sapiens	ENSG00000201847
ENSG00000201848_st	1.12993	down	4.17624	4	A	P	chr5:29106360-29106474 (+)	snoRNA	Affymetrix Proprietary Database	GAGGAGGTCCATTTTAAAAAAGAATAGATTGGAAATGCCTCATAGAGTAACTCTGTGGTTTTATTTTACCCACAGGACTATGGTTAAATATGTGGGAAAGAACTACAAGACAGTT	Homo sapiens	ENSG00000201848
ENSG00000201848_x_st	1.06561	down	4.09192	4.00025	A	P	chr5:29106360-29106474 (+)	snoRNA	Affymetrix Proprietary Database	GAGGAGGTCCATTTTAAAAAAGAATAGATTGGAAATGCCTCATAGAGTAACTCTGTGGTTTTATTTTACCCACAGGACTATGGTTAAATATGTGGGAAAGAACTACAAGACAGTT	Homo sapiens	ENSG00000201848
ENSG00000201853_st	1.00396	up	3.90331	3.90902	A	A	chr2:125602879-125602960 (+)	snoRNA	Affymetrix Proprietary Database	CACATACAATGATGATAATACAGTTCAGCAGACAAAAACTGATTCGCAATATTAAGTGTTTCACTCATTTCTGATGTAAAAC	Homo sapiens	ENSG00000201853
ENSG00000201859_x_st	1.06598	down	4.07913	3.98695	A	A	chr2:195237076-195237143 (-)	snoRNA	Affymetrix Proprietary Database	CCTCATTGATTAGTAGCTTCTGACTTTTGTTCTGAGTTTGCTGAAGCTAGATGCCATTCCAGATAAGA	Homo sapiens	ENSG00000201859
ENSG00000201863_st	1.00401	down	3.94731	3.94154	A	A	chr4:39760998-39761125 (+)	snoRNA	Affymetrix Proprietary Database	AGCCACCGCACCCGGCCGGGCTGTATTCTTACACTGACTGTATAGAAAGAGGAGATAGAGTAAACCTACCCCGTATACTTCAGCCCACGCCCTGTGCCTGTTCTGTATTATGAAGCGGGGTTGGGGGG	Homo sapiens	ENSG00000201863
ENSG00000201863_x_st	1.06389	down	4.02786	3.93852	A	A	chr4:39760998-39761125 (+)	snoRNA	Affymetrix Proprietary Database	AGCCACCGCACCCGGCCGGGCTGTATTCTTACACTGACTGTATAGAAAGAGGAGATAGAGTAAACCTACCCCGTATACTTCAGCCCACGCCCTGTGCCTGTTCTGTATTATGAAGCGGGGTTGGGGGG	Homo sapiens	ENSG00000201863
ENSG00000201882_st	1.00941	down	3.95784	3.94433	A	A	chrX:20064105-20064174 (-)	snoRNA	Affymetrix Proprietary Database	GGGCAATGATGTAAAGGTTTTACGACTGACCTTTGTAACTATGAAGTTTTCTACACTTGACCTGAGCTCA	Homo sapiens	ENSG00000201882
ENSG00000201882_x_st	1.00396	up	3.94963	3.95533	A	A	chrX:20064105-20064174 (-)	snoRNA	Affymetrix Proprietary Database	GGGCAATGATGTAAAGGTTTTACGACTGACCTTTGTAACTATGAAGTTTTCTACACTTGACCTGAGCTCA	Homo sapiens	ENSG00000201882
ENSG00000201893_st	1.00856	down	4.09427	4.08197	A	A	chrX:99241738-99241865 (+)	snoRNA	Affymetrix Proprietary Database	AGGTCATTGCAAAGAGGGCTTGTGGGGCTGTGAAACCGGGGGCTTTTAACGTACTGACCAAAGACGGATGTTCTCCATGAGAAGCTATAGTCACAATCATGACACAATTGATGACTGGTGATGTGGGA	Homo sapiens	ENSG00000201893
ENSG00000201898_x_st	1.0656	down	3.952	3.86033	A	A	chr1:222433966-222434092 (+)	snoRNA	Affymetrix Proprietary Database	TTTAGAATGTCAAAATTGATTTTGTAATAGTCAGGACAGGATAAACAGTCGCTATATTAAGACCATGTACGTGTCCCTAGACCTAGTTCTTTCCCTACGTCTGTTTTTATAAATGCTGGTGATAAAC	Homo sapiens	ENSG00000201898
ENSG00000201904_st	1.06598	down	4.04611	3.95394	A	A	chr15:32676951-32677051 (-)	snoRNA	Affymetrix Proprietary Database	TTAAATGTCCATCACAGGAAACACCTTTAGAGTAACTCTGTGGTTTTGCTTTATTCACAGAGCTTTTTGTTAGAACTGTGGAAAGGAATTACAACATAGAG	Homo sapiens	ENSG00000201904
ENSG00000201944_st	1.06391	down	3.9984	3.90902	A	A	chr1:203966972-203967103 (-)	snoRNA	Affymetrix Proprietary Database	CTGCAGATATTCTCACTGTTTTGATTTTGTAATAGTCAGGACAGGCTAACCATTCACTTTATTAAGACCATGCATATATCCCCAGAACTAGTTCTTTCCTGAGGTCTAGTTTTATAAATGTTGCTGATAAAC	Homo sapiens	ENSG00000201944
ENSG00000201945_st	1.0656	down	3.99955	3.90787	A	A	chr12:120029229-120029360 (+)	snoRNA	Affymetrix Proprietary Database	CTACAGCCAACTCAGCTGGCTGAGTTCCTCGCCTCATGGGGGACGTGTGCAATGGCTGCAAACAGCAGCTTCCTTGGTGGTGTATGCAGCCTGTTTCTTGTATGGCTGCTCTAAGGGACCTTGGAGACAGGC	Homo sapiens	ENSG00000201945
ENSG00000201957_st	1.0656	down	3.99955	3.90787	A	A	chr3:180369567-180369692 (-)	snoRNA	Affymetrix Proprietary Database	AGGTCACTTCAAAGAGGGCTTGTGGGGCTGTGAAACCAAGAGGTCTTAACAGTATGACCAAAAACTGAAGTTCTCTATAGGATGCTGTAGCACTCAATGGTGCTATGTTTTCCTCAGGAGATATGA	Homo sapiens	ENSG00000201957
ENSG00000201957_x_st	1.00031	up	3.99429	3.99474	A	A	chr3:180369567-180369692 (-)	snoRNA	Affymetrix Proprietary Database	AGGTCACTTCAAAGAGGGCTTGTGGGGCTGTGAAACCAAGAGGTCTTAACAGTATGACCAAAAACTGAAGTTCTCTATAGGATGCTGTAGCACTCAATGGTGCTATGTTTTCCTCAGGAGATATGA	Homo sapiens	ENSG00000201957
ENSG00000201980_st	1.06013	down	4.04214	3.95791	A	A	chr11:4734451-4734603 (+)	snoRNA	Affymetrix Proprietary Database	ATTGCACGTTGTTGGAGCTTGGAGTTGGTGCTCTAACTGGCTGATAAACTTGCAAGTGTAGGTAGTATGCTATGTGAGGGGCAAATTTTTCAGTAACATGACAAAGGTCTTTGGCCTAGTGAGTAGAGTTTGACAATAATCCTCGCTGCAAGT	Homo sapiens	ENSG00000201980
ENSG00000202023_st	1.06391	down	3.9984	3.90902	A	A	chr7:136622974-136623049 (+)	snoRNA	Affymetrix Proprietary Database	CAAATACATGATGATCTCACCTCAGTTTGAACTCTCTCACTGATCACTTGATGACAATAAAAGATCTGATATTGTG	Homo sapiens	ENSG00000202023
ENSG00000202023_x_st	1.07016	up	3.85725	3.95508	A	A	chr7:136622974-136623049 (+)	snoRNA	Affymetrix Proprietary Database	CAAATACATGATGATCTCACCTCAGTTTGAACTCTCTCACTGATCACTTGATGACAATAAAAGATCTGATATTGTG	Homo sapiens	ENSG00000202023
ENSG00000202059_st	1.10122	up	4.01219	4.1513	A	A	chr2:203625253-203625386 (-)	snoRNA	Affymetrix Proprietary Database	AGCCTCATTCTAGATGAGAATGGGTACTGCTGATCATGGTGTCCAAAAAACTTTATGTGGCTAAATTGAGACACAGGCTATGCTTCCATCACAGTACACATATTGCAGTGGTGACAATGAAACCTGTAACATTT	Homo sapiens	ENSG00000202059
ENSG00000202059_x_st	1.07582	up	3.98034	4.08577	A	A	chr2:203625253-203625386 (-)	snoRNA	Affymetrix Proprietary Database	AGCCTCATTCTAGATGAGAATGGGTACTGCTGATCATGGTGTCCAAAAAACTTTATGTGGCTAAATTGAGACACAGGCTATGCTTCCATCACAGTACACATATTGCAGTGGTGACAATGAAACCTGTAACATTT	Homo sapiens	ENSG00000202059
ENSG00000202093_st	1.00401	down	4.091	4.08523	A	A	chr18:45269613-45269676 (-)	snoRNA	Affymetrix Proprietary Database	TTGCTGTGATGACTATCTTAGGACACCTTTGGAATAACTATGAAAGAAAACTATTCTGAGCAAC	Homo sapiens	ENSG00000202093
ENSG00000202093_x_st	1.07016	up	3.99717	4.095	A	A	chr18:45269613-45269676 (-)	snoRNA	Affymetrix Proprietary Database	TTGCTGTGATGACTATCTTAGGACACCTTTGGAATAACTATGAAAGAAAACTATTCTGAGCAAC	Homo sapiens	ENSG00000202093
ENSG00000202183_st	1.0548	down	3.94465	3.86768	A	A	chrX:81703306-81703452 (+)	snoRNA	Affymetrix Proprietary Database	TTACCAAAAGTTAATGTTTTCAGAGAATGCTTTGGTTAAAAAGCCTTTACCAACTTGGGCTGTTTGGGATAATAATGTTGGCCACTTTCCACAGTGGGTTATAACATTAATATATATATAAGTCACTATTAGTTTGTAATCTACATT	Homo sapiens	ENSG00000202183
ENSG00000202189_x_st	1.06478	up	3.95475	4.0453	A	A	chr9:20776926-20777054 (+)	snoRNA	Affymetrix Proprietary Database	CTAGCATTTTCACAGGTCCTCCCTCAGGCTATGGGGCCAGGATTTGGTAGCTGGTGCTGAGAGAAAACGCTTGATTGCATCCTTGCCCTGGGACTGTGCCAGTGGCAGCTGTCACTCAATGGGACAATT	Homo sapiens	ENSG00000202189
ENSG00000202216_st	1.13627	down	4.10311	3.91881	A	P	chr2:180507373-180507510 (-)	snoRNA	Affymetrix Proprietary Database	GCTATCCTGGACTTGCCAGCCCCATAGACACAGTTGCTGTGCTGTGCCTGTACTATTGGAGCAAAGAAAAAGTGGCTATTTCTATGCTCAGTGTTCACAAACCAGTGAGCACTAAGAATGGTTTATAGCCTGACATTT	Homo sapiens	ENSG00000202216
ENSG00000202216_x_st	1.17151	down	4.06527	3.8369	A	A	chr2:180507373-180507510 (-)	snoRNA	Affymetrix Proprietary Database	GCTATCCTGGACTTGCCAGCCCCATAGACACAGTTGCTGTGCTGTGCCTGTACTATTGGAGCAAAGAAAAAGTGGCTATTTCTATGCTCAGTGTTCACAAACCAGTGAGCACTAAGAATGGTTTATAGCCTGACATTT	Homo sapiens	ENSG00000202216
ENSG00000202231_st	1.0072	up	3.93592	3.94627	A	A	chrX:99964265-99964397 (-)	snoRNA	Affymetrix Proprietary Database	TAGCAAGCCTCCAGCATGCTTAGGTCTGCAGTGACCCTATGCATCCCTACAGTGCTTGCCAGAACAGTTTTGAAACGGTTTGAGGCCTTGCCCTGCTCCATCCAGAGCAAGGGTATAGAAATTTCAGACAATT	Homo sapiens	ENSG00000202231
ENSG00000202231_x_st	1.01363	down	3.91478	3.89526	A	A	chrX:99964265-99964397 (-)	snoRNA	Affymetrix Proprietary Database	TAGCAAGCCTCCAGCATGCTTAGGTCTGCAGTGACCCTATGCATCCCTACAGTGCTTGCCAGAACAGTTTTGAAACGGTTTGAGGCCTTGCCCTGCTCCATCCAGAGCAAGGGTATAGAAATTTCAGACAATT	Homo sapiens	ENSG00000202231
ENSG00000202233_st	1.06389	down	4.03896	3.94962	A	A	chr7:25270800-25271025 (+)	snoRNA	Affymetrix Proprietary Database	GAGATTATACTTTCAGGGATCAATTCTATAGTTTGTTACTAGGGAAGTTTCTCTGAATGCGTACAGACCTGCAGAAGAGCAGCAGAACCCATGAGGAGAAGGCGCAGGATGATCCTGAGCATGAAGCTGGCTCATGGAGTTGCTTTGCTGCTACTGTCACTTGCCATTGATGATCGTTCTTCTCTTCCTTTGGGAGAGGAAGAGGGGGAGAAAGCAGTTGGAGTGG	Homo sapiens	ENSG00000202233
ENSG00000202252_st	1.0072	up	3.94853	3.95889	A	A	chr11:122435253-122435340 (-)	snoRNA	Affymetrix Proprietary Database	TCGCTGTGATGAGTGATTGTTAAACATTCGTAGTTTCCACCAAAAGCTTGGCTAATGATGGCAACACCTTCCTTGGATGTCTGAGCGA	Homo sapiens	ENSG00000202252
ENSG00000202268_st	1.06391	down	3.9984	3.90902	A	A	chr3:45271906-45272116 (-)	snoRNA	Affymetrix Proprietary Database	AATTGTATACTTTCAGGGATCATTCCATAGGTTGTTACTAGAGAAGTTTTTTTAGATGTGTAGAACACTGGAAACCACGAGGAGGAGGCGCAGCATTCTCTCTTGACCATGAAGCCGGCTCTTGGTGTTGTTTCATTGCAACTGTCATTTGCCATTGATGATCGTTCTCTTCCTCTGGGAGAGTAAGAGGGAGAGGACACAGTTTGAGTGG	Homo sapiens	ENSG00000202268
ENSG00000202268_x_st	1.0114	up	4.07357	4.08992	A	A	chr3:45271906-45272116 (-)	snoRNA	Affymetrix Proprietary Database	AATTGTATACTTTCAGGGATCATTCCATAGGTTGTTACTAGAGAAGTTTTTTTAGATGTGTAGAACACTGGAAACCACGAGGAGGAGGCGCAGCATTCTCTCTTGACCATGAAGCCGGCTCTTGGTGTTGTTTCATTGCAACTGTCATTTGCCATTGATGATCGTTCTCTTCCTCTGGGAGAGTAAGAGGGAGAGGACACAGTTTGAGTGG	Homo sapiens	ENSG00000202268
ENSG00000202269_st	1.0844	down	4.01093	3.89403	A	A	chr5:15163895-15164029 (-)	snoRNA	Affymetrix Proprietary Database	TCATCAGGTGGGATCATCCTTACCTGTTTCTCCTTTTGGAGGGCAGATCAGAACATGATGATTGGAGAAGAATGAAACGTGATTAATAACTCTGTGTAATCAGGCCTTGCAGCACCCCAATTGAGCCTTTCTGAT	Homo sapiens	ENSG00000202269
ENSG00000202269_x_st	1.08689	up	4.01087	4.13107	A	A	chr5:15163895-15164029 (-)	snoRNA	Affymetrix Proprietary Database	TCATCAGGTGGGATCATCCTTACCTGTTTCTCCTTTTGGAGGGCAGATCAGAACATGATGATTGGAGAAGAATGAAACGTGATTAATAACTCTGTGTAATCAGGCCTTGCAGCACCCCAATTGAGCCTTTCTGAT	Homo sapiens	ENSG00000202269
ENSG00000202275_st	1.07016	up	3.8561	3.95394	A	A	chr14:103333362-103333438 (-)	snoRNA	Affymetrix Proprietary Database	ATTGTTACATTGATAAAATCAAATCACCATCTTTTAGCTAAGCTTGTGCTGGATTTGCTTTTTTTCTGATAAAGATG	Homo sapiens	ENSG00000202275
ENSG00000202283_st	1.06206	up	3.90099	3.98785	A	A	chr6:104137703-104137836 (+)	snoRNA	Affymetrix Proprietary Database	AAGCTAGCCAATGAATCTGCTTACCTAAACATGTTTCTGCAGAAATTTTTATTTTAAAAAGCTGGTAATAGTAAAGCCATTTATGAGCCTTAAGTATATTGAAGTTGTTAAGATCCCTGAAAATGGCTATAACA	Homo sapiens	ENSG00000202283
ENSG00000202326_st	1.06206	up	3.90765	3.99451	A	A	chr1:200763061-200763190 (-)	snoRNA	Affymetrix Proprietary Database	TTGAAAGGTTTACTGCATTTTACCCTCCCTGATGGGGCTCAGTGTGCAGCAGCTGGAAAAAGTAGATGCCCTGGTTATGTATGCAGCTCAATTGTTCTATGTGTTGCTTTAAGGGACCTTGAAGACTCTT	Homo sapiens	ENSG00000202326
ENSG00000202326_s_st	1.04395	up	4.05709	4.11914	A	A	chr1:200763061-200763190 (-)	snoRNA	Affymetrix Proprietary Database	TTGAAAGGTTTACTGCATTTTACCCTCCCTGATGGGGCTCAGTGTGCAGCAGCTGGAAAAAGTAGATGCCCTGGTTATGTATGCAGCTCAATTGTTCTATGTGTTGCTTTAAGGGACCTTGAAGACTCTT	Homo sapiens	ENSG00000202326
ENSG00000202327_st	1.12993	down	4.13017	3.95394	A	A	chr8:33517083-33517197 (+)	snoRNA	Affymetrix Proprietary Database	TTGATAAGAAAGAAGTTCTGATCCCAGTGTGCAATGGCTGCAAACAGCAGCTTTCTTGGTGGTGTACATGGCCTGTTTCTTGTATGGGTTGCTCTAAGGGTCCTTGGAGACAGGC	Homo sapiens	ENSG00000202327
ENSG00000202335_st	1.20444	down	4.28428	4.01591	P	P	chr12:109418540-109418609 (-)	snoRNA	Affymetrix Proprietary Database	AATCAATGATGAAACCTATCCCAAAGCTGATGACCTGAAGAAAAATACGTACAGATTCAGCTTCTGAGAT	Homo sapiens	ENSG00000202335
ENSG00000202335_x_st	1.0656	down	4.12758	4.03591	A	P	chr12:109418540-109418609 (-)	snoRNA	Affymetrix Proprietary Database	AATCAATGATGAAACCTATCCCAAAGCTGATGACCTGAAGAAAAATACGTACAGATTCAGCTTCTGAGAT	Homo sapiens	ENSG00000202335
ENSG00000202343_st	1.06206	up	3.95086	4.03772	A	A	chr6:149957454-149957588 (+)	snoRNA	Affymetrix Proprietary Database	TAGGCCCTGAATCAAGAAACGTGATGGTTTGCCATTGTAGCTATTGGTTTCAAACAAGAGCCAAGATTGATGTCTTTCTTATGGTCTGTTGGCTAATCCCAGTATGAATGGCCAGTTCAGCTAGAAGAAACAAAC	Homo sapiens	ENSG00000202343
ENSG00000202370_st	1.00031	up	4.08152	4.08197	P	P	chr16:48743054-48743184 (-)	snoRNA	Affymetrix Proprietary Database	AAGAGAATAAATAGCACGACCAGAAATACGGAAAACACACAAAGACCCTTCAGCTGCAAACAACAGCTTCCTTGGTAGTTTATGCAGCCTGTTTCTTGTATGGGCTGCTCTAAGGGACCATGGAGACAGGC	Homo sapiens	ENSG00000202370
ENSG00000202374_st	1.0656	down	4.04035	3.94868	A	A	chr4:68295549-68295699 (+)	snoRNA	Affymetrix Proprietary Database	ATTTCATGTTTTAAAGGCATAATGATGTCACTGACTGGCTGATGAAATCCCAAGCGTAGGTAGTATGCTACATGAGGGGTGAGTTTTTTGCTAACACCACAAAGGTCTCTGGCCCAATGAGTGGAGTTTGATAGGAGTTCTTGTGACAAGT	Homo sapiens	ENSG00000202374
ENSG00000202377_st	1.06598	down	3.90357	3.81139	A	A	chr7:115008605-115008732 (-)	snoRNA	Affymetrix Proprietary Database	AGGCCATTTTAAAGAGGGCTCATGGGACTATGAAACCAAGAGCTCTTAATGCTGTGACCAAAGATTGAAGTTCTCTATAGGTTGCCAAAGCACTCAGTGGTGCTGTGTTTTCCTGAGGAGATATAAGA	Homo sapiens	ENSG00000202377
ENSG00000202379_st	1.051	up	3.93142	4.00319	P	A	chr3:109776102-109776235 (+)	snoRNA	Affymetrix Proprietary Database	ATAAACAAAAGAACACCAATTGTGCTCCTTTCCTCCTGGGGCCCAGTGTGCAATGGCTGCAAACAGCTGCCTCCTTGGTAGTATACATGGCCTGTTGCTTGTATGGGTTGGCCTAAGAAACCTGAGAGACAGCC	Homo sapiens	ENSG00000202379
ENSG00000202389_st	1.0656	down	3.93569	3.84402	A	A	chr17:23373483-23373617 (-)	snoRNA	Affymetrix Proprietary Database	TAGAAGCCAATTAAGCCAACTGAGTTTCTTTCCTCACAGGGACCTGGTGTGCCATGGCTGCAAACAGCAGCTTCCTTGTCAGGGTACGCAGACTGTTTCTTGGATGGGTTGCTCTAAGGGACCTTGGAGACAGGC	Homo sapiens	ENSG00000202389
ENSG00000202434_st	1.06561	down	4.02903	3.93735	A	A	chr2:197977687-197977823 (+)	snoRNA	Affymetrix Proprietary Database	CTACCAAAAGTTAATTTTTTATGGGGAAGGCTTTCTAAATAACCTTTACCAATTTGGGCTATTTGGGAGAGTAAAGGAAAGACCACACTCCACAGCGGGCTATACCAATAGTTCACTACTATTTTGTGGTCTACATT	Homo sapiens	ENSG00000202434
ENSG00000202440_x_st	1.00031	up	3.99955	4	A	A	chr4:83542815-83542883 (-)	snoRNA	Affymetrix Proprietary Database	TAGCATATGATGGAAAAATCTTAATCTTCTGAGACTTGTGATGTCTTCAAAGGAACCACTTCAATGCAA	Homo sapiens	ENSG00000202440
ENSG00000202449_st	1.00031	up	3.99955	4	A	A	chr4:14301432-14301554 (+)	snoRNA	Affymetrix Proprietary Database	AGGCAGGTACTGTTAGAATATAACTGAAGTGTTTTATTGTTATTGTCATTGCTTAAAGCATTGGATACATAACTATCTCTAACTCCATTCCATACTAAGACAGAGATGTTGCATCTCAAACAT	Homo sapiens	ENSG00000202449
ENSG00000202479_st	1.00031	up	3.98296	3.98342	A	A	chr2:25045761-25045850 (-)	snoRNA	Affymetrix Proprietary Database	TCACTGTGATGATGGTTTTTCAACGTTCACAGTTTCCACCAGAAAGATTTTCCTTAGTGTTCGGTAAACCTTCCTTGGATGTCTATGAGA	Homo sapiens	ENSG00000202479
ENSG00000202479_x_st	1.13627	down	4.04463	3.86033	A	A	chr2:25045761-25045850 (-)	snoRNA	Affymetrix Proprietary Database	TCACTGTGATGATGGTTTTTCAACGTTCACAGTTTCCACCAGAAAGATTTTCCTTAGTGTTCGGTAAACCTTCCTTGGATGTCTATGAGA	Homo sapiens	ENSG00000202479
ENSG00000202482_st	1.05717	up	3.91098	3.99119	A	A	chrX:71862701-71862915 (-)	snoRNA	Affymetrix Proprietary Database	AGGGCTATACTTTCAGGGGTAATTTCTATAGTTCATTACTAGAGTAGTTTCTCTGAATGTGTAGGGTGCCAGAAACCACAAGGAGGAGGCACAGCATTCTCTAGTGAGTGTGAAGCCGGCTGTTGGTGTTGCTTCGCTGAAACTGCCATTTGCCACTGATAATCGTTCTTCTTTTCCATCAGGAGACTAAGAGGTAGAAAACGCAGTCTGAGTGG	Homo sapiens	ENSG00000202482
ENSG00000202498_x_st	1.051	up	4.13421	4.20597	P	P	chr1:213869991-213870082 (-)	snoRNA	Affymetrix Proprietary Database	AGATCATTGATGACTTCCATATATCCATTCCTTGGAAAGCTGAACAACATGAGTGAAAACTCTACTGAAAAAAGAAAAGAAATGGGAGGCCG	Homo sapiens	ENSG00000202498
ENSG00000202517_st	1.00856	down	3.91231	3.90002	A	A	chr3:40255103-40255236 (+)	snoRNA	Affymetrix Proprietary Database	AGACTCCCAGCTCTGCCCAGTTACACTAGGCTTCGCCTGTGTGGCTTCTGTAATGGGGAGGGAGAGAAAGGATCTCCCCAGGACCTCAGATTGGCTTTACTGTGGCATCTCTTTCCTTGAGGGACACAATAGGT	Homo sapiens	ENSG00000202517
ENSG00000202537_st	1.06391	down	4.14724	4.05786	A	A	chr2:86427696-86427829 (-)	snoRNA	Affymetrix Proprietary Database	TCATCAGGTGGGATAATTCTTACCTGTTTCTCCTTTTGGAGGGCAGGAAGAATAGGCTGATTGGAGATGCATGAAATGTGGTTAATGTCTCTGCGTAATCAGGACTTGCAACACCCCGATTACTCCTTTCTGAT	Homo sapiens	ENSG00000202537
ENSG00000206592_st	1.01019	up	3.89391	3.90853	A	A	chr5:78552521-78552652 (+)	snoRNA	Affymetrix Proprietary Database	GTGGAGGTCTATTCCAATGGGGCTTTTCCTGTAGCTGCATGTTGTTGGAAACTCCTCATAGACTAACTCTGTGGTTTTGCTTTACTCACAGGACTATTAGTTAGGTCTGTGGGAAGGAACTACAAGACAGTT	Homo sapiens	ENSG00000206592
ENSG00000206603_st	1.00031	up	3.99955	4	A	A	chr7:56090552-56090689 (+)	snoRNA	Affymetrix Proprietary Database	TTGCACAGTGAACACCCAAGTGTGCTTTATAGTTCCCTTGGCTTTGACCCTGTGCTAGAGCATTCATTACCTGTTCATCTGCTCTGCATTGAAAGGAATATTTGTCCTTTTAAATGTATTCAGAAAGCCAGCACATTA	Homo sapiens	ENSG00000206603
ENSG00000206603_x_st	1.00031	up	3.99406	3.99451	A	A	chr7:56090552-56090689 (+)	snoRNA	Affymetrix Proprietary Database	TTGCACAGTGAACACCCAAGTGTGCTTTATAGTTCCCTTGGCTTTGACCCTGTGCTAGAGCATTCATTACCTGTTCATCTGCTCTGCATTGAAAGGAATATTTGTCCTTTTAAATGTATTCAGAAAGCCAGCACATTA	Homo sapiens	ENSG00000206603
ENSG00000206633_st	1.0656	down	4.00775	3.91608	A	A	chr2:10504291-10504423 (-)	snoRNA	Affymetrix Proprietary Database	TGGGTTTGGATTTATGACAGGCCCGTCACCCTGGGCCTGTCATAGTACCCCATGCCAGAGCAAACTGTGTCCCCGAACCATTGCCTGGCCTCTGTGCCCGTAGGCTGCTGGCACTGAAGTGGGTTGCACAGTG	Homo sapiens	ENSG00000206633
ENSG00000206633_x_st	1.00396	up	4.0392	4.04491	A	A	chr2:10504291-10504423 (-)	snoRNA	Affymetrix Proprietary Database	TGGGTTTGGATTTATGACAGGCCCGTCACCCTGGGCCTGTCATAGTACCCCATGCCAGAGCAAACTGTGTCCCCGAACCATTGCCTGGCCTCTGTGCCCGTAGGCTGCTGGCACTGAAGTGGGTTGCACAGTG	Homo sapiens	ENSG00000206633
ENSG00000206637_x_st	1.0114	up	4.09427	4.11062	P	P	chr1:200214212-200214346 (+)	snoRNA	Affymetrix Proprietary Database	CTGCAGCCAATTAAGCCGACTGAGTTCCTTTCCTCATGGGGGCCCAGTGTGCAATGGCTGTAAATAGCAGCTTCCTTGGTAGTGTATGCAGCCTGTTTGTTGTATGGGTTGCTCTAAGGGACCTTGGAGACAGTC	Homo sapiens	ENSG00000206637
ENSG00000206647_st	1.00396	up	3.90217	3.90787	A	A	chr2:10212650-10212784 (-)	snoRNA	Affymetrix Proprietary Database	TAGGCCCTGAATCAAGACTAGTGTTTTGCTGTAGCTGTTGGTTTCAAACAGGATCCGAGAGTGATGTCTTCCTTGTGGTCTGTTCACTGCTCAGTATCCCAGTGTCAGTGGCCAATTCAGTTGGAAGCAACATGG	Homo sapiens	ENSG00000206647
ENSG00000206649_st	1.07582	up	3.8523	3.95774	A	A	chr8:81391729-81391859 (-)	snoRNA	Affymetrix Proprietary Database	CTTCCCATTTATTTGCTGCTATAGTCTCATAATGATACAAGCAGTTATATGCATGGGATAAAATAATATTGGGACATTGTAAATTGAAATGAAGTAACCATTTTCATCTTTTCTGCATGGACAAGACATTG	Homo sapiens	ENSG00000206649
ENSG00000206649_x_st	1.0656	down	3.99955	3.90787	A	A	chr8:81391729-81391859 (-)	snoRNA	Affymetrix Proprietary Database	CTTCCCATTTATTTGCTGCTATAGTCTCATAATGATACAAGCAGTTATATGCATGGGATAAAATAATATTGGGACATTGTAAATTGAAATGAAGTAACCATTTTCATCTTTTCTGCATGGACAAGACATTG	Homo sapiens	ENSG00000206649
ENSG00000206650_st	1.07299	up	3.87781	3.97944	A	A	chr12:67307281-67307422 (-)	snoRNA	Affymetrix Proprietary Database	CTGCAGCCTATTAAGCCAACTGAGTTCCTTTCCTCATGGGGGGGCCCAGTGTGCAATGGCTGCAAACAGCAGCTTCCTTGGTAGTGTATGCAGCCTGTGTGTTGTATTGTATGGGTTGCTCTAAGGGACCCTGGAGACAGTC	Homo sapiens	ENSG00000206650
ENSG00000206650_x_st	1.07582	up	3.8917	3.99714	A	A	chr12:67307281-67307422 (-)	snoRNA	Affymetrix Proprietary Database	CTGCAGCCTATTAAGCCAACTGAGTTCCTTTCCTCATGGGGGGGCCCAGTGTGCAATGGCTGCAAACAGCAGCTTCCTTGGTAGTGTATGCAGCCTGTGTGTTGTATTGTATGGGTTGCTCTAAGGGACCCTGGAGACAGTC	Homo sapiens	ENSG00000206650
ENSG00000206661_st	1.13627	down	3.99717	3.81287	A	A	chr8:4973209-4973342 (-)	snoRNA	Affymetrix Proprietary Database	CTGCAGCCAGTTAAGCCACCTGAGTTCCTTTCCTCATAGGGGTCCAATGTGCAATGGCTGCAAACAGCCGCTTCCCTGTAGTATATGCTGCCCATTTCTTGTATGGGTTGCTCTAAGGGACCTTGGAGACAGGC	Homo sapiens	ENSG00000206661
ENSG00000206661_x_st	1.07582	up	3.94705	4.05249	A	A	chr8:4973209-4973342 (-)	snoRNA	Affymetrix Proprietary Database	CTGCAGCCAGTTAAGCCACCTGAGTTCCTTTCCTCATAGGGGTCCAATGTGCAATGGCTGCAAACAGCCGCTTCCCTGTAGTATATGCTGCCCATTTCTTGTATGGGTTGCTCTAAGGGACCTTGGAGACAGGC	Homo sapiens	ENSG00000206661
ENSG00000206731_st	1.06391	down	3.99717	3.90779	A	A	chr2:27718414-27718540 (-)	snoRNA	Affymetrix Proprietary Database	TTCTAAAGTGTTGAGTTCAGTCCAGGGTGGATCCCCTGCTCTGTTAATTGAACTGGAACATTTAAACTGGCTAGGCAAAATGCCTACATAGAAAGCATTACTCTTTATTCATCCCCAGCCTACAAAA	Homo sapiens	ENSG00000206731
ENSG00000206761_st	1.04503	up	3.96825	4.03179	A	A	chr14:100681575-100681785 (-)	snoRNA	Affymetrix Proprietary Database	AAGACTATACTTTCAGGGATCATTTCTATAGTTCATTACTAGAGAAGTTTCTCTGAATGTGTAGAGCACCAGAAACTATGAGGAGGAGGCACAGAGTTCTCTCCTGAGCATGAAGCTGGCACTTGGTGTTGCTTTGCTGCAGCTGCCACTTACCATTGGTGATTGTTCTTGTCTTCCTCTTGGAGAGTAAGAGAAAGAGAATGCAGTCTGA	Homo sapiens	ENSG00000206761
ENSG00000206761_x_st	1.01594	up	3.977	3.99982	A	A	chr14:100681575-100681785 (-)	snoRNA	Affymetrix Proprietary Database	AAGACTATACTTTCAGGGATCATTTCTATAGTTCATTACTAGAGAAGTTTCTCTGAATGTGTAGAGCACCAGAAACTATGAGGAGGAGGCACAGAGTTCTCTCCTGAGCATGAAGCTGGCACTTGGTGTTGCTTTGCTGCAGCTGCCACTTACCATTGGTGATTGTTCTTGTCTTCCTCTTGGAGAGTAAGAGAAAGAGAATGCAGTCTGA	Homo sapiens	ENSG00000206761
ENSG00000206776_st	1.11152	down	4.10933	3.95679	A	A	chr8:120469769-120469890 (+)	snoRNA	Affymetrix Proprietary Database	TGGTAATTACCAAGATTTTTAGAATGCAGTTTCTCATTTGCCAGGGAAATGACCATAAAATAATTTCCCACTAGATTTTTTTATCTGTTACCTTGCTAGCAAGCAGTCTATTGGGAACATTT	Homo sapiens	ENSG00000206776
ENSG00000206780_st	1.07582	up	3.8523	3.95774	A	A	chr4:16931467-16931603 (-)	snoRNA	Affymetrix Proprietary Database	GGCTTCTCATTGAGCTCCTTTCTGTCCATTGATGGCAGTTGATGGATTTGCATGAGAAGAAGAGAGAATTCACAGAACTAGCGTTATTTTACTTTCTGTCTTTACAGAGGTATATTTGGCTGTTTTGTGAGACATTC	Homo sapiens	ENSG00000206780
ENSG00000206780_x_st	1.00396	up	3.90331	3.90902	A	A	chr4:16931467-16931603 (-)	snoRNA	Affymetrix Proprietary Database	GGCTTCTCATTGAGCTCCTTTCTGTCCATTGATGGCAGTTGATGGATTTGCATGAGAAGAAGAGAGAATTCACAGAACTAGCGTTATTTTACTTTCTGTCTTTACAGAGGTATATTTGGCTGTTTTGTGAGACATTC	Homo sapiens	ENSG00000206780
ENSG00000206793_s_st	1.06206	up	3.95634	4.0432	A	A	chr15:28464454-28464586 (-)	snoRNA	Affymetrix Proprietary Database	TAGTCAGGCGGGATAATCCTTACCTGTGCCTCCTTTTGGAGGGCAGCAGAATGTGGTAGTTGGAGTTGCATGATACTTGATTCATATCTCTGTGTAATGATGGCATGCAATACCCTGACTGCTCCTTTCGAAT	Homo sapiens	ENSG00000206793
ENSG00000206849_st	1.08689	up	3.89538	4.01558	A	A	chr15:30007798-30007929 (+)	snoRNA	Affymetrix Proprietary Database	GTTGAGGTCTATCCCGATAGGTCTTTTCCTGTAGCCTGCACGTTGTTGGAAATGCCTCATAGAGTAACTCTGTGATTTTACTTTACTTACAGGACTATTGTTACATCTGTGGGAAGGAACCACAAGACAGTT	Homo sapiens	ENSG00000206849
ENSG00000206849_x_st	1.00396	up	4.04323	4.04894	A	A	chr15:30007798-30007929 (+)	snoRNA	Affymetrix Proprietary Database	GTTGAGGTCTATCCCGATAGGTCTTTTCCTGTAGCCTGCACGTTGTTGGAAATGCCTCATAGAGTAACTCTGTGATTTTACTTTACTTACAGGACTATTGTTACATCTGTGGGAAGGAACCACAAGACAGTT	Homo sapiens	ENSG00000206849
ENSG00000206853_st	1.07016	up	3.95086	4.04869	A	A	chr8:60212485-60212615 (-)	snoRNA	Affymetrix Proprietary Database	AGCCTCCTGGTGTTTAACACAGCTGTGTTCTTATACTGACTGTGTAGAAAGAGAAGGAAATAAACCTTACCCCATATGCATTTCATCCCCGGACCCTGCACCTCGTCTATATTGTGAATAGGGAAATATGG	Homo sapiens	ENSG00000206853
ENSG00000206869_st	1.00401	down	3.93094	3.92517	A	A	chr2:165252399-165252533 (-)	snoRNA	Affymetrix Proprietary Database	CTGCAGTCAATTAAGTGTACTGAGTTCCTTTCCTTATGGGGGCCCAGTGTGCAATGGCTGCAAACAGCAGCTTCCTTGGTGGTGTATGCAGCCTGTTTCCTCTATAGGTTGCTCTAAGGGACCTTGATAATAGGC	Homo sapiens	ENSG00000206869
ENSG00000206869_x_st	1.06206	up	3.98963	4.07649	A	A	chr2:165252399-165252533 (-)	snoRNA	Affymetrix Proprietary Database	CTGCAGTCAATTAAGTGTACTGAGTTCCTTTCCTTATGGGGGCCCAGTGTGCAATGGCTGCAAACAGCAGCTTCCTTGGTGGTGTATGCAGCCTGTTTCCTCTATAGGTTGCTCTAAGGGACCTTGATAATAGGC	Homo sapiens	ENSG00000206869
ENSG00000206878_st	1.06389	down	4.03309	3.94374	A	A	chr1:226854806-226854930 (+)	snoRNA	Affymetrix Proprietary Database	GGCCTTTTGGTGCTTACCACAGACTGTGCTCTTTCACTGACTGAATAGAGAGAGGAGGCAGAGTAAACCTATCCTATATACACCTCAGTCCAAGCCTGGTCTGTATTATGAATGGGGCAACATGG	Homo sapiens	ENSG00000206878
ENSG00000206884_st	1.07016	up	4.11309	4.21092	P	A	chrY:16759522-16759653 (-)	snoRNA	Affymetrix Proprietary Database	CTTCCCATTTATTTGCTGGTATAATGATACAATGATATGAGCAGTTATACTCTTTGGAAAAAATAATATTGGGCCATTGTAAATTGACATGAAGTAAGTATTTTCATATCATCTGCAATGGACTAGATGTTG	Homo sapiens	ENSG00000206884
ENSG00000206886_st	1.00396	up	3.93824	3.94395	A	A	chr6:82530460-82530592 (+)	snoRNA	Affymetrix Proprietary Database	CTGCAGTCAATTAAGCCAGCTGTACTCCTTTCCTCACAGGGGCTCGGTGTAATGGCTGCAAACAACAGCCTCCTTTGTTGTATACACAGCTTGTTTCTTGTATGGGTTGCTCTAAAGAACATAGGAGACAGCC	Homo sapiens	ENSG00000206886
ENSG00000206897_st	1.01363	down	4.0428	4.02328	A	A	chr12:122667208-122667340 (+)	snoRNA	Affymetrix Proprietary Database	TAGCAAGCCTCCAGCGTGCTTGGGTCTGCAGTGACCCCGTGGATTCCTACAGGGCTTGCCAGAACAGTTTTGAAATGGTTTGAGGCCTTGCCGTGCTCCATGTAGAGCAAGGTTATAGAAATTTCAGACAATG	Homo sapiens	ENSG00000206897
ENSG00000206897_x_st	1.0656	down	3.952	3.86033	A	A	chr12:122667208-122667340 (+)	snoRNA	Affymetrix Proprietary Database	TAGCAAGCCTCCAGCGTGCTTGGGTCTGCAGTGACCCCGTGGATTCCTACAGGGCTTGCCAGAACAGTTTTGAAATGGTTTGAGGCCTTGCCGTGCTCCATGTAGAGCAAGGTTATAGAAATTTCAGACAATG	Homo sapiens	ENSG00000206897
ENSG00000206898_st	1.07582	up	3.85345	3.95889	A	A	chr2:10353624-10353757 (-)	snoRNA	Affymetrix Proprietary Database	GGCCTCCTGGTACTTACCCACAGGCTGCGTTCTTACACTGGCTGTACAGAAAGAGGAGCTAGAGTAAACCTACCTAATATACACCTCAGCCCAGGCCCTGTGCCTGGTCTGTATTGTGAATGGGGGGGACATAG	Homo sapiens	ENSG00000206898
ENSG00000206901_st	1.08689	up	3.93967	4.05987	A	A	chr2:139985464-139985595 (+)	snoRNA	Affymetrix Proprietary Database	CTGTGAATATTCTCTGTGTTCTGATTATGTGAGAGCCAGGACAGGCTAAACATTTGCTACATTAAGACCATGCATGTGTACCCAGATGTAGCCCATTCCCTAGCTCTGGTCTTATAAATGCTGGTGATAAAC	Homo sapiens	ENSG00000206901
ENSG00000206903_st	1.06391	down	3.98911	3.89973	A	A	chr15:63364852-63364982 (-)	snoRNA	Affymetrix Proprietary Database	CTCCATGTATCTTTGGGACCTGTCAAGTGTGGCAGTCTCCCTTCCTTGCCATGGAAGAGCATATTCTTGTTTACCAGCAAAGCTGTCACCATTTAATTGGTATCAGATTCTGACTTGCACAAGTAACATTC	Homo sapiens	ENSG00000206903
ENSG00000206903_x_st	1.07016	up	3.94537	4.0432	A	A	chr15:63364852-63364982 (-)	snoRNA	Affymetrix Proprietary Database	CTCCATGTATCTTTGGGACCTGTCAAGTGTGGCAGTCTCCCTTCCTTGCCATGGAAGAGCATATTCTTGTTTACCAGCAAAGCTGTCACCATTTAATTGGTATCAGATTCTGACTTGCACAAGTAACATTC	Homo sapiens	ENSG00000206903
ENSG00000206909_x_st	1.05954	up	4.04002	4.12347	A	A	chr5:170725727-170725861 (+)	snoRNA	Affymetrix Proprietary Database	CTGCAGCCAATTAAGCCGACTGAGTTCCTTTCCTCATGGGGGCCCAGTGTGCAATCGCTGCAAACAGCAGCTTCCTTGGTAGTATATGCAGCCTGTTTATTGTACGGGTTGCTCTACGGGACCTTGGAGACAGGC	Homo sapiens	ENSG00000206909
ENSG00000206913_st	1.0114	up	4.06297	4.07932	A	A	chr11:73641107-73641245 (-)	snoRNA	Affymetrix Proprietary Database	GAGCTTCCAGGATCACCCCTGCAGAGTGGCTAATATTCTGCCAGCTTCGGAAAGGGAGGGGAAGCAAGCCTGGCAGAGGCACCCATTCCATTCCCAGCTTGCTTAGTAGCTGGCCATGGGAAGACACTGTGCAACACTG	Homo sapiens	ENSG00000206913
ENSG00000206937_x_st	1.07582	up	3.99337	4.09881	A	A	chr2:61497883-61498017 (-)	snoRNA	Affymetrix Proprietary Database	CTGCAGCCAATTAAGCTGACTGAATTCCTTTCCTTATGGGGGTCCAGTGTGCAATGGCTGTAAACAGCAGCTTCCTTGGTAGTGTATGCGGCCTGTTTGTTGTATAGGTTGCTCTAAGGGACCTTGGAGACAGGC	Homo sapiens	ENSG00000206937
ENSG00000206947_st	1.07016	up	3.95086	4.04869	A	A	chr7:39335127-39335258 (-)	snoRNA	Affymetrix Proprietary Database	CTTCCCATTTATTTGCTGCTTATAGTCTCACTGTGATATGAGCAATTATACACATGGGATAAAATAATATTGAGCCACTGTAAATTGAGATGAAGTAACCGTTTTCATATCTTCTGCATGGACTAGACATTG	Homo sapiens	ENSG00000206947
ENSG00000206947_x_st	1.06391	down	4.03898	3.9496	A	A	chr7:39335127-39335258 (-)	snoRNA	Affymetrix Proprietary Database	CTTCCCATTTATTTGCTGCTTATAGTCTCACTGTGATATGAGCAATTATACACATGGGATAAAATAATATTGAGCCACTGTAAATTGAGATGAAGTAACCGTTTTCATATCTTCTGCATGGACTAGACATTG	Homo sapiens	ENSG00000206947
ENSG00000206958_st	1.14676	up	3.80244	4	P	A	chr5:87714345-87714480 (+)	snoRNA	Affymetrix Proprietary Database	CTGCAGCCAATTGAGTTGACCGAGCTCTTTTCCTCCTGGGGGCTTGGTGTGCAATGGCTGCAAACAGCAGATTCCTTGGTAGTGTATGCAGCCTGCTTCTTGTATGGGTTGCCTCTAAGGGACCTTGAAGGCAGCC	Homo sapiens	ENSG00000206958
ENSG00000206958_x_st	1.09354	up	3.87992	4.00892	A	A	chr5:87714345-87714480 (+)	snoRNA	Affymetrix Proprietary Database	CTGCAGCCAATTGAGTTGACCGAGCTCTTTTCCTCCTGGGGGCTTGGTGTGCAATGGCTGCAAACAGCAGATTCCTTGGTAGTGTATGCAGCCTGCTTCTTGTATGGGTTGCCTCTAAGGGACCTTGAAGGCAGCC	Homo sapiens	ENSG00000206958
ENSG00000206961_st	1.06658	down	3.99758	3.90459	A	A	chr2:170292628-170292759 (+)	snoRNA	Affymetrix Proprietary Database	GGCTTCCTAGTACTTACCATGGTCTGTGTTCTTACGCTGACTGTATAGAAACAGGAGGCAGAGTAAACCGACCCCACATATACCTCAGCCCAGGCCCTGTGCTGCGTCTGTATTGTGAATCAGGAGACATGG	Homo sapiens	ENSG00000206961
ENSG00000206976_st	1.03191	up	3.96475	4.01007	A	A	chr11:3900373-3900509 (+)	snoRNA	Affymetrix Proprietary Database	GGCCTCCTGGGATCCCATCTGGAAAGTGCTTAGTATTCTGCCTGCTTCACAAAGGGAGGGAAAGCAAACGTGGTGAGGCACCCTTTCCATTCCAGCTTGCTCGGTAGCTGGTGATTGGAAGACACTCTGTGACAGCG	Homo sapiens	ENSG00000206976
ENSG00000206977_st	1.00396	up	3.94823	3.95394	A	A	chr6:41908570-41908709 (+)	snoRNA	Affymetrix Proprietary Database	TGCATTGCCATGGTATCTGCACTCAGTAGTTTATTCCTGCTGGGTGTCCAAAGATCAGTGCCATAGAAATTCAGTATCTAGCATCACTGATTTTCTTGGCTTTGTGCTTGTTAAAACTTGGTATTTCTATTGACACAGTA	Homo sapiens	ENSG00000206977
ENSG00000206977_x_st	1.00946	up	3.94429	3.95788	A	A	chr6:41908570-41908709 (+)	snoRNA	Affymetrix Proprietary Database	TGCATTGCCATGGTATCTGCACTCAGTAGTTTATTCCTGCTGGGTGTCCAAAGATCAGTGCCATAGAAATTCAGTATCTAGCATCACTGATTTTCTTGGCTTTGTGCTTGTTAAAACTTGGTATTTCTATTGACACAGTA	Homo sapiens	ENSG00000206977
ENSG00000207002_st	1.1382	down	3.99419	3.80743	A	A	chr3:125015614-125015744 (+)	snoRNA	Affymetrix Proprietary Database	TGCAGCTGTGTCAAATTTGGTGCCTGCCCTGCCTGTGTAGGCACTGACCCAGAAGGCTGCCACAGAAACACTGACTCATGGGCCCTGTTCCTGTGTCTCGGGCTCAGGGATAAATTTGGTTACAGATACCA	Homo sapiens	ENSG00000207002
ENSG00000207002_x_st	1.0072	up	3.98911	3.99946	A	A	chr3:125015614-125015744 (+)	snoRNA	Affymetrix Proprietary Database	TGCAGCTGTGTCAAATTTGGTGCCTGCCCTGCCTGTGTAGGCACTGACCCAGAAGGCTGCCACAGAAACACTGACTCATGGGCCCTGTTCCTGTGTCTCGGGCTCAGGGATAAATTTGGTTACAGATACCA	Homo sapiens	ENSG00000207002
ENSG00000207016_x_st	1.00401	down	3.95537	3.9496	A	A	chr2:69600679-69600810 (-)	snoRNA	Affymetrix Proprietary Database	TTCCAAAGTGTTGAGTTCAGTCCAGGGCAGCTTCCCTGTTCTGTTAATTAAACTTTGGGACATTGAAATGGGCTAGGGGAGATGATTGGGTAGAAAGCATTATTTTATTCATTTGCCTCCCAGCCTACAAAA	Homo sapiens	ENSG00000207016
ENSG00000207022_st	1.04395	up	4.01497	4.07702	A	A	chr1:93084204-93084327 (+)	snoRNA	Affymetrix Proprietary Database	GGCCTCCTGGTGCTTACCCCAGGCTGTGTTCTTATACTGACTGTATAGAATGAGGAGGTGAACTCCCATGTACACCTCAGCCCAGGCCCTGCGCCTTGTCTGTATTGTGAACGGGAGCACACAG	Homo sapiens	ENSG00000207022
ENSG00000207027_st	1.1207	up	3.96078	4.12517	A	A	chr8:23719687-23719835 (-)	snoRNA	Affymetrix Proprietary Database	ATCCAAGGGGATTCCCTCTCCAAGGGAACATGCAGTGCCCCTCTCAGGAAAGTAACAACCTGGAATAGAATCTGGCATGCCTAAGGTCTTTGAGGAATAGAGGAATAGAGGATGCTTGTTTCCTCTGCCTTCCTTGGCTGCCTACATGG	Homo sapiens	ENSG00000207027
ENSG00000207027_x_st	1.00401	down	4.04586	4.04009	A	A	chr8:23719687-23719835 (-)	snoRNA	Affymetrix Proprietary Database	ATCCAAGGGGATTCCCTCTCCAAGGGAACATGCAGTGCCCCTCTCAGGAAAGTAACAACCTGGAATAGAATCTGGCATGCCTAAGGTCTTTGAGGAATAGAGGAATAGAGGATGCTTGTTTCCTCTGCCTTCCTTGGCTGCCTACATGG	Homo sapiens	ENSG00000207027
ENSG00000207047_st	1.00031	up	3.98296	3.98342	A	A	chr2:206734810-206734897 (+)	snoRNA	Affymetrix Proprietary Database	TCCTGGCTTTAATTTATATGCCTTTTTCAAATTCTGACTGGTTGCATGATGAATAAAATCAAATCACCATCTTTCGGCTGAGTTCGTG	Homo sapiens	ENSG00000207047
ENSG00000207047_x_st	1.06391	down	4.04471	3.95533	A	A	chr2:206734810-206734897 (+)	snoRNA	Affymetrix Proprietary Database	TCCTGGCTTTAATTTATATGCCTTTTTCAAATTCTGACTGGTTGCATGATGAATAAAATCAAATCACCATCTTTCGGCTGAGTTCGTG	Homo sapiens	ENSG00000207047
ENSG00000207084_st	1.00396	up	3.99144	3.99714	A	A	chr3:161897411-161897542 (+)	snoRNA	Affymetrix Proprietary Database	CTGTGAATATTCTCGCTGTTCTGATTTTGTAATAATCACGATGGGCTAAACATTCGCAATATTAAGACCATGTATGTATCCCTAGACCTAGTTCTTTCCCCAGGTCTGGTTTTATAAATGCTGGTGATAAAC	Homo sapiens	ENSG00000207084
ENSG00000207084_x_st	1.00396	up	3.95086	3.95656	A	A	chr3:161897411-161897542 (+)	snoRNA	Affymetrix Proprietary Database	CTGTGAATATTCTCGCTGTTCTGATTTTGTAATAATCACGATGGGCTAAACATTCGCAATATTAAGACCATGTATGTATCCCTAGACCTAGTTCTTTCCCCAGGTCTGGTTTTATAAATGCTGGTGATAAAC	Homo sapiens	ENSG00000207084
ENSG00000207094_x_st	1.06206	up	3.95634	4.0432	A	A	chr7:87916343-87916482 (-)	snoRNA	Affymetrix Proprietary Database	ATCCAAGGCGATTCCCTCTCCAAGGGGACATCTAGTGCCCCTCTCAGGAAAGTAGCAACTTGGAATAGAATCTGGCATGCCTAAGGTCTTTGAGGAACAGGGATGCTTATTTCCTCTGCCTTCCTTGGCTGCCTACATAG	Homo sapiens	ENSG00000207094
ENSG00000207098_st	1.21591	down	4.63312	4.35109	A	P	chr21:33136041-33136175 (-)	snoRNA	Affymetrix Proprietary Database	CTGCAACCAATTAAGCTGACTGAATTCCTTTCCTCCCGGGGGCCAGGTGTGCAATGGCTGCAAACAGCAGCTTCCTTGGTAGTGTACGCAGCCTGTTTCTTGTATGCGTTGCTCTAAGGGACCTTGGAGACAGGC	Homo sapiens	ENSG00000207098
ENSG00000207098_x_st	1.11255	down	4.62581	4.47194	P	P	chr21:33136041-33136175 (-)	snoRNA	Affymetrix Proprietary Database	CTGCAACCAATTAAGCTGACTGAATTCCTTTCCTCCCGGGGGCCAGGTGTGCAATGGCTGCAAACAGCAGCTTCCTTGGTAGTGTACGCAGCCTGTTTCTTGTATGCGTTGCTCTAAGGGACCTTGGAGACAGGC	Homo sapiens	ENSG00000207098
ENSG00000207100_st	1.15913	up	3.91458	4.12763	A	A	chrX:132114448-132114586 (+)	snoRNA	Affymetrix Proprietary Database	TGCACTGCGTGGTATCTGCACTCAGCAGTTTACTCCTGCTAGGGTGTTCAAAGGTCAGTGCCATAGAAATCCAGTATCTGGTTTCATTGGTTTTCTTGGCTTTGTGCTTGTTAAACCTGGTATTTCTATTGATACAGCA	Homo sapiens	ENSG00000207100
ENSG00000207100_x_st	1.00941	down	3.95784	3.94433	A	A	chrX:132114448-132114586 (+)	snoRNA	Affymetrix Proprietary Database	TGCACTGCGTGGTATCTGCACTCAGCAGTTTACTCCTGCTAGGGTGTTCAAAGGTCAGTGCCATAGAAATCCAGTATCTGGTTTCATTGGTTTTCTTGGCTTTGTGCTTGTTAAACCTGGTATTTCTATTGATACAGCA	Homo sapiens	ENSG00000207100
ENSG00000207109_st	1.00396	up	4.06812	4.07383	A	A	chr3:53342127-53342195 (-)	snoRNA	Affymetrix Proprietary Database	TGTCAGTGATGAAAATTTTGTCTAGTTCTGCTACTGACATTAAGTTATGATAAAGTCTGTCTGAGGAGA	Homo sapiens	ENSG00000207109
ENSG00000207118_st	1.00396	up	3.94963	3.95533	A	A	chr11:122434827-122434913 (-)	snoRNA	Affymetrix Proprietary Database	TCGCTATGATGATGGATTCCAAAACCATTCGTAGTTTCCACCAGAAAGTCTTATGTTGGCCAGTTCCTTCCTTGGATGTTTGAGCGA	Homo sapiens	ENSG00000207118
ENSG00000207119_st	1.04503	up	3.96252	4.02606	A	A	chr15:67537335-67537542 (-)	snoRNA	Affymetrix Proprietary Database	AAGAGTATAATTTCAGGCATCAATTCTGTAGTTCCTTACTAGAGAAGTTTCTCTTAACATGTACAACACTGGAAACCATGAGGAGGTGGCAGCACAGCATTCTCTGCTGAGCGTGAGGTTGGCTCTTGGTGTTGCTTTGCTGCAACTGTCATTTGCCATTGATGATGGTTCTTCTCTTCCTCCGAGGGAGAGAATGCAGTCTGAGTGG	Homo sapiens	ENSG00000207119
ENSG00000207130_st	1.06391	down	4.03898	3.9496	A	A	chr3:129916104-129916238 (-)	snoRNA	Affymetrix Proprietary Database	CTCCATGTGTCTTTGGAACCTGTCAGCTGTGGCAGTTGCCCTTCCTAGCCATGGAAGAGTAAGTATATTCTTGTTTATTGGCAAAGCTGTCACCATTTCATTGGTATCAGATTCTGACTTGCACAAGTAACATTC	Homo sapiens	ENSG00000207130
ENSG00000207130_x_st	1.00031	up	3.95086	3.95131	A	A	chr3:129916104-129916238 (-)	snoRNA	Affymetrix Proprietary Database	CTCCATGTGTCTTTGGAACCTGTCAGCTGTGGCAGTTGCCCTTCCTAGCCATGGAAGAGTAAGTATATTCTTGTTTATTGGCAAAGCTGTCACCATTTCATTGGTATCAGATTCTGACTTGCACAAGTAACATTC	Homo sapiens	ENSG00000207130
ENSG00000207147_st	1.03992	up	3.96605	4.02252	A	A	chr21:40806941-40807076 (+)	snoRNA	Affymetrix Proprietary Database	GCCCGCCTTGGCCTCCCAAAGTGCTGGGATTCTTACATCGACTGCATAGAAAGAGGAGAGAACATAACCTACCTACCCCGTACATACTTCAGCCCAGGTCCTGTGCCTCATCTGTAATATGAATGAAGAGACATGG	Homo sapiens	ENSG00000207147
ENSG00000207171_st	1.06658	down	3.99898	3.90599	A	A	chr4:169629135-169629265 (+)	snoRNA	Affymetrix Proprietary Database	GGCTTGCTGGTGCTTACCACAGGCTGAATTCTTACACTGACTATATAGAAAAGGAGGTAGAGTAAACCTACCCAATATACCCCTCAGCCCAGGCTCTGTGCCTGATCTATATTGTGAATGTGGGAACATAG	Homo sapiens	ENSG00000207171
ENSG00000207171_x_st	1.06391	down	3.99717	3.90779	A	A	chr4:169629135-169629265 (+)	snoRNA	Affymetrix Proprietary Database	GGCTTGCTGGTGCTTACCACAGGCTGAATTCTTACACTGACTATATAGAAAAGGAGGTAGAGTAAACCTACCCAATATACCCCTCAGCCCAGGCTCTGTGCCTGATCTATATTGTGAATGTGGGAACATAG	Homo sapiens	ENSG00000207171
ENSG00000207177_st	1.0072	up	3.93924	3.9496	A	P	chr5:110048394-110048527 (-)	snoRNA	Affymetrix Proprietary Database	GGCCTCCTGGTGCTTACAAGCAGCTGTGTGCTTGCATTGACTGTACAGAAAAAAAGAGATAGAGTAAACACACCCCGTATACAACTCAGCCCAGGTCCTGTGCCTTGTCTATATTGTGAATAGGGGGGACATAG	Homo sapiens	ENSG00000207177
ENSG00000207199_st	1.11734	down	4.23748	4.07741	A	P	chr8:38995291-38995359 (-)	snoRNA	Affymetrix Proprietary Database	TCTTAGTGATGAAAACTTTGTCCAGTTCTGCTAATGACTTTAAGTGATGATAAACTATGTCTGAGGGGA	Homo sapiens	ENSG00000207199
ENSG00000207199_x_st	1.00396	up	4.01825	4.02396	A	A	chr8:38995291-38995359 (-)	snoRNA	Affymetrix Proprietary Database	TCTTAGTGATGAAAACTTTGTCCAGTTCTGCTAATGACTTTAAGTGATGATAAACTATGTCTGAGGGGA	Homo sapiens	ENSG00000207199
ENSG00000207215_st	1.14292	down	4.07773	3.88501	A	A	chr8:98439669-98439877 (+)	snoRNA	Affymetrix Proprietary Database	AAGACTATACTCTCAGGAATCATTTCTATAGTTTTTTACTAGAGAAATTTCTCTGAACGTGTAGAGCACTGGAAACCGTGAGGAGAAGCTGCCTTCTCTTCTGAGCATGAAGTGAGCTCTCAGTGTTGCTTCTCTGCAACTGCCATTTGCCATTGATGATCGTTCTTCTCTTCCTCTGGGAGAGTAAAAGGGTACAGGATGCAGTCTGA	Homo sapiens	ENSG00000207215
ENSG00000207217_st	1.0072	up	3.88723	3.89758	A	A	chr7:6023037-6023168 (+)	snoRNA	Affymetrix Proprietary Database	TGGGTTTGGATTATGACAGGCCCATCCCCCTGGACCTCTCATAGTGCCCCATGCCAGAGCAAACTGTGGCCCCGAACCATTGCCTGGCTTCTGTACCCGTGGGCCACTGGCACTGAAGAGGGTTACACAGTG	Homo sapiens	ENSG00000207217
ENSG00000207221_st	1.0114	up	4.01293	4.02928	A	A	chr11:82430154-82430288 (-)	snoRNA	Affymetrix Proprietary Database	CTGCAACCAATTAAGCCGACCTAGTTCCTTTCCTCTTTGGGGCCTGGTGTTCAATAGCTGCAAACAGCAGCTTCCTTGGTAGTGTATGCAGCCTGTTTCTTGTATGGGTTGCTCTAAAGGACCTTGGAGACAGCC	Homo sapiens	ENSG00000207221
ENSG00000207244_st	1.05344	up	3.90686	3.98198	A	A	chr8:8856495-8856628 (+)	snoRNA	Affymetrix Proprietary Database	CTGCAGCCAATTGAGCTGATGGAGTTCCTTTCCTCCTGGGGCCCAGTGTGCAAAAGCTGCAAACAGCAGCTTCCTTGGTAGTGTACGCAGCCTGTTTCTTATATGGGTTGCTCTAAGGGACCTTGGAGACAGTC	Homo sapiens	ENSG00000207244
ENSG00000207244_x_st	1.01019	up	3.94377	3.95839	A	A	chr8:8856495-8856628 (+)	snoRNA	Affymetrix Proprietary Database	CTGCAGCCAATTGAGCTGATGGAGTTCCTTTCCTCCTGGGGCCCAGTGTGCAAAAGCTGCAAACAGCAGCTTCCTTGGTAGTGTACGCAGCCTGTTTCTTATATGGGTTGCTCTAAGGGACCTTGGAGACAGTC	Homo sapiens	ENSG00000207244
ENSG00000207249_st	1.00396	up	3.98034	3.98604	A	A	chr2:104716124-104716252 (+)	snoRNA	Affymetrix Proprietary Database	CTGAGAATATCTTGCTGTTCTGATTTTGTAATAGGACAGGCTATAAAGATTGGCTATATTAAGGCCACGCACATGTCCCCAGACTTAATTCTTTCCCTAGGTCTGGTTTTATAAACTCTGGTAATAAAC	Homo sapiens	ENSG00000207249
ENSG00000207268_x_st	1.0829	down	4.05196	3.93707	A	A	chr9:118983166-118983300 (-)	snoRNA	Affymetrix Proprietary Database	CTGCAGCCAATTAAGCCAACTGGGTTCCTTTCCTCATGGGGGCCCATTGTGCAATGGCTGCAAACAGCAGCTTTCTTGGTAGTGTATGCAGCCTGTTTGTTGTATGGGTTGCTTTAAGGGACCATGGAAACAGGC	Homo sapiens	ENSG00000207268
ENSG00000207274_x_st	1.06424	down	4.04494	3.95511	A	A	chr2:215419916-215420050 (+)	snoRNA	Affymetrix Proprietary Database	CTGCAGCCAATTAAGCCAACTGAGTTCCTTTCCTTGTGGGGGCCCAGTGTGCAATGGCTGCACACAGCAGCTTCCTTGGTAGTGTACACAGCCTGTTGGTTGTATGGGTTGCTCTGAGGGACCTTGGAGACAGGC	Homo sapiens	ENSG00000207274
ENSG00000207299_st	1.13622	up	3.89107	4.07531	A	A	chr11:89491207-89491277 (+)	snoRNA	Affymetrix Proprietary Database	CTACAATGATGGCAATATGTTTCATCGACAGCAGTTCACCCATTGAGTGTTGATACCGTGGGTCTGAGTGA	Homo sapiens	ENSG00000207299
ENSG00000207407_st	1.0656	down	4.11681	4.02514	A	P	chr11:19569279-19569414 (-)	snoRNA	Affymetrix Proprietary Database	TGCCCCATTCTCAAAGAGAATAGGCACTGTTGATCATGCGATCCAGAGATTGTTAATGGGGCTGCATTGAGAAACAAGCTATGTTTCCATTCACAGCAAACACATCGCAGTGGTGACAATGAGACCTGTAACATTT	Homo sapiens	ENSG00000207407
ENSG00000207410_x_st	1.00031	up	3.96707	3.96753	A	A	chr17:62698047-62698185 (+)	snoRNA	Affymetrix Proprietary Database	TGCACTGCATGGCATCTGCACCCAGCAGTTTACTCTTGCTAAGGTGTTCAAAGGTCAGTGCTATAGAAATTCAGTATCTGGCATCATTGGTTTTCTTGACTTTGTGCTTGTTAAACCTAGTATTTCTATTGATACAGTA	Homo sapiens	ENSG00000207410
ENSG00000207419_st	1.08441	down	3.99955	3.88264	A	A	chr6:11818038-11818179 (+)	snoRNA	Affymetrix Proprietary Database	ATCCAAGGTGAGTCTCTCTCCAAGGGGCTGACTAGTGCCTCTCTTAGGACAGTAGCAAGTTGGAATAAAATCTGGCATGCCTAAGGTCTTTAAGGAACAGGGGATGCTTACTTCTTTTGCGTTCCTCTGGCGGCCTACATAG	Homo sapiens	ENSG00000207419
ENSG00000207444_st	1.07016	up	3.88047	3.9783	A	A	chr14:70934807-70934877 (+)	snoRNA	Affymetrix Proprietary Database	CTACAATCATGGCAATATTTTTTGTCAACAGCGGTTCACCTAGTGAATGTTGATACTTTGGGTTTGAGTGA	Homo sapiens	ENSG00000207444
ENSG00000207444_x_st	1.00856	down	4.00043	3.98814	A	A	chr14:70934807-70934877 (+)	snoRNA	Affymetrix Proprietary Database	CTACAATCATGGCAATATTTTTTGTCAACAGCGGTTCACCTAGTGAATGTTGATACTTTGGGTTTGAGTGA	Homo sapiens	ENSG00000207444
ENSG00000207471_st	1.12263	down	4.29133	4.12445	A	P	chr16:70289971-70290105 (-)	snoRNA	Affymetrix Proprietary Database	CTGCAGACAGTTAAGCCAACTGAGTTCCTTTCCTCAGGGAGGCCCAGTGTACAATGGCTGCCCACAGCAGCTTCCTTGGTAGCGTACTCAGCCTGTTTCTTGTATGGGTTGCTCTAAGGGACCTTAGAGACAGGC	Homo sapiens	ENSG00000207471
ENSG00000207471_x_st	1.22065	down	4.15478	3.86713	A	A	chr16:70289971-70290105 (-)	snoRNA	Affymetrix Proprietary Database	CTGCAGACAGTTAAGCCAACTGAGTTCCTTTCCTCAGGGAGGCCCAGTGTACAATGGCTGCCCACAGCAGCTTCCTTGGTAGCGTACTCAGCCTGTTTCTTGTATGGGTTGCTCTAAGGGACCTTAGAGACAGGC	Homo sapiens	ENSG00000207471
ENSG00000207502_st	1.13627	down	4.18027	3.99597	A	A	chr1:115966016-115966146 (-)	snoRNA	Affymetrix Proprietary Database	TGGTAGTGGGTTCATTGGGGGCCCTTCTCTGTGGGCCTCATAGCGTACCCATGCCAGTGTAAACTTGAGCCTTGAACCATTGCCCAGCCTCCTTCCCATGGGCTGTGTGTAGCGAAGGGGGTTGCACAGTG	Homo sapiens	ENSG00000207502
ENSG00000207503_st	1.13904	up	3.83548	4.02329	A	A	chr21:41833003-41833123 (+)	snoRNA	Affymetrix Proprietary Database	TGGTTGTTACCAAGGCATTTAGCATGCAATTTCTCATTTGCTGTGGACACGACGAGAAGAGAATTCCTCACTCGGTTTTCTGTCTGCCACCTTGCTAGCGATCAGCCCACTGGGAACATTT	Homo sapiens	ENSG00000207503
ENSG00000207516_st	1.11152	down	3.98244	3.8299	A	A	chr15:43616740-43616867 (+)	snoRNA	Affymetrix Proprietary Database	TTCCACCACTATTGGTCTGCAGCTCTTCTTATGGTAGCAGTTGTTGCATTTCTCTGTGGGAAAGAAAAGAGGATTAAACACCTCTTTCTTAGCAAAACAGAGAGTAGGCATATGTGTGACAGACACAA	Homo sapiens	ENSG00000207516
ENSG00000208308_x_st	1.06391	down	4.16063	4.07125	A	P	chr2:135610668-135610795 (+)	snoRNA	Affymetrix Proprietary Database	TGCACTTATGTATGTTTTTGTTTAACTTGTGGACAAAGACTTATGGATAGGTGCAAAAAATAAATCCTCTTTTGCAACCCAGAACTCATTGTTCAGTATGAGTTTTGATACATATAAGAAGGGATATT	Homo sapiens	ENSG00000208308
ENSG00000212132_st	1.13622	up	3.91323	4.09747	A	A	chr10:62655960-62656039 (+)	snoRNA	Affymetrix Proprietary Database	AGTGTATGATGACACCTTGGTAATGCTGCAGACTCCTCAGTGTGCAGTGAAGAGGTGAACTTTGAAGAGTCACATATGTG	Homo sapiens	ENSG00000212132
ENSG00000212134_x_st	1.12993	down	4.19067	4.01443	A	P	chr20:29427783-29427910 (+)	snoRNA	Affymetrix Proprietary Database	TACACTTGTTTATATTTTTGTTTAACTTGTGGACAAAGATTTATAGACAGGTGCAAAAAATAAATCCTCTTTTGCAACCCAGAACTCATTGTTCGGTATGAGTTTTAATACATATAAGAAGGGATATT	Homo sapiens	ENSG00000212134
ENSG00000212139_st	1.06391	down	3.9455	3.85612	A	A	chr9:21514306-21514384 (-)	snoRNA	Affymetrix Proprietary Database	TGAAACTATTGAGAACAAAGATGCAACATACCACTCGAGTGTGCAGTGGGGAAGCCAACCTTGGACAGCTGAGCATGTG	Homo sapiens	ENSG00000212139
ENSG00000212139_x_st	1.00396	up	4.0392	4.04491	A	A	chr9:21514306-21514384 (-)	snoRNA	Affymetrix Proprietary Database	TGAAACTATTGAGAACAAAGATGCAACATACCACTCGAGTGTGCAGTGGGGAAGCCAACCTTGGACAGCTGAGCATGTG	Homo sapiens	ENSG00000212139
ENSG00000212144_st	1.14676	up	3.90099	4.09856	A	A	chr1:232795644-232795771 (+)	snoRNA	Affymetrix Proprietary Database	TTGTCAGGTGGGATAATCCTTACCTATGTTTGGAGGACAGTATTAGGACATAATGATTGGAGTCACATGATATGATTAATGTCTGCTTCATAATCAGGTCTCACACACCCTGATTGCTCCTATCTGAT	Homo sapiens	ENSG00000212144
ENSG00000212145_st	1.06391	down	3.99717	3.90779	A	A	chr3:41915607-41915749 (-)	snoRNA	Affymetrix Proprietary Database	TAGTCAGGCAGGATAATCCCTATCTGTTCCTCCTTTTGGAGGGCAGTAGAATGTGGTAATTGGAGTGGCATAATACTTGATTAATAATTGTGCACTTTCCAATTCATGCTATTATGGCTTCCTGGAGTGGTGTCTTCTCTGAT	Homo sapiens	ENSG00000212145
ENSG00000212148_st	1.17971	down	4.08882	3.85039	A	A	chr10:36767595-36767722 (+)	snoRNA	Affymetrix Proprietary Database	TGCACTTCTGTATGTTTTTGTTTAACTTGTGGACAAAGACTTGTGGATAGGTGCAAAAAATAAGTCCTCTTTTGCAACCTGGAACTCATTGTTCAGTATGAGTTTTGATACATATAAGAAGGGATATT	Homo sapiens	ENSG00000212148
ENSG00000212148_x_st	1.06391	down	4.04471	3.95533	A	P	chr10:36767595-36767722 (+)	snoRNA	Affymetrix Proprietary Database	TGCACTTCTGTATGTTTTTGTTTAACTTGTGGACAAAGACTTGTGGATAGGTGCAAAAAATAAGTCCTCTTTTGCAACCTGGAACTCATTGTTCAGTATGAGTTTTGATACATATAAGAAGGGATATT	Homo sapiens	ENSG00000212148
ENSG00000212149_x_st	1.10773	up	3.99717	4.14477	A	A	chr17:38346118-38346245 (-)	snoRNA	Affymetrix Proprietary Database	TGCACTTATGTATGTTTTTGTTTAACTTGTGGACAAAGACTTATGGATAGGTGCAACAAATAAATCCTCTTTTGCAACCCAGAACTCATTGTTCAGCATGAGTTTTGATACATACAGGAAGGGATATT	Homo sapiens	ENSG00000212149
ENSG00000212152_st	1.00603	down	4.05042	4.04175	A	A	chr7:156048594-156048677 (-)	snoRNA	Affymetrix Proprietary Database	TGTATTTTCTAATTAAATTCTGTTTATAGGAGGATTGGGTTGGAGGATTACCCCTAAAATCACCATCTTTAAGAATTAAATATA	Homo sapiens	ENSG00000212152
ENSG00000212161_st	1.00031	up	3.99955	4	A	A	chr1:158088320-158088386 (-)	snoRNA	Affymetrix Proprietary Database	GGATTTATAATGAGCTGTGTTTACTGAGCATTATGAAGTAAAGTTCAATATGATTACTCTGAAGTCT	Homo sapiens	ENSG00000212161
ENSG00000212161_x_st	1.00603	down	4.00411	3.99544	A	A	chr1:158088320-158088386 (-)	snoRNA	Affymetrix Proprietary Database	GGATTTATAATGAGCTGTGTTTACTGAGCATTATGAAGTAAAGTTCAATATGATTACTCTGAAGTCT	Homo sapiens	ENSG00000212161
ENSG00000212162_st	1.00031	up	3.95226	3.95271	A	A	chr7:119476788-119476871 (+)	snoRNA	Affymetrix Proprietary Database	TTTAATGATGAGAAAATGCTAAAAGTATTTAATTACAGGTATTAGATGTGTCATTTCTTTGTAAAAGTATATAATGTCCTTACA	Homo sapiens	ENSG00000212162
ENSG00000212164_st	1.00031	up	3.9998	4.00025	A	A	chr20:39102065-39102145 (+)	snoRNA	Affymetrix Proprietary Database	TCAAGTATTTGAAATAATTTAAATCCTTGAACTGAATTGATTGAAATAAAGTATTTAAAATCACCATCTTCACATATTTGA	Homo sapiens	ENSG00000212164
ENSG00000212165_st	1.06561	down	4.14916	4.05749	A	A	chr20:16911477-16911678 (-)	snoRNA	Affymetrix Proprietary Database	AAGATTATATTTTCAGGGATCATTTCTATAGTTTGTCACTAGGGAAGTTCCTCTGAATGTGTAGAGCACCAGAAACATGAGGAAGAGGCACAGGGTTCTCTCCTGAGTGTGAAGCTGGCTCTTGGCGCTGCTTTCCTGCAACTGCTATTTGCCATTCGTGATTGTGGAGAGTCAGAGGGAGAGGATGATGCAGTCTGAGTGG	Homo sapiens	ENSG00000212165
ENSG00000212165_x_st	1.01362	down	4.00953	3.99001	A	A	chr20:16911477-16911678 (-)	snoRNA	Affymetrix Proprietary Database	AAGATTATATTTTCAGGGATCATTTCTATAGTTTGTCACTAGGGAAGTTCCTCTGAATGTGTAGAGCACCAGAAACATGAGGAAGAGGCACAGGGTTCTCTCCTGAGTGTGAAGCTGGCTCTTGGCGCTGCTTTCCTGCAACTGCTATTTGCCATTCGTGATTGTGGAGAGTCAGAGGGAGAGGATGATGCAGTCTGAGTGG	Homo sapiens	ENSG00000212165
ENSG00000212168_st	1.06391	down	4.09078	4.0014	A	A	chr2:57625174-57625238 (+)	snoRNA	Affymetrix Proprietary Database	CTGTAATGATGTTGCTCAAATATCTGACCTGAAATGATTATATAGACCAATTTAATACTGAAGAA	Homo sapiens	ENSG00000212168
ENSG00000212175_st	1.10122	up	3.9635	4.10261	A	A	chr2:55646343-55646490 (+)	snoRNA	Affymetrix Proprietary Database	GGTTGTGGTGGTTTTCTTTCTGGTACATTTGTTAAGTTTTCAAATGAGCCTAACTCTGCCACATATATCATATAGGAGCTGGCAAAGGCTTGATGACAAAGAGATCTCTCTCAAGCCTTTCCCACATCAGAGGCTGGCTTTCACACAC	Homo sapiens	ENSG00000212175
ENSG00000212181_st	1.06391	down	3.99717	3.90779	A	A	chr2:148734613-148734747 (-)	snoRNA	Affymetrix Proprietary Database	TATCTCTGACCTGGGTAGAGCAGCATCTGGTTGGTGGTGCCCATCTCATATCAGCCAGAGATACAGCAATTCCTTGTTTATCCCAGCTTGGCTTTTAGTCTGTGCCCATGCCTGGTTCACGTGTGAAAAATATGG	Homo sapiens	ENSG00000212181
ENSG00000212181_x_st	1.13622	up	3.85896	4.0432	A	A	chr2:148734613-148734747 (-)	snoRNA	Affymetrix Proprietary Database	TATCTCTGACCTGGGTAGAGCAGCATCTGGTTGGTGGTGCCCATCTCATATCAGCCAGAGATACAGCAATTCCTTGTTTATCCCAGCTTGGCTTTTAGTCTGTGCCCATGCCTGGTTCACGTGTGAAAAATATGG	Homo sapiens	ENSG00000212181
ENSG00000212182_st	1.08386	up	3.89562	4.0118	A	A	chr2:114479488-114479702 (-)	snoRNA	Affymetrix Proprietary Database	AAGACTGTAGTTTCAGGGATTGTTTCTATAGTTTGCTACTAGAGAAGTTTCTCTGAACGTGTAGAGCCCCGGAAACCCCCGGGTGGTGGTGCAGCATCCTCTCTTGAGGTGAAGCCGGCTTTTGGTGTTGCTTCACTGCAACTACCTTTTGCCATGGATGATTGTCCTTCTCCTCCTCTGGCAGAGGGAGAGGGAGAGGACATAAGTCTGAGTGG	Homo sapiens	ENSG00000212182
ENSG00000212187_st	1.00396	up	3.93999	3.9457	A	A	chr1:210265526-210265647 (+)	snoRNA	Affymetrix Proprietary Database	ATGCCCTTTTAAGGTTGATGTGGTGCTTTAAGAAGCTAACATAGAAGGATAAAGTAAGTCTCTACAAAACCCAGAGAAGAGACTGGAAAACTCCTCTCTGGATCCTGCCTGGAGTCACAGCT	Homo sapiens	ENSG00000212187
ENSG00000212191_st	1.0852	up	3.8921	4.01006	A	A	chr4:179844034-179844104 (-)	snoRNA	Affymetrix Proprietary Database	AAATAATTAAATTTCTCCAAATAGCTGGAGTTACTGGCAAATTGTTTAGTGGCAAACATGGTTTTCTGAAT	Homo sapiens	ENSG00000212191
ENSG00000212195_st	1.0072	up	4.02788	4.03823	A	A	chr17:54064002-54064196 (-)	snoRNA	Affymetrix Proprietary Database	AAGACTATATTTTGAGGGATAATTTCTATAGTGTGTTTCTCGAGGAGTATATCTGAACGTGTAGAACGCTGGAAACCGCGAGAGGGAGATATTTGTGTTCTCTCACGAGTGGGATAGCAGTGTTTGGTGTTGCGTTATTCTAACTGCTGTTTGCTGTTGGTGACCGTTCTTCTCTAGAGAAGGCAGTCTGAGTAG	Homo sapiens	ENSG00000212195
ENSG00000212206_st	1.06206	up	3.99955	4.08641	A	A	chr17:8173626-8173762 (+)	snoRNA	Affymetrix Proprietary Database	AAAGCAAGCTGGAATTACAGTGCTTCATTTTGTGAAATACTAAATACCATCATTATGCTGCTGAAAGAAAAGCTGTTTTAATGATTTTTGATTTGTCTTTGTGAGAGTAAAATCACGACAGATTGACATGGACAATT	Homo sapiens	ENSG00000212206
ENSG00000212206_x_st	1.00396	up	4.06812	4.07383	A	A	chr17:8173626-8173762 (+)	snoRNA	Affymetrix Proprietary Database	AAAGCAAGCTGGAATTACAGTGCTTCATTTTGTGAAATACTAAATACCATCATTATGCTGCTGAAAGAAAAGCTGTTTTAATGATTTTTGATTTGTCTTTGTGAGAGTAAAATCACGACAGATTGACATGGACAATT	Homo sapiens	ENSG00000212206
ENSG00000212211_st	1.00401	down	3.93227	3.9265	A	A	chr3:60817106-60817317 (-)	snoRNA	Affymetrix Proprietary Database	AAGATTATATTTCCAGGGGTCATTTCTGTGGTTCATTACTTAAAGGAGTTTCCCCAAGTGTGTAGAGCACTGGAAACCACAGGAAGATATGCAATGTTCTCTCCCGAGCACGAAGCTCGTTCTTGGTGTTGCTTCATTGCAACTGCCATTTGCCATTGATCATTGTTTTTTTCTTCCTTTGGGGAGATTAAGAGGAAGAGGACACAGTCTGA	Homo sapiens	ENSG00000212211
ENSG00000212214_st	1.07016	up	3.8523	3.95013	A	A	chrX:3460158-3460292 (-)	snoRNA	Affymetrix Proprietary Database	TTTCCCTGACCTGGGTAGAGTGGCATCCAGTTGGTGGTGCCCATCTCATATCAGCCAGGGACAAAGCAACCCCTTGTTCCTCCCAGCTTGGCTTTTCATCTGTGCCTATGCCTGGTTCATGCCTTGGACACATTT	Homo sapiens	ENSG00000212214
ENSG00000212214_x_st	1.06424	down	4.03232	3.94249	A	A	chrX:3460158-3460292 (-)	snoRNA	Affymetrix Proprietary Database	TTTCCCTGACCTGGGTAGAGTGGCATCCAGTTGGTGGTGCCCATCTCATATCAGCCAGGGACAAAGCAACCCCTTGTTCCTCCCAGCTTGGCTTTTCATCTGTGCCTATGCCTGGTTCATGCCTTGGACACATTT	Homo sapiens	ENSG00000212214
ENSG00000212224_st	1.06391	down	3.9984	3.90902	A	A	chr20:39774532-39774653 (-)	snoRNA	Affymetrix Proprietary Database	GTGTCCTTTTAAGGTTGACACAGTGCTTTAAGAGCCTAACACAGAAAGGTAAAGTAAGTTTCCGTAAAACCCAGAAATGATATTGCAAAATTCCTCTTTGAATCATGTCTGGAGTCACAGCT	Homo sapiens	ENSG00000212224
ENSG00000212224_x_st	1.051	up	3.9692	4.04097	A	A	chr20:39774532-39774653 (-)	snoRNA	Affymetrix Proprietary Database	GTGTCCTTTTAAGGTTGACACAGTGCTTTAAGAGCCTAACACAGAAAGGTAAAGTAAGTTTCCGTAAAACCCAGAAATGATATTGCAAAATTCCTCTTTGAATCATGTCTGGAGTCACAGCT	Homo sapiens	ENSG00000212224
ENSG00000212228_st	1.01363	down	4.04282	4.02329	A	A	chr16:11275471-11275591 (-)	snoRNA	Affymetrix Proprietary Database	CCCTGACCTGGGTAGAGTGGCCTCTGGTTGGTGGTGTCCATCTTGCATCAGTCAGGGACAAAGCAACCCCTTGTTCATCCCAGCTTGGTTTCTGGCCTGTTCCCATGCCTTGGACAAACAA	Homo sapiens	ENSG00000212228
ENSG00000212229_st	1.07016	up	3.90356	4.0014	A	A	chr6:67977022-67977094 (-)	snoRNA	Affymetrix Proprietary Database	AAACGATGAACTCACCTAAAATAGCTGTAATAACCAGCAGATTATGTAATGGCAAACCTACAGTTTTCTGAAT	Homo sapiens	ENSG00000212229
ENSG00000212249_st	1.07016	up	3.90217	4	A	A	chr5:68205539-68205670 (+)	snoRNA	Affymetrix Proprietary Database	CAAAGTGCTGGGATAACCCTTACCTGTTTCTCCTTTGCAGGGCAGATAGAACATGATAATTGGAGATGCATGAAACGTGATTAATCTCTCTGTATAATCAGGACTTGCAACACACTTAATTTTTTTTTTAAT	Homo sapiens	ENSG00000212249
ENSG00000212264_st	1.01019	up	3.97588	3.9905	A	A	chr7:23402590-23402660 (+)	snoRNA	Affymetrix Proprietary Database	AAATAATGAAATCACCCAAAATAGCTGGAATTACTGGCAGATTGTGTAGCAATAAACCTAGTTTTCTGAAG	Homo sapiens	ENSG00000212264
ENSG00000212264_x_st	1.00031	up	3.99955	4	A	A	chr7:23402590-23402660 (+)	snoRNA	Affymetrix Proprietary Database	AAATAATGAAATCACCCAAAATAGCTGGAATTACTGGCAGATTGTGTAGCAATAAACCTAGTTTTCTGAAG	Homo sapiens	ENSG00000212264
ENSG00000212266_st	1.06206	up	3.91028	3.99714	A	P	chr1:118032766-118032887 (-)	snoRNA	Affymetrix Proprietary Database	TGCACTTGTGTTTTTGTTTAACTGTGAACAAAGACTTATAGAGAAGTGCAAAAAATAAATCCTCTTTTGCAACCCAGAACTCATTGTTTAGTAAGGGTTTTGATACATATAAAAGAGATATT	Homo sapiens	ENSG00000212266
ENSG00000212268_st	1.06013	down	3.94714	3.8629	A	A	chr22:32240748-32240821 (-)	snoRNA	Affymetrix Proprietary Database	ATGAAGTGATTGTTTCACCCCTTTATAGGTCCGTGTTTCTGACTCACTTTAATAGGACTGAAACTCGTGATTGT	Homo sapiens	ENSG00000212268
ENSG00000212270_st	1.06206	up	3.91028	3.99714	A	A	chr14:25345694-25345758 (-)	snoRNA	Affymetrix Proprietary Database	GTTCATGATAAGTAACATTTCTTCAATTTGACCTGATGTGTATTGAAGAAAACCAGCATCTGAGG	Homo sapiens	ENSG00000212270
ENSG00000212273_x_st	1.00396	up	3.99692	4.00263	P	P	chr8:134726023-134726150 (-)	snoRNA	Affymetrix Proprietary Database	TGCACTTATGTATGTTTTTGTTTAAACTGTGGACAAAGACTTATGGATAAGTACAAAAAATAAATCCTCTTTTGCAACCCAGAACTCATTGTTCAGTATGAGTTTTAATACATATAGCCAGGGAAATT	Homo sapiens	ENSG00000212273
ENSG00000212275_st	1.06598	down	3.99857	3.90639	A	A	chr7:40091890-40091951 (-)	snoRNA	Affymetrix Proprietary Database	TGGACCAATGATGAGTGACACAAGGATTATGATTAAACCAAGTCTATGCACCTGAGGTCCAA	Homo sapiens	ENSG00000212275
ENSG00000212277_st	1.00396	up	3.94823	3.95394	A	A	chr11:74105380-74105442 (-)	snoRNA	Affymetrix Proprietary Database	ACAGATGATGAACTCATTGACAGACATACAGAGACTGTGTGCTGATTGTCATGTTCTGACTTA	Homo sapiens	ENSG00000212277
ENSG00000212278_st	1.07016	up	3.99314	4.09097	A	A	chr5:18271989-18272062 (+)	snoRNA	Affymetrix Proprietary Database	TTGGATATACGATAATCTCACTCCGACTTAAACTCTCTCACTGATTATTTGATAATAACAGGTCAGATATTCTT	Homo sapiens	ENSG00000212278
ENSG00000212279_st	1.00396	up	3.90331	3.90902	A	A	chr15:72570353-72570422 (-)	snoRNA	Affymetrix Proprietary Database	ATACTGTGACAGTTGCATCGTTCAGCAGATTGAGTCACGAAGAGATGTATACCATCTGTCTGATGTATCT	Homo sapiens	ENSG00000212279
ENSG00000212284_st	1.06598	down	4.09218	4	A	A	chr15:23062831-23062901 (+)	snoRNA	Affymetrix Proprietary Database	TCAATAATGAAATCTTCTGATTTGGTGAGAAATAATGCCTTAAAATTACACTCAATAGGATTATGCTGAGG	Homo sapiens	ENSG00000212284
ENSG00000212291_st	1.06598	down	4.09218	4	A	A	chr11:108639431-108639501 (-)	snoRNA	Affymetrix Proprietary Database	CATGTATAATGATATATTGGTAACACTGCAGACTTGGGGAAGCCAGCCAACCTTGGAGATCTGAGTGTGAG	Homo sapiens	ENSG00000212291
ENSG00000212293_st	1.051	up	3.86914	3.9409	A	A	chr13:31892527-31892656 (-)	snoRNA	Affymetrix Proprietary Database	AAAAATTGGGATCAAAGATGCAGCCGCCTTCCCATTTAAGCAGCACAGACAGCCCAAAGTGACAGTTTTCCTGTACAGTTACTCTTCTGTTATCTGTAACTGATCTATGACATTTTGGGAAAAAACAGCC	Homo sapiens	ENSG00000212293
ENSG00000212295_st	1.0852	up	3.99991	4.11787	A	A	chr6:156741576-156741650 (+)	snoRNA	Affymetrix Proprietary Database	TTCAGATGATTTGAATTGATAAGCTGAGGTTCTGTGAGGAATGACAGTTAAGAGCATGTTAAAGTTGTTATGAAA	Homo sapiens	ENSG00000212295
ENSG00000212295_x_st	1.0072	up	3.99485	4.0052	A	A	chr6:156741576-156741650 (+)	snoRNA	Affymetrix Proprietary Database	TTCAGATGATTTGAATTGATAAGCTGAGGTTCTGTGAGGAATGACAGTTAAGAGCATGTTAAAGTTGTTATGAAA	Homo sapiens	ENSG00000212295
ENSG00000212300_st	1.06658	down	4.08122	3.98823	A	A	chr4:159841293-159841510 (+)	snoRNA	Affymetrix Proprietary Database	AAGACTATACTTTCAGGGATCATTTCTCTAGTTCAATACTACAGAAGTTTCTCTGAAGGTGTAGCAAGCACCAGAAACCACGAGGAAAGTGCAGTATTCTCTCCCAAGTGTGATGCCGCCCGTCTCTTGATGTTGCTTTGCTCAGCTGCCATTCGGCATTGATGATTGTTTTATCCTTCCTTAGGAAGAGTGAGAGGGAAAGGATGCAGTCCAAGTGG	Homo sapiens	ENSG00000212300
ENSG00000212302_st	1.06391	down	3.99577	3.90639	A	A	chr14:22295810-22295878 (-)	snoRNA	Affymetrix Proprietary Database	AGGGAAGTGATGACAACTGTGACTGTTGTGTGACACTGATTTCTCTCATATTTGTACTGGCTGATCCTG	Homo sapiens	ENSG00000212302
ENSG00000212302_x_st	1.00396	up	3.99144	3.99714	A	A	chr14:22295810-22295878 (-)	snoRNA	Affymetrix Proprietary Database	AGGGAAGTGATGACAACTGTGACTGTTGTGTGACACTGATTTCTCTCATATTTGTACTGGCTGATCCTG	Homo sapiens	ENSG00000212302
ENSG00000212309_st	1.02942	down	4.01807	3.97624	A	A	chr2:202851076-202851160 (+)	snoRNA	Affymetrix Proprietary Database	TTCAATGTTGTCAATGATGCATTCTTATTGGAACTGAATTTAAGTGATCTGACTCATTCGTCACTACCACTGAGACAACATTGAG	Homo sapiens	ENSG00000212309
ENSG00000212309_x_st	1.13622	up	3.90217	4.08641	A	A	chr2:202851076-202851160 (+)	snoRNA	Affymetrix Proprietary Database	TTCAATGTTGTCAATGATGCATTCTTATTGGAACTGAATTTAAGTGATCTGACTCATTCGTCACTACCACTGAGACAACATTGAG	Homo sapiens	ENSG00000212309
ENSG00000212315_st	1.35708	down	4.37035	3.92985	P	P	chr9:128228993-128229070 (+)	snoRNA	Affymetrix Proprietary Database	AGCGCTGACTCCCACATATGCATTCCTTAGAAAGCTGAACAAAATGAGCAAAAAACCTCTACCGCCAAAATGAGTGCT	Homo sapiens	ENSG00000212315
ENSG00000212321_st	1.01594	up	3.9423	3.96512	A	A	chrX:121801960-121802178 (+)	snoRNA	Affymetrix Proprietary Database	AAGGCTATACTTTCAGGGATCATTTTTATAGCTTATTACTAGAGGAGTTAATGTGAATGTGTAGAGCACCAGAAACCTTGAGGAGGAGGTGCAGCGTTCTCTCCTGAGCATAAAGCTGGCCCGCAGTATTGTGTTGCCTCACTGCAACTGCCATTTGCCATTGATGATGATTGTTCTCTTTCACTGAGAGAGTAAGAGGACAGGATGCATTCTAACTGG	Homo sapiens	ENSG00000212321
ENSG00000212326_st	1.06391	down	3.93531	3.84593	A	A	chr2:29004353-29004430 (+)	snoRNA	Affymetrix Proprietary Database	TTGCTGTGATGACTATCATTGGGTTTCGCATGTTGCTGAGTTCCAGTGATGCCTCTTTTCTCTTGGCTGTCTGAGCAA	Homo sapiens	ENSG00000212326
ENSG00000212338_st	1.00396	up	3.94823	3.95394	A	A	chr1:177432231-177432367 (+)	snoRNA	Affymetrix Proprietary Database	ATCCAAGGTGATTCCTTCTCCAAGGGGGACATCCAGTGACCCTCTCAGGAAGTAGCAACTTGGAATAGAATAGTCCAGGAGTTCCAGGACCAGCCTGGCCAATATGGCGAAACCCCATCTATACTAGAAATACAAAA	Homo sapiens	ENSG00000212338
ENSG00000212338_x_st	1.06206	up	4.00266	4.08952	A	A	chr1:177432231-177432367 (+)	snoRNA	Affymetrix Proprietary Database	ATCCAAGGTGATTCCTTCTCCAAGGGGGACATCCAGTGACCCTCTCAGGAAGTAGCAACTTGGAATAGAATAGTCCAGGAGTTCCAGGACCAGCCTGGCCAATATGGCGAAACCCCATCTATACTAGAAATACAAAA	Homo sapiens	ENSG00000212338
ENSG00000212342_st	1.0072	up	3.98324	3.99359	A	A	chr8:131244400-131244555 (+)	snoRNA	Affymetrix Proprietary Database	TCTCGTGGTAGTTTTCTTTTTGGCACATTTGTTAAGTTTTCAAATGGGCCTAACACTGCCACATGTATTATACTGGAGTTGGCAAAGGCCTGTGACAATGAGATATCTCTCAAGCCTTTCACGCCTTTCCTCTATCAGAGAATGGCTCCCACATGT	Homo sapiens	ENSG00000212342
ENSG00000212342_x_st	1.00401	down	3.93227	3.9265	A	A	chr8:131244400-131244555 (+)	snoRNA	Affymetrix Proprietary Database	TCTCGTGGTAGTTTTCTTTTTGGCACATTTGTTAAGTTTTCAAATGGGCCTAACACTGCCACATGTATTATACTGGAGTTGGCAAAGGCCTGTGACAATGAGATATCTCTCAAGCCTTTCACGCCTTTCCTCTATCAGAGAATGGCTCCCACATGT	Homo sapiens	ENSG00000212342
ENSG00000212343_st	1.00031	up	3.95226	3.95271	A	A	chr15:62421818-62421950 (+)	snoRNA	Affymetrix Proprietary Database	TGTTACTCTCTAGCTTAAGAACCTTTAATGTGGTGATGTCCATCTCATGTCATCCAGGGATAAAGCAACCCTTGTTTATCCCATCTTGGCTCTTGGTCTGTGCCCATGGCTGGTTCGTGCCTTGGATACATGG	Homo sapiens	ENSG00000212343
ENSG00000212347_x_st	1.06206	up	3.95634	4.0432	A	A	chrX:45637291-45637358 (-)	snoRNA	Affymetrix Proprietary Database	GTACTATGATAGTTGCATAGTTCAGCAGATTGAATCATCAAGAGATTTAATATTTGTCTGATGTATCT	Homo sapiens	ENSG00000212347
ENSG00000212363_st	1.18118	up	3.91294	4.15317	A	A	chr5:74214237-74214361 (-)	snoRNA	Affymetrix Proprietary Database	GTGACATGTATGTTTTTGTTTAACTTGTATACAAAGGCTTATGGATAGGTGCAAAAATAAATTCTCTTTTGCAACCCAGAACTCATTGTTCAGTGTGAGTTTTGATACATATAAGAAGGGATATT	Homo sapiens	ENSG00000212363
ENSG00000212367_st	1.00396	up	3.89882	3.90453	A	A	chr18:22523283-22523491 (-)	snoRNA	Affymetrix Proprietary Database	AAGACTGTACGTTCCAAGATTGTTTCTATAGTTGGTTGTGAGAGAAGTTTCTCTGAACTTGCAGAGCACGGGAAACCAGGAGGAGGAGGCTCAGGGTGCTCTCCACACGTGTGAAACCGGCTGTGGGTGTTGCTTTCCTGTGACTGCCATTTGCCACTGATGATCTTCTCTTCCTCTGGAAGAGTAAGAGGGGGAAGGACACAGTTTCA	Homo sapiens	ENSG00000212367
ENSG00000212371_st	1.04503	up	3.95142	4.01496	A	A	chr14:77002407-77002532 (+)	snoRNA	Affymetrix Proprietary Database	AATCTTACTAGAAAAGTGAATGGCCATTCTTGGTTACTCTGTAGCACAGAAGAATTCCTGGCTTCTTTGTGTTGCACAGCTGACTTGTGCCATTCTGCTGCTATAGTGTGGAGTTGAGAAACATGA	Homo sapiens	ENSG00000212371
ENSG00000212377_st	1.06561	down	4.06257	3.97089	A	A	chr13:71926041-71926106 (-)	snoRNA	Affymetrix Proprietary Database	GTAGGTGACGACCAATATTTTTTTTACTTTGACTTGATGTCTATTGAAGAAATCTAGCATCTGAGA	Homo sapiens	ENSG00000212377
ENSG00000212378_st	1.06206	up	3.95659	4.04345	A	A	chr2:72841171-72841239 (+)	snoRNA	Affymetrix Proprietary Database	ATGTAATAATGTTCATCAAATGTCTGACCTGAAATGAGCATGTAGACAAGTTAATTTAACACTGAAGAA	Homo sapiens	ENSG00000212378
ENSG00000212380_st	1.06013	down	4.08509	4.00086	A	A	chr15:23060750-23060830 (+)	snoRNA	Affymetrix Proprietary Database	GGGGCAATATGGAGATGTTATATTGTCTTCGACAGGGAAGATGACATAAAAATTATGTTCAATAGGATTATGTGGAGACTT	Homo sapiens	ENSG00000212380
ENSG00000212383_st	1.051	up	3.91783	3.98959	A	A	chr12:55541426-55541559 (+)	snoRNA	Affymetrix Proprietary Database	TGTTCCCGATCTGGTAGAGTAGCATCTGGTTGGTGGTGACCATCTAATACCAGCCAGGGACAAAGCAACCCCTTGTTTATCCCAGCTTGGCTTTTGGTCTGTTCCCATGCTTGGTTCATGCCTTGGACACATGG	Homo sapiens	ENSG00000212383
ENSG00000212391_st	1.06391	down	4.04446	3.95508	A	A	chr2:227541949-227542082 (-)	snoRNA	Affymetrix Proprietary Database	TGTTCTGACATGGGAAGAGTAGCTTCTGGTTGGTGGAGCCCATCTCACATTAGCCAGAGACAAAGCAACACCTTGTTTATCCCGGCTTGGCTTTTGGCCTGTGTCCATGACTGGTCCATACCTTGGACACATGG	Homo sapiens	ENSG00000212391
ENSG00000212395_st	1.0656	down	3.99955	3.90787	A	A	chr9:133648068-133648204 (-)	snoRNA	Affymetrix Proprietary Database	AGGTCTGATATCCAACATCTATAAGGAACTTAAACAAATTTACAAGGGAAAAGCAACCCCATTAAAAAGTGGGCAAAGTAAGGTCTTTGGGGAACAGGGATGCTTATTTCCTCTGCCTTCCTTGTCTGCCTACACGG	Homo sapiens	ENSG00000212395
ENSG00000212395_x_st	1.13627	down	4.09218	3.90787	A	A	chr9:133648068-133648204 (-)	snoRNA	Affymetrix Proprietary Database	AGGTCTGATATCCAACATCTATAAGGAACTTAAACAAATTTACAAGGGAAAAGCAACCCCATTAAAAAGTGGGCAAAGTAAGGTCTTTGGGGAACAGGGATGCTTATTTCCTCTGCCTTCCTTGTCTGCCTACACGG	Homo sapiens	ENSG00000212395
ENSG00000212397_st	1.06424	down	4.32304	4.23322	P	P	chr11:111978287-111978385 (-)	snoRNA	Affymetrix Proprietary Database	ATTCTTAAATGAATGATGAAATACCAAAAAGAAAAATAAGCAAAGAACAGATAACAGAAAGAAGCACAGCAAATACAACATAATACTGACAGTAAAAAT	Homo sapiens	ENSG00000212397
ENSG00000212401_st	1.14292	down	4.09087	3.89815	A	P	chr21:42175380-42175478 (+)	snoRNA	Affymetrix Proprietary Database	AAGTTCAAAAAAGACCATATATCCTTGAAGAGTAACTGCTGAACTTATTCACTGGCAGTGGGCCTTATAGCACAGTGAATGACCAGGTTAGAGACATGC	Homo sapiens	ENSG00000212401
ENSG00000212401_x_st	1.0943	down	4.01872	3.8887	A	A	chr21:42175380-42175478 (+)	snoRNA	Affymetrix Proprietary Database	AAGTTCAAAAAAGACCATATATCCTTGAAGAGTAACTGCTGAACTTATTCACTGGCAGTGGGCCTTATAGCACAGTGAATGACCAGGTTAGAGACATGC	Homo sapiens	ENSG00000212401
ENSG00000212411_st	1.051	up	4.05341	4.12517	A	A	chr10:29904241-29904316 (+)	snoRNA	Affymetrix Proprietary Database	AGGCCAATGCTGAATTATTATCTTGACGAGAAATGATGACGTAAAAATTAAGCTTAGTAGGATTACACTGAGGCCC	Homo sapiens	ENSG00000212411
ENSG00000212412_st	1.00396	up	3.94823	3.95394	A	A	chr20:47330263-47330353 (+)	snoRNA	Affymetrix Proprietary Database	GCTGGCATATATGATGACTTAGCTTTTTTCCCCGACAGATCGACTATGTTGATCTAACTTTTCTAAGCCAGTTTCTGTCTGATATGCCAGC	Homo sapiens	ENSG00000212412
ENSG00000212414_st	1.06391	down	4.04446	3.95508	A	A	chr8:101085987-101086053 (+)	snoRNA	Affymetrix Proprietary Database	ATACTATGATGGTTGCATAGTTCAGCAGATTGAATTCATGAAGAGATTTACAATGTCTGATGTAGTT	Homo sapiens	ENSG00000212414
ENSG00000212414_x_st	1.07582	up	3.89837	4.0038	A	A	chr8:101085987-101086053 (+)	snoRNA	Affymetrix Proprietary Database	ATACTATGATGGTTGCATAGTTCAGCAGATTGAATTCATGAAGAGATTTACAATGTCTGATGTAGTT	Homo sapiens	ENSG00000212414
ENSG00000212415_st	1.00031	up	3.99955	4	A	A	chr15:31050220-31050284 (+)	snoRNA	Affymetrix Proprietary Database	ATACTATGATGTTTGCATAGTTCAGCAGATTGAATTATGAAGAGATCTACCATTTGTCTGGTGTT	Homo sapiens	ENSG00000212415
ENSG00000212415_x_st	1.06206	up	3.99955	4.08641	A	A	chr15:31050220-31050284 (+)	snoRNA	Affymetrix Proprietary Database	ATACTATGATGTTTGCATAGTTCAGCAGATTGAATTATGAAGAGATCTACCATTTGTCTGGTGTT	Homo sapiens	ENSG00000212415
ENSG00000212421_st	1.0072	up	3.94591	3.95626	A	A	chr9:89065185-89065320 (+)	snoRNA	Affymetrix Proprietary Database	GTGCCCTTTTAAGGTAGACGCAGTTTCGTAAGAGGCTAACACATAAGGGTAAATTAAAGTAAGTCTCCATAAAACCCAGAGAAGAGACAGAAGAGACTGTGAAACTCCTCTTTGGACCCCATCTGGAGCCACAGCA	Homo sapiens	ENSG00000212421
ENSG00000212422_st	1.00031	up	3.99955	4	A	A	chr7:10228949-10229162 (+)	snoRNA	Affymetrix Proprietary Database	AAGATGATACTTTCAGTGATCTTTTTTCAGTTTATTACTAGAAAAGTGTCTCTGAACCTGGAGAGCACCAGAAACCAAGAGGAGGAGATGTAGCGCTCTCTCCTGAGCTTAAAGCTGGCTCTTGGTTTTGCTTTGCTGCAACTGCTTTTTGCCATTGATGATCATTCTTCTCTTCCTCCTGGGAAGTAAGAGAGAGAAGATGCAGCACGAATGG	Homo sapiens	ENSG00000212422
ENSG00000212423_x_st	1.14676	up	3.80244	4	A	A	chr8:41403331-41403403 (+)	snoRNA	Affymetrix Proprietary Database	GTGTGATGAAATCACCCCAAATAGCTGGAATTACCAGCAGATTGTGTAGTGGTGAACCTACAATTTTCTGAAG	Homo sapiens	ENSG00000212423
ENSG00000212428_st	1.16729	up	3.87161	4.09477	A	A	chr15:22955461-22955519 (+)	snoRNA	Affymetrix Proprietary Database	GGGTCATGAGGAGGTTTGATGACATAAAAATTATGCTCATAAGTATTATGCTGAGACCC	Homo sapiens	ENSG00000212428
ENSG00000212432_s_st	1.0548	down	4.08146	4.00449	A	A	chr12:9488933-9489068 (+)	snoRNA	Affymetrix Proprietary Database	TTCGGTTTAGGAGCAATTAAAATGACTACAGATTGGTGGCAGTTTATGGATTTGCACAAGAAGAGAACTCACAGAACTAGCATTATTTTACCCTCTGTCTTTACAGAGGTGTATTTGGCTGTTTTGTTAGACATTC	Homo sapiens	ENSG00000212432
ENSG00000212432_x_st	1.07016	up	3.90217	4	A	A	chr12:9488933-9489068 (+)	snoRNA	Affymetrix Proprietary Database	TTCGGTTTAGGAGCAATTAAAATGACTACAGATTGGTGGCAGTTTATGGATTTGCACAAGAAGAGAACTCACAGAACTAGCATTATTTTACCCTCTGTCTTTACAGAGGTGTATTTGGCTGTTTTGTTAGACATTC	Homo sapiens	ENSG00000212432
ENSG00000212434_st	1.0656	down	4.04561	3.95394	A	A	chrX:68829525-68829708 (+)	snoRNA	Affymetrix Proprietary Database	AAGACTATACTTTCAGGGATCATTTCTATAGTTTATTACTGGAGAAGTTTCTTTGAATGTATAGAGCACTAAAAACCATATTATCTCCCAAGTGTAAAGCTGCCTCTTGGTGTTGGTTTACTTCAGTTGCCATTTGCCATTAATGATTGTTCTTCTTTTCTTTGGGGAGAATAAGAGACAGAGG	Homo sapiens	ENSG00000212434
ENSG00000212438_st	1.06424	down	4.08789	3.99806	A	A	chr3:52699808-52699884 (+)	snoRNA	Affymetrix Proprietary Database	GAAATATGATGAGTGTACAAAATCTTGATTTAAGTGAATGAAAAATTACAAGATCCAACTCTGATTTCAGCCAGAGA	Homo sapiens	ENSG00000212438
ENSG00000212445_st	1.05717	up	3.91361	3.99381	A	A	chr16:66780691-66780825 (+)	snoRNA	Affymetrix Proprietary Database	TGTCCTTGACTTGGGTAGAGTGATGTCTGGTTGGTGCTGCCTATCTCATATAAGCCAGGGACAAATCAATGCCTTATTTATTCCAGCTTGGCTTTTGGTCTGTGCCCATACCTGGTTTATGCCTTGGACACATGG	Homo sapiens	ENSG00000212445
ENSG00000212449_st	1.06424	down	3.996	3.90617	A	A	chr2:240877306-240877528 (+)	snoRNA	Affymetrix Proprietary Database	AAGCCTATGCATTCTGGGATCATTTCGATAGCTCGTTCCTGGAGAAGTTTCTCTGAGCACCAGAAGCCACAAGGAGCAGGCCCAGCATTCCCTCCCGAGCAGGCCCAGCGTTCCCTCCCGAGCAGGAGCCGTCGTCTGTGTTGCTTCCCTGCAAGTACCATTCGCCACTGATGACCATTCTTCTGTTCCTCTGGGAGAGTAAGAGGGAGAGGATGTAGTCTGA	Homo sapiens	ENSG00000212449
ENSG00000212455_st	1.0852	up	3.88891	4.00687	A	A	chr2:18085353-18085480 (-)	snoRNA	Affymetrix Proprietary Database	TAGACTTGTGCATGTTTTTGCTTAACTTGTGGATAAAGTCTTACAGACAGGTGCAAAAAATAAATCCTCTTTTGCAACCCAGAACTCATTGTTCAGTATGAGTTTTGATACATATAAGAAAGGACATT	Homo sapiens	ENSG00000212455
ENSG00000212458_st	1.07016	up	4.05441	4.15224	P	A	chr4:1102672-1102801 (+)	snoRNA	Affymetrix Proprietary Database	TGTCCTTGGCCTGGGTAGAGTGGCACCTAGTTGGTGGTGCCCATATTAGCCAGGGACAAAGCAACCCTTTGTTCATCCCAGCTTGGCTTTTGATCTGTACCTATACCTGGTTCATGCCTTAGACACATGG	Homo sapiens	ENSG00000212458
ENSG00000212461_st	1.06391	down	4.00696	3.91758	A	A	chr12:70319402-70319530 (+)	snoRNA	Affymetrix Proprietary Database	ATTTTACATAGCGCTGCAGATGTGGCTGCTGTGTCACATTTGTGTTATTAGGTGGCAGAGAGAAGAGAGGCTATGTCTATGCTCAGTGTTCTGCCCCATGAACATTTGAATGTTTAATAGTCAGACACT	Homo sapiens	ENSG00000212461
ENSG00000212461_x_st	1.13627	down	4.07534	3.89104	A	A	chr12:70319402-70319530 (+)	snoRNA	Affymetrix Proprietary Database	ATTTTACATAGCGCTGCAGATGTGGCTGCTGTGTCACATTTGTGTTATTAGGTGGCAGAGAGAAGAGAGGCTATGTCTATGCTCAGTGTTCTGCCCCATGAACATTTGAATGTTTAATAGTCAGACACT	Homo sapiens	ENSG00000212461
ENSG00000212477_st	1.0072	up	3.94853	3.95889	A	A	chr2:86504439-86504519 (-)	snoRNA	Affymetrix Proprietary Database	AGTTCCTGCATACTGCACTGTGGCCTGAAAACTCTCTCAAGAAAGTAAGTTGCTCCATGATGGAACTGAGGATCTGAGGAA	Homo sapiens	ENSG00000212477
ENSG00000212479_st	1.00396	up	3.94157	3.94727	A	A	chr21:29474622-29474831 (-)	snoRNA	Affymetrix Proprietary Database	AAGACGACGCTTGCAGGGATTGTTTCTATAGCTCACTACCAGATAAGTTTCTCCGAACATGTAGAGCACCAGAAACCACATGCAGCGGTGCAGCGCTCTCTCGGGAGCCTGACACTGGCTCTGGGTGCTGCTTCACTGCAACTTCCATTTGCCATTGAGAACTGTTCCGCTCTTCCTCTGGGAAAGTAAGAGAGAGAGGGTGCAATCTGA	Homo sapiens	ENSG00000212479
ENSG00000212490_st	1.05717	up	3.94831	4.02852	A	A	chr4:53309061-53309183 (+)	snoRNA	Affymetrix Proprietary Database	TGCCCCTTTTAAGGTTGACACAGTGCATTAAGCAGAAGGGTTAAGTAAGTCTCCATAAAACCCAGAGAAGAGAATGTAAAGCTCCTCTTTGGAGGAGCTAGACTCCTGTCTGGAGTCACAGCT	Homo sapiens	ENSG00000212490
ENSG00000212490_x_st	1.01594	up	3.89476	3.91758	A	A	chr4:53309061-53309183 (+)	snoRNA	Affymetrix Proprietary Database	TGCCCCTTTTAAGGTTGACACAGTGCATTAAGCAGAAGGGTTAAGTAAGTCTCCATAAAACCCAGAGAAGAGAATGTAAAGCTCCTCTTTGGAGGAGCTAGACTCCTGTCTGGAGTCACAGCT	Homo sapiens	ENSG00000212490
ENSG00000212500_st	1.06389	down	3.99576	3.90641	A	A	chr1:154428478-154428591 (-)	snoRNA	Affymetrix Proprietary Database	TTGCCGCCCACACAACCAAATTAAAAAATAACACAGAAGGGTAAGGTAAGTCTCCATTAAACCCAGGAAAGAGACTGGAAAACTCCTCTTTGGAGCCTGTCTATAGTCACAGGT	Homo sapiens	ENSG00000212500
ENSG00000212500_x_st	1.06391	down	4.11566	4.02628	A	A	chr1:154428478-154428591 (-)	snoRNA	Affymetrix Proprietary Database	TTGCCGCCCACACAACCAAATTAAAAAATAACACAGAAGGGTAAGGTAAGTCTCCATTAAACCCAGGAAAGAGACTGGAAAACTCCTCTTTGGAGCCTGTCTATAGTCACAGGT	Homo sapiens	ENSG00000212500
ENSG00000212502_st	1.00396	up	3.94823	3.95394	A	A	chr12:107696049-107696176 (-)	snoRNA	Affymetrix Proprietary Database	TGGACTTATGCGTGCGTTTGTTTAACTTGTGGGCAAGTACTTATAGACAGGTGCAAACAATAAATCTCCTTTTGCAACTGAGAACTTGTTGTTCAGTATGAGTTTTGATACATATAAGAAAGGCTATT	Homo sapiens	ENSG00000212502
ENSG00000212506_st	1.1382	down	4.04586	3.8591	A	A	chr12:96794029-96794104 (-)	snoRNA	Affymetrix Proprietary Database	CAGGTAAAACAGGCCTTTAGAACTATTATCCAGGACTCACTGATTACTTGATGACAATAAAATATCTGATAGCCTA	Homo sapiens	ENSG00000212506
ENSG00000212508_st	1.06206	up	3.99955	4.08641	A	A	chr22:17617368-17617489 (+)	snoRNA	Affymetrix Proprietary Database	GCTGATTTTGAAACTTAAAAAAAAAATCGCCAGGTACCATGCAAAAGCAATCTTCCCTTTAGAATGACTGATGGTATGCTAAGGTTTTTCGTGGCATATTATTATTAAAGGTGAATACAAAT	Homo sapiens	ENSG00000212508
ENSG00000212511_st	1.01594	up	3.87845	3.90127	A	A	chr15:34932133-34932351 (+)	snoRNA	Affymetrix Proprietary Database	AAGACGATACTTTCAAGAATCATGATCATTCTATACAGTTCATTACTAGAAAAGTTTCTCTAAACATGTAGAGCGCTGGAAGCCATGAGGAGGAGTCTCAGTGTTGTTGCCTGAGCATGAAGCAGACTCTTGTTGCTTCACTGCAACCACCATGTACCATTGATGATGGTTCTTCTCTTCCTCCAGGAGAGTAAGAGGGAAAGAATTCAGTCTGAGTGG	Homo sapiens	ENSG00000212511
ENSG00000212517_st	1.07582	up	3.8523	3.95774	A	A	chr20:5050063-5050185 (-)	snoRNA	Affymetrix Proprietary Database	GTTCCCTTTTAAGGCTGACCCAGTGCTTTAAGAGGCTGATACAGAAGGGTAAAGTTAAGTCTCCACAAAATCCAGGGAAGAGACTGTGAAACTCATCTTAGAACCTTGTATGGAGTCACAGCT	Homo sapiens	ENSG00000212517
ENSG00000212517_x_st	1.06424	down	4.0281	3.93827	A	A	chr20:5050063-5050185 (-)	snoRNA	Affymetrix Proprietary Database	GTTCCCTTTTAAGGCTGACCCAGTGCTTTAAGAGGCTGATACAGAAGGGTAAAGTTAAGTCTCCACAAAATCCAGGGAAGAGACTGTGAAACTCATCTTAGAACCTTGTATGGAGTCACAGCT	Homo sapiens	ENSG00000212517
ENSG00000212523_x_st	1.29819	down	4.87554	4.49903	P	P	chr15:22904508-22904592 (+)	snoRNA	Affymetrix Proprietary Database	GGATTGACGATGACTTTAAAAAAAAAAAATCTCATTGAAATCTGAAAAAAATGAGTGACCAAACCACTTCTGTGAGCTGAGGTCC	Homo sapiens	ENSG00000212523
ENSG00000212528_st	1.00396	up	3.99692	4.00263	A	A	chr15:23064706-23064791 (+)	snoRNA	Affymetrix Proprietary Database	AAGACAACGTAAATATATGTATAAAGAGTATCTTCAGGAGACGTAATAATGTAAAAATCATGCTCAATAGAATTAAGCTGAGGCTC	Homo sapiens	ENSG00000212528
ENSG00000212529_st	1.14292	down	4.13842	3.94569	A	A	chr5:171611943-171612087 (-)	snoRNA	Affymetrix Proprietary Database	CCTCGCTTTCTTTGCAGGGAGCAGGTATGTATGTTCCCTATTATGTCTGGAGGCAGAGGGAAAAGGCTTCAGTCCCCTGGGCATCATGTCTTTGGTGCCGCTGGCTTCCTGTCTGCCAATTCTATCCTCAAGCACTGGGACACAG	Homo sapiens	ENSG00000212529
ENSG00000212532_st	1.06389	down	3.99715	3.90781	A	A	chr6:51437447-51437522 (+)	snoRNA	Affymetrix Proprietary Database	GTCCTCTGATGACTTCATGTTAGTGCCACCTGTCTGGGCCACGGAGAACCCATGATGGAACTGAGAATCTGAGGAA	Homo sapiens	ENSG00000212532
ENSG00000212532_x_st	1.06391	down	3.94591	3.85653	A	A	chr6:51437447-51437522 (+)	snoRNA	Affymetrix Proprietary Database	GTCCTCTGATGACTTCATGTTAGTGCCACCTGTCTGGGCCACGGAGAACCCATGATGGAACTGAGAATCTGAGGAA	Homo sapiens	ENSG00000212532
ENSG00000212537_st	1.06206	up	4.05126	4.13812	P	A	chr6:30208561-30208692 (-)	snoRNA	Affymetrix Proprietary Database	TGTCTCGAAAAAAAAAAAAAAAAAAGCTTAATGGTGCCCATCTCACATCAGACAGGAACAAAGCAACCCCCTGTTTATCCCAGCTTGGCTTCTGGTCTATGCCCATGCCTGGTTTATGCTTTGGACACATAG	Homo sapiens	ENSG00000212537
ENSG00000212537_x_st	1.00396	up	4.08162	4.08733	A	A	chr6:30208561-30208692 (-)	snoRNA	Affymetrix Proprietary Database	TGTCTCGAAAAAAAAAAAAAAAAAAGCTTAATGGTGCCCATCTCACATCAGACAGGAACAAAGCAACCCCCTGTTTATCCCAGCTTGGCTTCTGGTCTATGCCCATGCCTGGTTTATGCTTTGGACACATAG	Homo sapiens	ENSG00000212537
ENSG00000212538_st	1.0852	up	3.86757	3.98554	A	A	chr1:162159531-162159729 (+)	snoRNA	Affymetrix Proprietary Database	AAGACTATTCTTTCAGGGATCATTATGCGAGAAGTTTTTCTGAATGCCTAAAGAACCAGAAAACCATGAGGACAGACAGCAGCATTTTCTCCTGAGCTTGAAGCTGGCTCTTGGCACTGGTTTGCTGCAACTGCCGTTTGCCATTGCTGATCATTTTTCTCTTCCTTTGGGAGAGTGAGGGGAAGAGAATGCAATCTGA	Homo sapiens	ENSG00000212538
ENSG00000212539_st	1.0347	down	4.01302	3.9638	A	A	chr18:52775499-52775693 (+)	snoRNA	Affymetrix Proprietary Database	TAGACGATACTTTCAAGGATCATTTCTATAGTTTGTTACTAGAGAAATTGCTCTGAATGTGTAGAGCAGCAGAAATCACAAAGAGGAGGCGCAGCATCCTCCCCTGAGCATGTTGCTTCCCTTCAACTGCGCTTTGCCATTACTGATGGTTCTTCTCTTCCTCTGCGAGAGTAAGAGGGAGAGGATGCAGTCTGA	Homo sapiens	ENSG00000212539
ENSG00000212543_st	1.07016	up	3.90479	4.00263	A	A	chr3:32692632-32692722 (+)	snoRNA	Affymetrix Proprietary Database	TTCCTGTGATGAATCAGTTGCAAAACCATTTGTAGTTTCCATCTAAATCTTGATTATGGGAATAATAACACCTTGATTTAACCCTCAGGGA	Homo sapiens	ENSG00000212543
ENSG00000212551_st	1.00856	down	4.09427	4.08197	P	P	chr11:32059886-32060090 (+)	snoRNA	Affymetrix Proprietary Database	AAGACTATACTTTCAGGGATCATTTCTATAGTTCATTACTAAAGAAGTCTATCTGAACATGTAGAACACATGACACCATAAGGAGGAGGCACAACATTCTCCCTAGAGCCTGAAGCTGGCTCTTGGTGTTTCATGACTACAGCAGCCATTTGCCACTGATGACTGTTCTCTTCCAGGAGAATAAGAAGGAGAAGATGCAGTTTGG	Homo sapiens	ENSG00000212551
ENSG00000212553_st	1.04503	up	3.968	4.03154	P	A	chr13:39329278-39329364 (-)	snoRNA	Affymetrix Proprietary Database	AGATTGATGATGGCACCCCCATAAAACCATTCCTTAGGAAATCTGAACAAAATGAGTGAAAACTCACTAGTTGTTCTCATTGAGGCT	Homo sapiens	ENSG00000212553
ENSG00000212553_x_st	1.051	up	4.11421	4.18598	P	A	chr13:39329278-39329364 (-)	snoRNA	Affymetrix Proprietary Database	AGATTGATGATGGCACCCCCATAAAACCATTCCTTAGGAAATCTGAACAAAATGAGTGAAAACTCACTAGTTGTTCTCATTGAGGCT	Homo sapiens	ENSG00000212553
ENSG00000212554_st	1.00856	down	3.98934	3.97704	A	A	chr11:123519840-123519932 (+)	snoRNA	Affymetrix Proprietary Database	TTTAATGATGAGAACATGGACCAAGTACAAATTAGTTGAAAACCTATGGCGCTGAATGATGAATTGATTTCAAACATGAAACAGATTTTTAGA	Homo sapiens	ENSG00000212554
ENSG00000212558_st	1.06391	down	3.9984	3.90902	A	A	chr2:10147783-10147897 (-)	snoRNA	Affymetrix Proprietary Database	GTGCCTAAGGTTAACACAGCGCCTTAAGAGGCTAACACAGAAGGGCAAAGTAAGTCTCCATAAAACCCAGAGAAGACTGTGAACCCCTCTCTGGATCCTGTCTGGAGTCACAGCT	Homo sapiens	ENSG00000212558
ENSG00000212558_x_st	1.05717	up	3.91361	3.99381	A	A	chr2:10147783-10147897 (-)	snoRNA	Affymetrix Proprietary Database	GTGCCTAAGGTTAACACAGCGCCTTAAGAGGCTAACACAGAAGGGCAAAGTAAGTCTCCATAAAACCCAGAGAAGACTGTGAACCCCTCTCTGGATCCTGTCTGGAGTCACAGCT	Homo sapiens	ENSG00000212558
ENSG00000212565_st	1.06598	down	3.9998	3.90762	A	A	chr17:44313201-44313328 (+)	snoRNA	Affymetrix Proprietary Database	GTCGCACTTAAACTTAAGACTCTTTTTCTTGCAGCAGTGGTTTAAACAGAGGAACAAACAGGAAGATCTTGTCGCCTTTGAGGGGCTGTGGTTGGGCCCCTCAAAGTGACTTTGGAGGTTCTACGCCA	Homo sapiens	ENSG00000212565
ENSG00000212567_st	1.0656	down	3.99955	3.90787	A	A	chr5:40825936-40826063 (-)	snoRNA	Affymetrix Proprietary Database	CCTCCTTTTCTTGTCAGGGACTGAGTGTGTGGTCCTGCTCCTGTTATGTATGGAGGCAAAGGGAAAGGGCTCCGGCCCCCTCAAAATCATGTCTTTGGTGCCAGCCGGTTCTGTTCTCAGTCACCTGG	Homo sapiens	ENSG00000212567
ENSG00000212575_st	1.06424	down	4.1255	4.03567	A	A	chrX:128480234-128480304 (+)	snoRNA	Affymetrix Proprietary Database	TGGACCAATGATGAGAGCATGTCACAAAACAAGGCTTATGATTAATCCAGTTCTGTACACCTGAGGTCCAA	Homo sapiens	ENSG00000212575
ENSG00000212575_x_st	1.00031	up	3.98296	3.98342	A	A	chrX:128480234-128480304 (+)	snoRNA	Affymetrix Proprietary Database	TGGACCAATGATGAGAGCATGTCACAAAACAAGGCTTATGATTAATCCAGTTCTGTACACCTGAGGTCCAA	Homo sapiens	ENSG00000212575
ENSG00000212579_x_st	1.00031	up	4.04586	4.04631	P	P	chr6:35727573-35727700 (+)	snoRNA	Affymetrix Proprietary Database	TGTATACTACACTGTTTTTGTTTAACTTGTGGACAAAGACTTATGGTTAGGTGCAAAAAATAAATCCTCTTTTGCAACCCAGAACTCATTGTTCAGTATGAGTTTTGATACATATAAGAAGGTGTTGC	Homo sapiens	ENSG00000212579
ENSG00000212580_st	1.06206	up	4.02754	4.1144	A	A	chr2:49969510-49969628 (-)	snoRNA	Affymetrix Proprietary Database	TTCTTATTGAGCTCCTTTCTGTCTACTGGTGGCAGTCTATGGATTTGCACAAGACAAAACTAGCGCTATTTTACCTTCTGTCTTTAAACAGGTATATTTGACTGTTTTGTGAGAAATTC	Homo sapiens	ENSG00000212580
ENSG00000212581_st	1.00396	up	4.00249	4.0082	A	A	chr2:186234746-186234878 (+)	snoRNA	Affymetrix Proprietary Database	TTATCAGCTGGGATAATCTTTACCTGTTCCTTCTTTTGGAGGGCAAATTAGGACATGATTGGGGTTCACATAGTATGCGATTAACGTCTCTGAGTAATCAGGACTTCCAGTACCCTGATTGTGCCTATCTGAT	Homo sapiens	ENSG00000212581
ENSG00000212586_st	1.0114	up	3.98024	3.99659	A	A	chr6:38898061-38898174 (-)	snoRNA	Affymetrix Proprietary Database	AGAATTAAATGAGACAACCTCTGCTGGGGTGTTTAAAGGTCAGCGCTGTAGATATTCAGCATCTGGCATCTTGGCTTCCTGCTTGTTAAACCTGGTATTTTTACTGATACAGTA	Homo sapiens	ENSG00000212586
ENSG00000212587_st	1.06424	down	4.04469	3.95486	A	A	chr6:111276442-111276569 (+)	snoRNA	Affymetrix Proprietary Database	TGCACTTATGTATGTTTTTGTTTAACTTGTGGACAAAGACTTTAGGAAAGGTGCAAAAAATAAATCTTCTTTTGCAACCCAGAACTCATTGTTCAGTATGAGTTTTGATACATATCAGAATGGATACT	Homo sapiens	ENSG00000212587
ENSG00000212589_st	1.10122	up	3.93047	4.06958	A	A	chr10:115570208-115570339 (+)	snoRNA	Affymetrix Proprietary Database	ACTGCCCCTGGAGGCATTGCAGATGTGGCTGCTGTGTCACATTTGTGTCATTAGGTAGCAGCGATTAGAGAGGCTATGTCTATGCTCAGCGTTCTGTCCCATGAACATTTGAATGTTTAATAGTCTGACTCT	Homo sapiens	ENSG00000212589
ENSG00000212589_x_st	1.0656	down	4.02721	3.93553	A	A	chr10:115570208-115570339 (+)	snoRNA	Affymetrix Proprietary Database	ACTGCCCCTGGAGGCATTGCAGATGTGGCTGCTGTGTCACATTTGTGTCATTAGGTAGCAGCGATTAGAGAGGCTATGTCTATGCTCAGCGTTCTGTCCCATGAACATTTGAATGTTTAATAGTCTGACTCT	Homo sapiens	ENSG00000212589
ENSG00000212590_st	1.00031	up	4.04586	4.04631	A	A	chr7:151937331-151937452 (+)	snoRNA	Affymetrix Proprietary Database	GCACCCCTTTAAGGCTGATGCAATGCTTTAAGAGGCTAACGCAGAAGGGTGAAGCCAGTCTCCTTAAAACCCAAAGAAGAGATTGTAAAACTTCTCTTTGGATCCTGTCTGGAGTCACAGCT	Homo sapiens	ENSG00000212590
ENSG00000212593_st	1.04338	up	3.92308	3.98434	A	A	chr16:23360620-23360743 (+)	snoRNA	Affymetrix Proprietary Database	GGCCAATCTCATACTTATCAGAATATAGAGGGAAATGCATTCGCACTAGAAGACAGAATTCACAGAAGTAGCATTTCACCTTTTGCCTTTACAGAAGTATATTTGGCTGTTTTGTGAGACATTC	Homo sapiens	ENSG00000212593
ENSG00000212594_st	1.00396	up	3.95086	3.95656	A	A	chr12:102510020-102510157 (+)	snoRNA	Affymetrix Proprietary Database	TCATCAGATGGGATAACTTTTACCTGTTCCTCCTTTTGGAGGTTAGATTCTAATACGATGATTGAAGTTCGTATGATACGTGATTAATGTCTCTGCATAATCAGGACTTGTAACACCTTGATTGCTTCTGATTCTTTC	Homo sapiens	ENSG00000212594
ENSG00000212598_st	1.10555	down	4.02609	3.88133	A	A	chr3:90162124-90162330 (+)	snoRNA	Affymetrix Proprietary Database	AAGACTATTCTTTCAGGGATCATTTTTATGCTTTGTACTAGAAGTTTCTCTGAAAGTGTAGAGCACCATCAACTATGGGAAAGGGGCACAGCATTGTCTCCTAAGCATGAAGCCAGCTCTCTGTGTTGTGTTGCTGCAACTGACACTTGGTATTGATGATCATTCTTTCCCTCCCTCAAAAGAATAAGAGGGGAGGATGAAGTCTGA	Homo sapiens	ENSG00000212598
ENSG00000212604_st	1.06598	down	4.14539	4.05321	A	A	chr15:23805180-23805314 (-)	snoRNA	Affymetrix Proprietary Database	TGCCCCTGACCTGGGAAGAGAGGGGCCTGGCTGGTGGTATCCATCTCATACCAGCTAGGGATGAAGAAACCGCTTGCTCATCCCAGCCTGGCTCCTGGTCTATGCCCATGCCTGGTTCGTGCCTTGGACATATCA	Homo sapiens	ENSG00000212604
ENSG00000212604_x_st	1.06391	down	4.0392	3.94982	A	A	chr15:23805180-23805314 (-)	snoRNA	Affymetrix Proprietary Database	TGCCCCTGACCTGGGAAGAGAGGGGCCTGGCTGGTGGTATCCATCTCATACCAGCTAGGGATGAAGAAACCGCTTGCTCATCCCAGCCTGGCTCCTGGTCTATGCCCATGCCTGGTTCGTGCCTTGGACATATCA	Homo sapiens	ENSG00000212604
ENSG00000212608_st	1.00401	down	4.091	4.08523	A	A	chr3:53396780-53396903 (-)	snoRNA	Affymetrix Proprietary Database	TGAACTTTAAAATGCAAGTTCATAGTTCTTTAAGAGACTAACACAGAAAGCTAAAGTAATTCTCCATAAAACCCAGAGACGAGATTGTAAAACTCCTCTGTAGATACTGTCTGGAGTCACAGCT	Homo sapiens	ENSG00000212608
ENSG00000212610_st	1.00401	down	4.04897	4.0432	A	A	chr1:216781656-216781864 (-)	snoRNA	Affymetrix Proprietary Database	AAGACTATACTTTCAGGGATTATTTCAGATAAACTTCTAGAGTTTCTCTGAACCTGTAGAGCACCAGAAACCATGAAAAGAGGGTGTAGCATTCTCTCCTGCGTGTGAGGCCGGCTCTTGGTGCTACCTCACTGAAACTGCCATTGCCACGGATGATCATTCTTCTCTTACTCTGAGAGAGAAAGAGAGAGAGAATACAGTCTGAGTGG	Homo sapiens	ENSG00000212610
ENSG00000212611_st	1.13622	up	3.8523	4.03654	A	A	chrX:113146526-113146595 (+)	snoRNA	Affymetrix Proprietary Database	ATACATGATGACTTACATGGACTCTCATTCAGCTAATGACTTGCTGCTGAAACATGGAAATCTGATTTTT	Homo sapiens	ENSG00000212611
ENSG00000212615_x_st	1.00031	up	3.99955	4	A	A	chr14:44627196-44627261 (+)	snoRNA	Affymetrix Proprietary Database	CTGTGATGATGGCATTTCTTAGGACAATTTTGGATTAATTATGAAAACAACTACTCTCTGAGCAAT	Homo sapiens	ENSG00000212615
ENSG00000212618_st	1.00401	down	4.03594	4.03017	A	A	chr17:18788037-18788111 (+)	snoRNA	Affymetrix Proprietary Database	TTCTTACAAATCTAAATGTGCTTTGATGCAAGTATATTTGAATCCCTTTCCATCTGATAACTGAGCAAAATAATA	Homo sapiens	ENSG00000212618
ENSG00000212620_st	1.0072	up	3.93924	3.9496	A	A	chr4:80983280-80983406 (+)	snoRNA	Affymetrix Proprietary Database	GACTTCTCACTGAGCTTCTTTCTGTCTGTTGCTGGCAGCTTATGGATTCATATGAGCAGAGAGAATCACAGAACTAGCATTACTTTTGTCTTTACAGGAGTATATTTGGCTGTCTTGTGAGATATTA	Homo sapiens	ENSG00000212620
ENSG00000212624_st	1.00396	up	3.94963	3.95533	A	A	chr1:51963035-51963156 (-)	snoRNA	Affymetrix Proprietary Database	GTGCCCTTTTAAGGTTGACGCAGTGCTTTAAGGGGCTAACACAGAAGGGTAAAGGAAGTCTCCATAAACCCCAGAGAAGAGATTGTAAAGCTCCTCTTTAGAACCTTTCTGGAGTCACACCT	Homo sapiens	ENSG00000212624
ENSG00000212624_x_st	1.1382	down	4.07657	3.88981	A	A	chr1:51963035-51963156 (-)	snoRNA	Affymetrix Proprietary Database	GTGCCCTTTTAAGGTTGACGCAGTGCTTTAAGGGGCTAACACAGAAGGGTAAAGGAAGTCTCCATAAACCCCAGAGAAGAGATTGTAAAGCTCCTCTTTAGAACCTTTCTGGAGTCACACCT	Homo sapiens	ENSG00000212624
ENSG00000212626_st	1.1207	up	3.87328	4.03768	A	A	chr18:7291018-7291151 (-)	snoRNA	Affymetrix Proprietary Database	TGCCTCTGACCTGGGTAGAGTGGCATCTGGCTGTGACATTCATCTCATATCAGCCAGGGACAAAGCAACCCCTTGTTTATTTCAGCTTGGCCTTTTGTCTGTGCCCATGCCTGGTTCATGCCTTGGACACACTA	Homo sapiens	ENSG00000212626
ENSG00000212627_st	1.0656	down	4.04586	3.95419	A	A	chr1:204427631-204427716 (-)	snoRNA	Affymetrix Proprietary Database	TGTCAAAAATTCCCCAATCCTATTTCTGACACTTCATATGAAAGCTGCATGTGCAGTCTTATTATTATTTTGCAAGCCTGGGGCTT	Homo sapiens	ENSG00000212627
ENSG00000212627_x_st	1.0072	up	3.92421	3.93456	A	A	chr1:204427631-204427716 (-)	snoRNA	Affymetrix Proprietary Database	TGTCAAAAATTCCCCAATCCTATTTCTGACACTTCATATGAAAGCTGCATGTGCAGTCTTATTATTATTTTGCAAGCCTGGGGCTT	Homo sapiens	ENSG00000212627
cel-let-7_st	1.02038	up	3.9826	4.01171	A	A	X:14744091-14744189 (-)	miRNA	Affymetrix Proprietary Database	UGAGGUAGUAGGUUGUAUAGUU	Caenorhabditis elegans	cel-let-7
cel-lin-4_st	1.00461	up	3.91178	3.91841	A	A	II:5902218-5902311 (+)	miRNA	Affymetrix Proprietary Database	UCCCUGAGACCUCAAGUGUGA	Caenorhabditis elegans	cel-lin-4
cel-miR-1_st	1.17541	down	4.14847	3.9153	A	A	I:6172664-6172759 (-)	miRNA	Affymetrix Proprietary Database	UGGAAUGUAAAGAAGUAUGUA	Caenorhabditis elegans	cel-mir-1
cel-miR-2_st	1.2568	down	4.06504	3.73528	A	A	I:9372759-9372856 (-)	miRNA	Affymetrix Proprietary Database	UAUCACAGCCAGCUUUGAUGUGC	Caenorhabditis elegans	cel-mir-2
cel-miR-34_st	1.0072	up	3.84394	3.85429	A	A	X:2969743-2969839 (-)	miRNA	Affymetrix Proprietary Database	AGGCAGUGUGGUUAGCUGGUUG	Caenorhabditis elegans	cel-mir-34
cel-miR-35_st	1.06408	down	3.99457	3.90496	A	A	II:11537517-11537613 (+)	miRNA	Affymetrix Proprietary Database	UCACCGGGUGGAAACUAGCAGU	Caenorhabditis elegans	cel-mir-35
cel-miR-36_st	1.0072	up	3.89022	3.90058	A	A	II:11537622-11537718 (+)	miRNA	Affymetrix Proprietary Database	UCACCGGGUGAAAAUUCGCAUG	Caenorhabditis elegans	cel-mir-36
cel-miR-37_st	1.04379	up	3.8722	3.93404	A	A	II:11537742-11537839 (+)	miRNA	Affymetrix Proprietary Database	UCACCGGGUGAACACUUGCAGU	Caenorhabditis elegans	cel-mir-37
cel-miR-38_st	1.17011	down	4.17624	3.9496	A	A	II:11537839-11537936 (+)	miRNA	Affymetrix Proprietary Database	UCACCGGGAGAAAAACUGGAGU	Caenorhabditis elegans	cel-mir-38
cel-miR-39_st	1.25314	down	4.13631	3.81076	A	A	II:11537998-11538084 (+)	miRNA	Affymetrix Proprietary Database	UCACCGGGUGUAAAUCAGCUUG	Caenorhabditis elegans	cel-mir-39
cel-miR-40_st	1.07299	up	3.87855	3.98018	A	A	II:11538093-11538184 (+)	miRNA	Affymetrix Proprietary Database	UCACCGGGUGUACAUCAGCUAA	Caenorhabditis elegans	cel-mir-40
cel-miR-41_st	1.00087	down	4.01717	4.01591	A	A	II:11538217-11538313 (+)	miRNA	Affymetrix Proprietary Database	UCACCGGGUGAAAAAUCACCUA	Caenorhabditis elegans	cel-mir-41
cel-miR-42_st	1.0661	up	3.95086	4.0432	A	A	II:11889720-11889814 (+)	miRNA	Affymetrix Proprietary Database	UCACCGGGUUAACAUCUACAGA	Caenorhabditis elegans	cel-mir-42
cel-miR-43_st	1.04328	down	4.03059	3.96946	A	A	II:11889819-11889916 (+)	miRNA	Affymetrix Proprietary Database	UAUCACAGUUUACUUGCUGUCGC	Caenorhabditis elegans	cel-mir-43
cel-miR-44_st	1.03072	up	4.0227	4.06636	A	A	II:11889932-11890027 (+)	miRNA	Affymetrix Proprietary Database	UGACUAGAGACACAUUCAGCU	Caenorhabditis elegans	cel-mir-44
cel-miR-45_st	1.02022	up	4.09209	4.12098	A	A	II:11880853-11880948 (-)	miRNA	Affymetrix Proprietary Database	UGACUAGAGACACAUUCAGCU	Caenorhabditis elegans	cel-mir-45
cel-miR-46_st	1.05809	down	4.13681	4.05535	A	A	III:13660395-13660491 (+)	miRNA	Affymetrix Proprietary Database	UGUCAUGGAGUCGCUCUCUUCA	Caenorhabditis elegans	cel-mir-46
cel-miR-47_st	1.0071	down	4.08612	4.07591	A	A	X:13921171-13921267 (+)	miRNA	Affymetrix Proprietary Database	UGUCAUGGAGGCGCUCUCUUCA	Caenorhabditis elegans	cel-mir-47
cel-miR-48_st	1.00375	up	3.90173	3.90713	A	A	V:14364390-14364487 (-)	miRNA	Affymetrix Proprietary Database	UGAGGUAGGCUCAGUAGAUGCGA	Caenorhabditis elegans	cel-mir-48
cel-miR-49_st	1.08845	up	4.10263	4.2249	A	A	X:9989214-9989310 (+)	miRNA	Affymetrix Proprietary Database	AAGCACCACGAGAAGCUGCAGA	Caenorhabditis elegans	cel-mir-49
cel-miR-50_st	1.03024	down	3.94954	3.90656	A	A	I:1738636-1738734 (+)	miRNA	Affymetrix Proprietary Database	UGAUAUGUCUGGUAUUCUUGGG	Caenorhabditis elegans	cel-mir-50
cel-miR-51_st	1.06304	down	3.90099	3.81279	A	A	IV:11025983-11026082 (-)	miRNA	Affymetrix Proprietary Database	UACCCGUAGCUCCUAUCCAUGUU	Caenorhabditis elegans	cel-mir-51
cel-miR-52_st	1.0194	up	4.00633	4.03404	A	A	IV:14033976-14034075 (+)	miRNA	Affymetrix Proprietary Database	CACCCGUACAUAUGUUUCCGUGCU	Caenorhabditis elegans	cel-mir-52
cel-miR-53_st	1.11767	up	3.8675	4.028	A	A	IV:11027563-11027661 (-)	miRNA	Affymetrix Proprietary Database	CACCCGUACAUUUGUUUCCGUGCU	Caenorhabditis elegans	cel-mir-53
cel-miR-54_st	1.06891	down	3.96691	3.87078	A	A	X:13144915-13145013 (-)	miRNA	Affymetrix Proprietary Database	UACCCGUAAUCUUCAUAAUCCGAG	Caenorhabditis elegans	cel-mir-54
cel-miR-55_st	1.14056	down	4.02419	3.83446	A	A	X:13144746-13144843 (-)	miRNA	Affymetrix Proprietary Database	UACCCGUAUAAGUUUCUGCUGAG	Caenorhabditis elegans	cel-mir-55
cel-miR-56_st	1.06304	down	3.99433	3.90613	A	A	X:13144610-13144706 (-)	miRNA	Affymetrix Proprietary Database	UACCCGUAAUGUUUCCGCUGAG	Caenorhabditis elegans	cel-mir-56
cel-miR-57_st	1.04614	up	3.95356	4.01863	P	A	II:7850422-7850520 (-)	miRNA	Affymetrix Proprietary Database	UACCCUGUAGAUCGAGCUGUGUGU	Caenorhabditis elegans	cel-mir-57
cel-miR-58_st	1.06632	up	3.92532	4.01795	A	A	IV:3233250-3233346 (+)	miRNA	Affymetrix Proprietary Database	UGAGAUCGUUCAGUACGGCAAU	Caenorhabditis elegans	cel-mir-58
cel-miR-59_st	1.10358	down	4.00046	3.85827	A	A	IV:11309125-11309224 (-)	miRNA	Affymetrix Proprietary Database	UCGAAUCGUUUAUCAGGAUGAUG	Caenorhabditis elegans	cel-mir-59
cel-miR-60_st	1.07016	up	3.90217	4	A	A	II:6328651-6328748 (-)	miRNA	Affymetrix Proprietary Database	UAUUAUGCACAUUUUCUAGUUCA	Caenorhabditis elegans	cel-mir-60
cel-miR-61_st	1.03086	up	4.19593	4.23978	P	A	V:11770038-11770134 (-)	miRNA	Affymetrix Proprietary Database	UGACUAGAACCGUUACUCAUC	Caenorhabditis elegans	cel-mir-61
cel-miR-62_st	1.00214	up	3.99549	3.99857	A	A	X:12692525-12692582 (+)	miRNA	Affymetrix Proprietary Database	UGAUAUGUAAUCUAGCUUACAG	Caenorhabditis elegans	cel-mir-62
cel-miR-63_st	1.08967	up	4.01392	4.13781	A	A	X:17598675-17598778 (-)	miRNA	Affymetrix Proprietary Database	UAUGACACUGAAGCGAGUUGGAAA	Caenorhabditis elegans	cel-mir-63
cel-miR-64_st	1.35398	up	3.80244	4.23964	A	A	III:2172836-2172945 (+)	miRNA	Affymetrix Proprietary Database	UAUGACACUGAAGCGUUACCGAA	Caenorhabditis elegans	cel-mir-64
cel-miR-65_st	1.15044	up	4.02227	4.22446	P	A	III:2172990-2173089 (+)	miRNA	Affymetrix Proprietary Database	UAUGACACUGAAGCGUAACCGAA	Caenorhabditis elegans	cel-mir-65
cel-miR-66_st	1.02618	up	4.08789	4.12517	A	A	III:2173096-2173194 (+)	miRNA	Affymetrix Proprietary Database	CAUGACACUGAUUAGGGAUGUGA	Caenorhabditis elegans	cel-mir-66
cel-miR-67_st	1.03435	down	4.11306	4.06434	A	A	III:5931300-5931398 (-)	miRNA	Affymetrix Proprietary Database	UCACAACCUCCUAGAAAGAGUAGA	Caenorhabditis elegans	cel-mir-67
cel-miR-70_st	1.21716	down	4.20743	3.92392	A	A	V:6665519-6665618 (-)	miRNA	Affymetrix Proprietary Database	UAAUACGUCGUUGGUGUUUCCAU	Caenorhabditis elegans	cel-mir-70
cel-miR-71_st	1.06493	down	4.12826	4.03749	A	A	I:9379918-9380011 (-)	miRNA	Affymetrix Proprietary Database	UGAAAGACAUGGGUAGUGA	Caenorhabditis elegans	cel-mir-71
cel-miR-72_st	1.0978	down	3.94516	3.81055	A	A	II:2452839-2452937 (+)	miRNA	Affymetrix Proprietary Database	AGGCAAGAUGUUGGCAUAGCUGA	Caenorhabditis elegans	cel-mir-72
cel-miR-73_st	1.10358	down	4.02419	3.882	A	A	X:2368758-2368856 (+)	miRNA	Affymetrix Proprietary Database	UGGCAAGAUGUAGGCAGUUCAGU	Caenorhabditis elegans	cel-mir-73
cel-miR-74_st	1.15916	up	3.96982	4.1829	A	A	X:2369036-2369132 (+)	miRNA	Affymetrix Proprietary Database	UGGCAAGAAAUGGCAGUCUACA	Caenorhabditis elegans	cel-mir-74
cel-miR-75_st	1.25074	up	4.03089	4.35366	P	A	X:2372447-2372543 (+)	miRNA	Affymetrix Proprietary Database	UUAAAGCUACCAACCGGCUUCA	Caenorhabditis elegans	cel-mir-75
cel-miR-76_st	1.16134	up	3.92835	4.14413	A	A	III:3142035-3142131 (+)	miRNA	Affymetrix Proprietary Database	UUCGUUGUUGAUGAAGCCUUGA	Caenorhabditis elegans	cel-mir-76
cel-miR-77_st	1.03242	up	3.92938	3.97541	A	A	II:12519176-12519275 (+)	miRNA	Affymetrix Proprietary Database	UUCAUCAGGCCAUAGCUGUCCA	Caenorhabditis elegans	cel-mir-77
cel-miR-78_st	1.0639	down	3.92403	3.83467	A	A	IV:15165608-15165703 (+)	miRNA	Affymetrix Proprietary Database	UGGAGGCCUGGUUGUUUGUGC	Caenorhabditis elegans	cel-mir-78
cel-miR-79_st	1.06282	down	4.07328	3.98538	A	A	I:9332937-9333034 (+)	miRNA	Affymetrix Proprietary Database	AUAAAGCUAGGUUACCAAAGCU	Caenorhabditis elegans	cel-mir-79
cel-miR-227_st	1.03042	down	3.99717	3.95394	A	A		miRNA	Affymetrix Proprietary Database	AGCUUUCGACAUGAUUCUGAAC	Caenorhabditis elegans	cel-mir-227
cel-miR-80_st	1.1006	down	4.08789	3.9496	A	A	III:8865177-8865274 (-)	miRNA	Affymetrix Proprietary Database	UGAGAUCAUUAGUUGAAAGCCGA	Caenorhabditis elegans	cel-mir-80
cel-miR-81_st	1.09967	down	4.10884	3.97177	A	A	X:2431066-2431173 (+)	miRNA	Affymetrix Proprietary Database	UGAGAUCAUCGUGAAAGCUAGU	Caenorhabditis elegans	cel-mir-81
cel-miR-82_st	1.00207	up	3.99508	3.99806	A	A	X:2435252-2435348 (-)	miRNA	Affymetrix Proprietary Database	UGAGAUCAUCGUGAAAGCCAGU	Caenorhabditis elegans	cel-mir-82
cel-miR-83_st	1.0661	up	3.99836	4.0907	A	A	IV:7841614-7841711 (+)	miRNA	Affymetrix Proprietary Database	UAGCACCAUAUAAAUUCAGUAA	Caenorhabditis elegans	cel-mir-83
cel-miR-84_st	1.08204	up	4.04066	4.15441	A	A	X:16022320-16022394 (-)	miRNA	Affymetrix Proprietary Database	UGAGGUAGUAUGUAAUAUUGUA	Caenorhabditis elegans	cel-mir-84
cel-miR-85_st	1.11556	up	3.88826	4.04602	A	A	II:8393477-8393582 (+)	miRNA	Affymetrix Proprietary Database	UACAAAGUAUUUGAAAAGUCGUGC	Caenorhabditis elegans	cel-mir-85
cel-miR-86_st	1.06054	up	3.92605	4.01085	A	A	III:11936518-11936615 (-)	miRNA	Affymetrix Proprietary Database	UAAGUGAAUGCUUUGCCACAGUC	Caenorhabditis elegans	cel-mir-86
cel-miR-87_st	1.01367	up	3.9155	3.93509	A	A	V:12038665-12038758 (-)	miRNA	Affymetrix Proprietary Database	GUGAGCAAAGUUUCAGGUGUGC	Caenorhabditis elegans	cel-mir-87
cel-miR-90_st	1.01945	up	4.21301	4.24081	P	A	III:8873894-8873991 (-)	miRNA	Affymetrix Proprietary Database	UGAUAUGUUGUUUGAAUGCCCCU	Caenorhabditis elegans	cel-mir-90
hsa-let-7a_st	1.0313	down	4.01926	3.9748	A	A	11:121522440-121522511 (-) // 22:44887293-44887366 (+) // 9:95978060-95978139 (+)	miRNA	Affymetrix Proprietary Database	UGAGGUAGUAGGUUGUAUAGUU	Homo sapiens	hsa-let-7a-2 // hsa-let-7a-3 // hsa-let-7a-1
hsa-let-7b_st	1.08984	up	3.88262	4.00673	A	A	22:44888230-44888312 (+)	miRNA	Affymetrix Proprietary Database	UGAGGUAGUAGGUUGUGUGGUU	Homo sapiens	hsa-let-7b
hsa-let-7c_st	1.00898	up	3.98516	3.99805	A	A	21:16834019-16834102 (+)	miRNA	Affymetrix Proprietary Database	UGAGGUAGUAGGUUGUAUGGUU	Homo sapiens	hsa-let-7c
hsa-let-7d_st	1.09949	down	4.02152	3.88468	A	A	9:95980937-95981023 (+)	miRNA	Affymetrix Proprietary Database	AGAGGUAGUAGGUUGCAUAGUU	Homo sapiens	hsa-let-7d
hsa-let-7e_st	1.03523	down	4.02154	3.9716	A	A	19:56887851-56887929 (+)	miRNA	Affymetrix Proprietary Database	UGAGGUAGGAGGUUGUAUAGUU	Homo sapiens	hsa-let-7e
hsa-let-7f_st	1.18162	up	3.93687	4.17764	A	A	9:95978450-95978536 (+) // X:53600878-53600960 (-)	miRNA	Affymetrix Proprietary Database	UGAGGUAGUAGAUUGUAUAGUU	Homo sapiens	hsa-let-7f-1 // hsa-let-7f-2
hsa-miR-15a_st	1.05316	up	4.18361	4.25834	A	A	13:49521256-49521338 (-)	miRNA	Affymetrix Proprietary Database	UAGCAGCACAUAAUGGUUUGUG	Homo sapiens	hsa-mir-15a
hsa-miR-16_st	1.14762	up	3.84974	4.04839	A	A	13:49521110-49521198 (-) // 3:161605227-161605307 (+)	miRNA	Affymetrix Proprietary Database	UAGCAGCACGUAAAUAUUGGCG	Homo sapiens	hsa-mir-16-1 // hsa-mir-16-2
hsa-miR-17_st	1.03071	down	3.92082	3.87718	A	A	13:90800860-90800943 (+)	miRNA	Affymetrix Proprietary Database	CAAAGUGCUUACAGUGCAGGUAG	Homo sapiens	hsa-mir-17
hsa-miR-18a_st	1.07582	up	3.83955	3.94499	A	A	13:90801006-90801076 (+)	miRNA	Affymetrix Proprietary Database	UAAGGUGCAUCUAGUGCAGAUAG	Homo sapiens	hsa-mir-18a
hsa-miR-19a_st	1.16134	up	3.98314	4.19893	A	A	13:90801146-90801227 (+)	miRNA	Affymetrix Proprietary Database	UGUGCAAAUCUAUGCAAAACUGA	Homo sapiens	hsa-mir-19a
hsa-miR-19b_st	1.0661	up	3.95098	4.04333	A	A	13:90801447-90801533 (+) // X:133131367-133131462 (-)	miRNA	Affymetrix Proprietary Database	UGUGCAAAUCCAUGCAAAACUGA	Homo sapiens	hsa-mir-19b-1 // hsa-mir-19b-2
hsa-miR-20a_st	1.13599	up	4.03139	4.21535	A	A	13:90801320-90801390 (+)	miRNA	Affymetrix Proprietary Database	UAAAGUGCUUAUAGUGCAGGUAG	Homo sapiens	hsa-mir-20a
hsa-miR-21_st	1.0805	up	3.81704	3.92874	A	A	17:55273409-55273480 (+)	miRNA	Affymetrix Proprietary Database	UAGCUUAUCAGACUGAUGUUGA	Homo sapiens	hsa-mir-21
hsa-miR-22_st	1.14148	up	3.8523	4.0432	A	A	17:1563947-1564031 (-)	miRNA	Affymetrix Proprietary Database	AAGCUGCCAGUUGAAGAACUGU	Homo sapiens	hsa-mir-22
hsa-miR-23a_st	1.08403	up	3.9139	4.0303	A	A	19:13808401-13808473 (-)	miRNA	Affymetrix Proprietary Database	AUCACAUUGCCAGGGAUUUCC	Homo sapiens	hsa-mir-23a
hsa-miR-24_st	1.04095	up	3.80244	3.86033	A	A	19:13808101-13808173 (-) // 9:96888124-96888191 (+)	miRNA	Affymetrix Proprietary Database	UGGCUCAGUUCAGCAGGAACAG	Homo sapiens	hsa-mir-24-2 // hsa-mir-24-1
hsa-miR-25_st	1.0313	down	3.95086	3.90639	A	A	7:99529119-99529202 (-)	miRNA	Affymetrix Proprietary Database	CAUUGCACUUGUCUCGGUCUGA	Homo sapiens	hsa-mir-25
hsa-miR-26a_st	1.02535	up	4.04528	4.08139	A	A	12:56504659-56504742 (-) // 3:37985899-37985975 (+)	miRNA	Affymetrix Proprietary Database	UUCAAGUAAUCCAGGAUAGGCU	Homo sapiens	hsa-mir-26a-2 // hsa-mir-26a-1
hsa-miR-26b_st	1.12943	down	4.1093	3.9337	A	A	2:218975613-218975689 (+)	miRNA	Affymetrix Proprietary Database	UUCAAGUAAUUCAGGAUAGGU	Homo sapiens	hsa-mir-26b
hsa-miR-27a_st	1.05917	down	3.9701	3.88715	A	A	19:13808254-13808331 (-)	miRNA	Affymetrix Proprietary Database	UUCACAGUGGCUAAGUUCCGC	Homo sapiens	hsa-mir-27a
hsa-miR-28-5p_st	1.07016	up	3.90217	4	A	A	3:189889263-189889348 (+)	miRNA	Affymetrix Proprietary Database	AAGGAGCUCACAGUCUAUUGAG	Homo sapiens	hsa-mir-28
hsa-miR-28-3p_st	1.03654	up	3.87971	3.93148	A	A	3:189889263-189889348 (+)	miRNA	Affymetrix Proprietary Database	CACUAGAUUGUGAGCUCCUGGA	Homo sapiens	hsa-mir-28
hsa-miR-29a_st	1.06476	down	3.99897	3.90845	A	A	7:130212046-130212109 (-)	miRNA	Affymetrix Proprietary Database	UAGCACCAUCUGAAAUCGGUUA	Homo sapiens	hsa-mir-29a
hsa-miR-30a_st	1.24762	up	4.04387	4.36306	P	A	6:72169975-72170045 (-)	miRNA	Affymetrix Proprietary Database	UGUAAACAUCCUCGACUGGAAG	Homo sapiens	hsa-mir-30a
hsa-miR-31_st	1.06977	up	3.8523	3.9496	A	A	9:21502114-21502184 (-)	miRNA	Affymetrix Proprietary Database	AGGCAAGAUGCUGGCAUAGCU	Homo sapiens	hsa-mir-31
hsa-miR-32_st	1.03212	down	3.92724	3.88163	A	A	9:110848330-110848399 (-)	miRNA	Affymetrix Proprietary Database	UAUUGCACAUUACUAAGUUGCA	Homo sapiens	hsa-mir-32
hsa-miR-33a_st	1.06088	down	4.0392	3.95394	A	A	22:40626894-40626962 (+)	miRNA	Affymetrix Proprietary Database	GUGCAUUGUAGUUGCAUUGCA	Homo sapiens	hsa-mir-33a
hsa-miR-92a_st	1.03738	up	3.95027	4.00321	A	A	13:90801569-90801646 (+) // X:133131234-133131308 (-)	miRNA	Affymetrix Proprietary Database	UAUUGCACUUGUCCCGGCCUGU	Homo sapiens	hsa-mir-92a-1 // hsa-mir-92a-2
hsa-miR-93_st	1.06579	down	4.02007	3.92815	A	A	7:99529327-99529406 (-)	miRNA	Affymetrix Proprietary Database	CAAAGUGCUGUUCGUGCAGGUAG	Homo sapiens	hsa-mir-93
hsa-miR-95_st	1.07472	up	3.80244	3.90639	A	A	4:8057928-8058008 (-)	miRNA	Affymetrix Proprietary Database	UUCAACGGGUAUUUAUUGAGCA	Homo sapiens	hsa-mir-95
hsa-miR-96_st	1.06628	down	4.12371	4.03113	A	A	7:129201768-129201845 (-)	miRNA	Affymetrix Proprietary Database	UUUGGCACUAGCACAUUUUUGCU	Homo sapiens	hsa-mir-96
hsa-miR-98_st	1.12699	down	4.06035	3.88787	A	A	X:53599909-53600027 (-)	miRNA	Affymetrix Proprietary Database	UGAGGUAGUAAGUUGUAUUGUU	Homo sapiens	hsa-mir-98
hsa-miR-99a_st	1.19612	down	4.20744	3.94908	A	P	21:16833280-16833360 (+)	miRNA	Affymetrix Proprietary Database	AACCCGUAGAUCCGAUCUUGUG	Homo sapiens	hsa-mir-99a
hsa-miR-100_st	1.069	down	4.03274	3.93647	A	A	11:121528147-121528226 (-)	miRNA	Affymetrix Proprietary Database	AACCCGUAGAUCCGAACUUGUG	Homo sapiens	hsa-mir-100
hsa-miR-101_st	1.0973	down	4.08789	3.95394	A	A	1:65296705-65296779 (-) // 9:4840297-4840375 (+)	miRNA	Affymetrix Proprietary Database	UACAGUACUGUGAUAACUGAA	Homo sapiens	hsa-mir-101-1 // hsa-mir-101-2
hsa-miR-29b_st	1.1036	up	3.8927	4.03491	A	A	1:206042411-206042491 (-) // 7:130212758-130212838 (-)	miRNA	Affymetrix Proprietary Database	UAGCACCAUUUGAAAUCAGUGUU	Homo sapiens	hsa-mir-29b-2 // hsa-mir-29b-1
hsa-miR-103_st	1.00692	down	3.90566	3.89571	A	A	20:3846141-3846218 (+) // 5:167920479-167920556 (-)	miRNA	Affymetrix Proprietary Database	AGCAGCAUUGUACAGGGCUAUGA	Homo sapiens	hsa-mir-103-2 // hsa-mir-103-1
hsa-miR-105_st	1.0313	down	3.95086	3.90639	A	A	X:151311347-151311427 (-) // X:151313540-151313620 (-)	miRNA	Affymetrix Proprietary Database	UCAAAUGCUCAGACUCCUGUGGU	Homo sapiens	hsa-mir-105-1 // hsa-mir-105-2
hsa-miR-106a_st	1.02876	down	3.99503	3.95412	A	A	X:133131894-133131974 (-)	miRNA	Affymetrix Proprietary Database	AAAAGUGCUUACAGUGCAGGUAG	Homo sapiens	hsa-mir-106a
hsa-miR-107_st	1.14146	down	3.99955	3.80866	A	A	10:91342484-91342564 (-)	miRNA	Affymetrix Proprietary Database	AGCAGCAUUGUACAGGGCUAUCA	Homo sapiens	hsa-mir-107
dme-miR-1_st	1.06476	down	4.02213	3.9316	A	A	2L:20487441-20487531 (+)	miRNA	Affymetrix Proprietary Database	UGGAAUGUAAAGAAGUAUGGAG	Drosophila melanogaster	dme-mir-1
dme-miR-2a_st	1.26261	down	3.9953	3.65888	A	A	2L:19569490-19569561 (-) // 2L:19569897-19569972 (-)	miRNA	Affymetrix Proprietary Database	UAUCACAGCCAGCUUUGAUGAGC	Drosophila melanogaster	dme-mir-2a-2 // dme-mir-2a-1
dme-miR-2b_st	1.10409	down	3.97422	3.83136	A	A	2L:19570182-19570264 (-) // 2L:8258616-8258692 (-)	miRNA	Affymetrix Proprietary Database	UAUCACAGCCAGCUUUGAGGAGC	Drosophila melanogaster	dme-mir-2b-2 // dme-mir-2b-1
dme-miR-3_st	1.0326	up	3.95086	3.99714	A	A	2R:15549100-15549168 (-)	miRNA	Affymetrix Proprietary Database	UCACUGGGCAAAGUGUGUCUCA	Drosophila melanogaster	dme-mir-3
dme-miR-4_st	1.0067	down	4.09034	4.0807	A	A	2R:15548794-15548874 (-)	miRNA	Affymetrix Proprietary Database	AUAAAGCUAGACAACCAUUGA	Drosophila melanogaster	dme-mir-4
dme-miR-5_st	1.11376	up	3.87468	4.03012	A	A	2R:15548663-15548731 (-)	miRNA	Affymetrix Proprietary Database	AAAGGAACGAUCGUUGUGAUAUG	Drosophila melanogaster	dme-mir-5
dme-miR-6_st	1.0313	down	3.94426	3.8998	A	A	2R:15548221-15548300 (-) // 2R:15548374-15548447 (-) // 2R:15548508-15548589 (-)	miRNA	Affymetrix Proprietary Database	UAUCACAGUGGCUGUUCUUUUU	Drosophila melanogaster	dme-mir-6-3 // dme-mir-6-2 // dme-mir-6-1
dme-miR-7_st	1.0661	up	3.95086	4.0432	A	A	2R:16493572-16493659 (+)	miRNA	Affymetrix Proprietary Database	UGGAAGACUAGUGAUUUUGUUGU	Drosophila melanogaster	dme-mir-7
dme-miR-8_st	1.00214	up	3.99836	4.00144	A	A	2R:12718937-12719023 (+)	miRNA	Affymetrix Proprietary Database	UAAUACUGUCAGGUAAAGAUGUC	Drosophila melanogaster	dme-mir-8
dme-miR-9a_st	1.18162	up	3.81652	4.05729	A	A	3L:19558231-19558308 (+)	miRNA	Affymetrix Proprietary Database	UCUUUGGUUAUCUAGCUGUAUGA	Drosophila melanogaster	dme-mir-9a
dme-miR-10_st	1.03453	down	4.06405	4.01508	A	A	3R:2635228-2635304 (-)	miRNA	Affymetrix Proprietary Database	ACCCUGUAGAUCCGAAUUUGU	Drosophila melanogaster	dme-mir-10
dme-miR-11_st	1.19003	up	3.87468	4.12568	A	A	3R:17448219-17448293 (-)	miRNA	Affymetrix Proprietary Database	CAUCACAGUCUGAGUUCUUGC	Drosophila melanogaster	dme-mir-11
dme-miR-12_st	1.05147	up	3.96095	4.03336	A	A	X:15403506-15403579 (+)	miRNA	Affymetrix Proprietary Database	UGAGUAUUACAUCAGGUACUGGU	Drosophila melanogaster	dme-mir-12
dme-miR-13a_st	1.05457	up	4.04455	4.1212	A	A	3R:11243264-11243338 (-)	miRNA	Affymetrix Proprietary Database	UAUCACAGCCAUUUUGAUGAGU	Drosophila melanogaster	dme-mir-13a
dme-miR-13b_st	1.13622	up	3.88188	4.06612	A	A	3R:11243130-11243197 (-) // X:8985263-8985332 (+)	miRNA	Affymetrix Proprietary Database	UAUCACAGCCAUUUUGACGAGU	Drosophila melanogaster	dme-mir-13b-1 // dme-mir-13b-2
dme-miR-14_st	1.03804	up	3.9618	4.01566	A	A	2R:5441267-5441329 (+)	miRNA	Affymetrix Proprietary Database	UCAGUCUUUUUCUCUCUCCUA	Drosophila melanogaster	dme-mir-14
mmu-let-7g_st	1.02484	down	4.00627	3.97087	A	A	9:106081171-106081258 (+)	miRNA	Affymetrix Proprietary Database	UGAGGUAGUAGUUUGUACAGUU	Mus musculus	mmu-let-7g
mmu-let-7i_st	1.21819	down	4.0663	3.78156	A	A	10:122422696-122422780 (-)	miRNA	Affymetrix Proprietary Database	UGAGGUAGUAGUUUGUGCUGUU	Mus musculus	mmu-let-7i
mmu-miR-1_st	1.0326	up	3.90491	3.95119	A	A	18:10785479-10785550 (-) // 2:180123753-180123829 (+)	miRNA	Affymetrix Proprietary Database	UGGAAUGUAAAGAAGUAUGUAU	Mus musculus	mmu-mir-1-2 // mmu-mir-1-1
mmu-miR-15b_st	1.02965	up	4.03083	4.07299	A	A	3:68813694-68813757 (+)	miRNA	Affymetrix Proprietary Database	UAGCAGCACAUCAUGGUUUACA	Mus musculus	mmu-mir-15b
mmu-miR-23b_st	1.0667	down	3.92724	3.83408	A	A	13:63401792-63401865 (+)	miRNA	Affymetrix Proprietary Database	AUCACAUUGCCAGGGAUUACC	Mus musculus	mmu-mir-23b
mmu-miR-27b_st	1.00184	down	4.02283	4.02017	A	A	13:63402020-63402092 (+)	miRNA	Affymetrix Proprietary Database	UUCACAGUGGCUAAGUUCUGC	Mus musculus	mmu-mir-27b
mmu-miR-29b_st	1.04379	up	3.79956	3.8614	A	A	1:196863234-196863314 (+) // 6:31013023-31013093 (-)	miRNA	Affymetrix Proprietary Database	UAGCACCAUUUGAAAUCAGUGUU	Mus musculus	mmu-mir-29b-2 // mmu-mir-29b-1
mmu-miR-30a_st	1.1027	up	3.92377	4.0648	A	A	1:23279108-23279178 (+)	miRNA	Affymetrix Proprietary Database	UGUAAACAUCCUCGACUGGAAG	Mus musculus	mmu-mir-30a
mmu-miR-30b_st	1.07662	up	4.42335	4.52986	P	P	15:68168977-68169072 (-)	miRNA	Affymetrix Proprietary Database	UGUAAACAUCCUACACUCAGCU	Mus musculus	mmu-mir-30b
mmu-miR-99a_st	1.06391	down	3.90217	3.81279	A	A	16:77599181-77599245 (+)	miRNA	Affymetrix Proprietary Database	AACCCGUAGAUCCGAUCUUGUG	Mus musculus	mmu-mir-99a
mmu-miR-99b_st	1.02887	up	4.06689	4.10795	A	A	17:17967152-17967221 (+)	miRNA	Affymetrix Proprietary Database	CACCCGUAGAACCGACCUUGCG	Mus musculus	mmu-mir-99b
mmu-miR-101a_st	1.00898	down	4.17642	4.16352	A	A	4:101019550-101019632 (-)	miRNA	Affymetrix Proprietary Database	UACAGUACUGUGAUAACUGAA	Mus musculus	mmu-mir-101a
mmu-miR-124_st	1.06407	down	4.10596	4.01637	A	A	14:65209494-65209578 (+) // 2:180628745-180628812 (+) // 3:17695662-17695770 (+)	miRNA	Affymetrix Proprietary Database	UAAGGCACGCGGUGAAUGCC	Mus musculus	mmu-mir-124-1 // mmu-mir-124-3 // mmu-mir-124-2
mmu-miR-125a-5p_st	1.13566	down	4.03587	3.85233	A	A	17:17967776-17967843 (+)	miRNA	Affymetrix Proprietary Database	UCCCUGAGACCCUUUAACCUGUGA	Mus musculus	mmu-mir-125a
mmu-miR-125a-3p_st	1.12826	down	3.90099	3.72689	A	A	17:17967776-17967843 (+)	miRNA	Affymetrix Proprietary Database	ACAGGUGAGGUUCUUGGGAGCC	Mus musculus	mmu-mir-125a
mmu-miR-125b-5p_st	1.06892	up	3.91947	4.01561	A	A	16:77646518-77646588 (+) // 9:41390009-41390085 (+)	miRNA	Affymetrix Proprietary Database	UCCCUGAGACCCUAACUUGUGA	Mus musculus	mmu-mir-125b-2 // mmu-mir-125b-1
mmu-miR-126-5p_st	1.30484	up	3.7916	4.17547	A	A	2:26446877-26446949 (+)	miRNA	Affymetrix Proprietary Database	CAUUAUUACUUUUGGUACGCG	Mus musculus	mmu-mir-126
mmu-miR-126-3p_st	1.0098	up	4.01171	4.02578	A	A	2:26446877-26446949 (+)	miRNA	Affymetrix Proprietary Database	UCGUACCGUGAGUAAUAAUGCG	Mus musculus	mmu-mir-126
mmu-miR-127_st	1.01594	up	3.95027	3.97309	A	A	12:110831056-110831125 (+)	miRNA	Affymetrix Proprietary Database	UCGGAUCCGUCUGAGCUUGGCU	Mus musculus	mmu-mir-127
mmu-miR-128_st	1.11376	up	3.91885	4.07429	A	A	1:130098938-130099007 (+) // 9:112021140-112021215 (-)	miRNA	Affymetrix Proprietary Database	UCACAGUGAACCGGUCUCUUU	Mus musculus	mmu-mir-128-1 // mmu-mir-128-2
mmu-miR-130a_st	1.06598	down	4.09016	3.99798	A	A	2:84581272-84581335 (-)	miRNA	Affymetrix Proprietary Database	CAGUGCAAUGUUAAAAGGGCAU	Mus musculus	mmu-mir-130a
mmu-miR-9_st	1.04379	up	3.8669	3.92874	A	A	13:83878419-83878490 (+) // 3:88019520-88019608 (+) // 7:86650150-86650239 (+)	miRNA	Affymetrix Proprietary Database	UCUUUGGUUAUCUAGCUGUAUGA	Mus musculus	mmu-mir-9-2 // mmu-mir-9-1 // mmu-mir-9-3
mmu-miR-132_st	1.07582	up	3.80243	3.90787	A	A	11:74987184-74987249 (+)	miRNA	Affymetrix Proprietary Database	UAACAGUCUACAGCCAUGGUCG	Mus musculus	mmu-mir-132
mmu-miR-133a_st	1.0661	up	3.90138	3.99372	A	A	18:10782907-10782974 (-) // 2:180133084-180133187 (+)	miRNA	Affymetrix Proprietary Database	UUUGGUCCCCUUCAACCAGCUG	Mus musculus	mmu-mir-133a-1 // mmu-mir-133a-2
mmu-miR-134_st	1.05531	up	3.8523	3.92996	A	A	12:110972349-110972419 (+)	miRNA	Affymetrix Proprietary Database	UGUGACUGGUUGACCAGAGGGG	Mus musculus	mmu-mir-134
mmu-miR-135a_st	1.10358	down	3.99503	3.85283	A	A	10:91534831-91534930 (-) // 9:106056455-106056544 (+)	miRNA	Affymetrix Proprietary Database	UAUGGCUUUUUAUUCCUAUGUGA	Mus musculus	mmu-mir-135a-2 // mmu-mir-135a-1
mmu-miR-136_st	1.03927	up	3.92474	3.98031	A	A	12:110833537-110833598 (+)	miRNA	Affymetrix Proprietary Database	ACUCCAUUUGUUUUGAUGAUGG	Mus musculus	mmu-mir-136
mmu-miR-137_st	1.06892	up	3.92402	4.02017	A	A	3:118136775-118136847 (+)	miRNA	Affymetrix Proprietary Database	UUAUUGCUUAAGAAUACGCGUAG	Mus musculus	mmu-mir-137
mmu-miR-138_st	1.11361	up	3.88125	4.03649	A	A	8:96848211-96848281 (+) // 9:122591994-122592092 (+)	miRNA	Affymetrix Proprietary Database	AGCUGGUGUUGUGAAUCAGGCCG	Mus musculus	mmu-mir-138-2 // mmu-mir-138-1
mmu-miR-140_st	1.02777	down	3.92535	3.88584	A	A	8:110075144-110075213 (+)	miRNA	Affymetrix Proprietary Database	CAGUGGUUUUACCCUAUGGUAG	Mus musculus	mmu-mir-140
mmu-miR-141_st	1.0323	down	4.04384	3.99798	A	A	6:124667932-124668003 (-)	miRNA	Affymetrix Proprietary Database	UAACACUGUCUGGUAAAGAUGG	Mus musculus	mmu-mir-141
mmu-miR-142-5p_st	1.17085	down	4.15583	3.92828	A	A	11:87570366-87570429 (+)	miRNA	Affymetrix Proprietary Database	CAUAAAGUAGAAAGCACUACU	Mus musculus	mmu-mir-142
mmu-miR-142-3p_st	1.00285	down	3.9788	3.97469	A	A	11:87570366-87570429 (+)	miRNA	Affymetrix Proprietary Database	UGUAGUGUUUCCUACUUUAUGGA	Mus musculus	mmu-mir-142
mmu-miR-144_st	1.17085	down	4.09003	3.86247	A	A	11:77886507-77886572 (+)	miRNA	Affymetrix Proprietary Database	UACAGUAUAGAUGAUGUACU	Mus musculus	mmu-mir-144
mmu-miR-145_st	1.05575	down	4.08002	4.00175	A	A	18:61807479-61807548 (-)	miRNA	Affymetrix Proprietary Database	GUCCAGUUUUCCCAGGAAUCCCU	Mus musculus	mmu-mir-145
mmu-miR-146a_st	1.1329	down	4.0431	3.86309	A	A	11:43187899-43187963 (-)	miRNA	Affymetrix Proprietary Database	UGAGAACUGAAUUCCAUGGGUU	Mus musculus	mmu-mir-146a
mmu-miR-149_st	1.00612	down	4.06844	4.05964	A	A	1:94746955-94747020 (+)	miRNA	Affymetrix Proprietary Database	UCUGGCUCCGUGUCUUCACUCCC	Mus musculus	mmu-mir-149
mmu-miR-150_st	1.03242	up	3.99717	4.0432	A	A	7:52377127-52377191 (+)	miRNA	Affymetrix Proprietary Database	UCUCCCAACCCUUGUACCAGUG	Mus musculus	mmu-mir-150
mmu-miR-151-5p_st	1.18472	down	4.01429	3.76974	A	A	15:73085245-73085312 (-)	miRNA	Affymetrix Proprietary Database	UCGAGGAGCUCACAGUCUAGU	Mus musculus	mmu-mir-151
mmu-miR-151-3p_st	1.07016	up	3.90217	4	A	A	15:73085245-73085312 (-)	miRNA	Affymetrix Proprietary Database	CUAGACUGAGGCUCCUUGAGG	Mus musculus	mmu-mir-151
mmu-miR-152_st	1.03654	up	3.89805	3.94982	A	A	11:96711707-96711779 (+)	miRNA	Affymetrix Proprietary Database	UCAGUGCAUGACAGAACUUGG	Mus musculus	mmu-mir-152
mmu-miR-153_st	1.07472	up	3.80244	3.90639	A	A	12:118489290-118489358 (+)	miRNA	Affymetrix Proprietary Database	UUGCAUAGUCACAAAAGUGAUC	Mus musculus	mmu-mir-153
mmu-miR-154_st	1.0071	down	3.98123	3.97103	A	A	12:110976643-110976708 (+)	miRNA	Affymetrix Proprietary Database	UAGGUUAUCCGUGUUGCCUUCG	Mus musculus	mmu-mir-154
mmu-miR-155_st	1.03242	up	3.96905	4.01509	A	A	16:84714385-84714449 (+)	miRNA	Affymetrix Proprietary Database	UUAAUGCUAAUUGUGAUAGGGGU	Mus musculus	mmu-mir-155
ath-miR156a_st	1.17152	down	11.0908	10.8624	P	P	NC_003071.3:10683530-10683652 (-)	miRNA	Affymetrix Proprietary Database	UGACAGAAGAGAGUGAGCAC	Arabidopsis thaliana	ath-MIR156a
ath-miR156b_st	1.132	down	11.0239	10.845	P	P	NC_003075.3:15074905-15075087 (+)	miRNA	Affymetrix Proprietary Database	UGACAGAAGAGAGUGAGCAC	Arabidopsis thaliana	ath-MIR156b
ath-miR156c_st	1.21691	down	10.9208	10.6376	P	P	NC_003075.3:15415424-15415527 (-)	miRNA	Affymetrix Proprietary Database	UGACAGAAGAGAGUGAGCAC	Arabidopsis thaliana	ath-MIR156c
ath-miR156d_st	1.37756	down	11.0526	10.5905	P	P	NC_003076.4:3456633-3456750 (-)	miRNA	Affymetrix Proprietary Database	UGACAGAAGAGAGUGAGCAC	Arabidopsis thaliana	ath-MIR156d
ath-miR156e_st	1.2524	down	11.021	10.6963	P	P	NC_003076.4:3867208-3867314 (+)	miRNA	Affymetrix Proprietary Database	UGACAGAAGAGAGUGAGCAC	Arabidopsis thaliana	ath-MIR156e
ath-miR156f_st	1.25471	down	11.0122	10.6849	P	P	NC_003076.4:9136109-9136240 (+)	miRNA	Affymetrix Proprietary Database	UGACAGAAGAGAGUGAGCAC	Arabidopsis thaliana	ath-MIR156f
ath-miR157a_st	1.2123	down	4.6733	4.39555	P	P	NC_003070.5:24916865-24916962 (-)	miRNA	Affymetrix Proprietary Database	UUGACAGAAGAUAGAGAGCAC	Arabidopsis thaliana	ath-MIR157a
ath-miR157b_st	1.27963	down	4.65415	4.29842	A	P	NC_003070.5:24924749-24924880 (+)	miRNA	Affymetrix Proprietary Database	UUGACAGAAGAUAGAGAGCAC	Arabidopsis thaliana	ath-MIR157b
ath-miR157c_st	1.34626	down	5.00913	4.58017	P	P	NC_003074.4:6244506-6244722 (-)	miRNA	Affymetrix Proprietary Database	UUGACAGAAGAUAGAGAGCAC	Arabidopsis thaliana	ath-MIR157c
ath-miR157d_st	1.10266	down	4.63493	4.49394	P	P	NC_003070.5:18030479-18030699 (-)	miRNA	Affymetrix Proprietary Database	UGACAGAAGAUAGAGAGCAC	Arabidopsis thaliana	ath-MIR157d
ath-miR158a_st	1.06476	down	4.06299	3.97246	A	A	NC_003074.4:3366336-3366435 (-)	miRNA	Affymetrix Proprietary Database	UCCCAAAUGUAGACAAAGCA	Arabidopsis thaliana	ath-MIR158a
ath-miR159a_st	2.2485	down	10.5437	9.37479	P	P	NC_003070.5:27716894-27717077 (-)	miRNA	Affymetrix Proprietary Database	UUUGGAUUGAAGGGAGCUCUA	Arabidopsis thaliana	ath-MIR159a
ath-miR160a_st	2.12485	down	7.57728	6.48991	P	P	NC_003071.3:16347357-16347441 (+)	miRNA	Affymetrix Proprietary Database	UGCCUGGCUCCCUGUAUGCCA	Arabidopsis thaliana	ath-MIR160a
ath-miR160b_st	1.96823	down	7.46688	6.48998	P	P	NC_003075.3:9888995-9889083 (+)	miRNA	Affymetrix Proprietary Database	UGCCUGGCUCCCUGUAUGCCA	Arabidopsis thaliana	ath-MIR160b
ath-miR160c_st	2.18544	down	7.72384	6.59592	P	P	NC_003076.4:19026321-19026409 (-)	miRNA	Affymetrix Proprietary Database	UGCCUGGCUCCCUGUAUGCCA	Arabidopsis thaliana	ath-MIR160c
ath-miR161_st	1.19473	up	3.89725	4.15393	A	A	NC_003070.5:17829353-17829525 (+)	miRNA	Affymetrix Proprietary Database	UGAAAGUGACUACAUCGGGGU	Arabidopsis thaliana	ath-MIR161
ath-miR162a_st	1.08058	up	4.08614	4.19795	A	A	NC_003076.4:2634906-2635045 (-)	miRNA	Affymetrix Proprietary Database	UCGAUAAACCUCUGCAUCCAG	Arabidopsis thaliana	ath-MIR162a
ath-miR162b_st	1.04937	down	4.22297	4.15345	A	P	NC_003076.4:7740601-7740711 (-)	miRNA	Affymetrix Proprietary Database	UCGAUAAACCUCUGCAUCCAG	Arabidopsis thaliana	ath-MIR162b
ath-miR163_st	1.15848	up	3.91251	4.12475	A	A	NC_003070.5:24887729-24888059 (+)	miRNA	Affymetrix Proprietary Database	UUGAAGAGGACUUGGAACUUCGAU	Arabidopsis thaliana	ath-MIR163
ath-miR164a_st	2.24536	down	8.52881	7.36186	P	P	NC_003071.3:19527822-19527934 (+)	miRNA	Affymetrix Proprietary Database	UGGAGAAGCAGGGCACGUGCA	Arabidopsis thaliana	ath-MIR164a
ath-miR164b_st	2.0661	down	8.45295	7.40604	P	P	NC_003076.4:287581-287733 (+)	miRNA	Affymetrix Proprietary Database	UGGAGAAGCAGGGCACGUGCA	Arabidopsis thaliana	ath-MIR164b
ath-miR165a_st	4.36672	up	4.71893	6.84548	P	P	NC_003070.5:78927-79037 (-)	miRNA	Affymetrix Proprietary Database	UCGGACCAGGCUUCAUCCCCC	Arabidopsis thaliana	ath-MIR165a
ath-miR165b_st	3.73169	up	5.00298	6.90281	P	P	NC_003075.3:369831-370012 (-)	miRNA	Affymetrix Proprietary Database	UCGGACCAGGCUUCAUCCCCC	Arabidopsis thaliana	ath-MIR165b
ath-miR166a_st	4.22126	up	7.1627	9.24037	P	P	NC_003071.3:19183178-19183347 (+)	miRNA	Affymetrix Proprietary Database	UCGGACCAGGCUUCAUUCCCC	Arabidopsis thaliana	ath-MIR166a
ath-miR166b_st	3.48248	up	7.39529	9.1954	P	P	NC_003074.4:22933181-22933300 (+)	miRNA	Affymetrix Proprietary Database	UCGGACCAGGCUUCAUUCCCC	Arabidopsis thaliana	ath-MIR166b
ath-miR166c_st	3.90227	up	7.16649	9.13081	P	P	NC_003076.4:2838636-2838774 (+)	miRNA	Affymetrix Proprietary Database	UCGGACCAGGCUUCAUUCCCC	Arabidopsis thaliana	ath-MIR166c
ath-miR166d_st	4.30054	up	7.28029	9.38481	P	P	NC_003076.4:2840623-2840735 (+)	miRNA	Affymetrix Proprietary Database	UCGGACCAGGCUUCAUUCCCC	Arabidopsis thaliana	ath-MIR166d
ath-miR166e_st	3.29092	up	7.5176	9.23609	P	P	NC_003076.4:16792748-16792890 (-)	miRNA	Affymetrix Proprietary Database	UCGGACCAGGCUUCAUUCCCC	Arabidopsis thaliana	ath-MIR166e
ath-miR166f_st	3.74325	up	7.13966	9.04395	P	P	NC_003076.4:17533528-17533632 (+)	miRNA	Affymetrix Proprietary Database	UCGGACCAGGCUUCAUUCCCC	Arabidopsis thaliana	ath-MIR166f
ath-miR166g_st	4.4805	up	6.93589	9.09955	P	P	NC_003076.4:25522024-25522145 (+)	miRNA	Affymetrix Proprietary Database	UCGGACCAGGCUUCAUUCCCC	Arabidopsis thaliana	ath-MIR166g
ath-miR167a_st	1.28153	up	7.51852	7.87639	P	P	NC_003074.4:8108079-8108216 (+)	miRNA	Affymetrix Proprietary Database	UGAAGCUGCCAGCAUGAUCUA	Arabidopsis thaliana	ath-MIR167a
ath-miR167b_st	1.17217	up	7.39764	7.62683	P	P	NC_003074.4:23417143-23417251 (+)	miRNA	Affymetrix Proprietary Database	UGAAGCUGCCAGCAUGAUCUA	Arabidopsis thaliana	ath-MIR167b
ath-miR168a_st	1.89798	up	5.81478	6.73925	P	P	NC_003075.3:10578646-10578783 (+)	miRNA	Affymetrix Proprietary Database	UCGCUUGGUGCAGGUCGGGAA	Arabidopsis thaliana	ath-MIR168a
ath-miR168b_st	1.7351	up	6.01118	6.80619	P	P	NC_003076.4:18376015-18376138 (-)	miRNA	Affymetrix Proprietary Database	UCGCUUGGUGCAGGUCGGGAA	Arabidopsis thaliana	ath-MIR168b
ath-miR169a_st	1.19963	down	5.45216	5.18956	P	P	NC_003074.4:4359001-4359226 (-)	miRNA	Affymetrix Proprietary Database	CAGCCAAGGAUGACUUGCCGA	Arabidopsis thaliana	ath-MIR169a
ath-miR170_st	1.03687	down	4.1342	4.08197	A	A	NC_003076.4:26428806-26428898 (-)	miRNA	Affymetrix Proprietary Database	UGAUUGAGCCGUGUCAAUAUC	Arabidopsis thaliana	ath-MIR170
ath-miR171a_st	1.15872	up	4.04833	4.26086	P	A	NC_003074.4:19084413-19084535 (+)	miRNA	Affymetrix Proprietary Database	UGAUUGAGCCGCGCCAAUAUC	Arabidopsis thaliana	ath-MIR171a
ath-miR172a_st	1.07899	up	4.09218	4.20186	A	A	NC_003071.3:11949991-11950092 (-)	miRNA	Affymetrix Proprietary Database	AGAAUCUUGAUGAUGCUGCAU	Arabidopsis thaliana	ath-MIR172a
ath-miR172b_st	1.14542	up	4.00847	4.20435	A	A	NC_003076.4:1188208-1188302 (-)	miRNA	Affymetrix Proprietary Database	AGAAUCUUGAUGAUGCUGCAU	Arabidopsis thaliana	ath-MIR172b
ath-miR173_st	1.06206	up	4.03789	4.12475	A	A	NC_003074.4:8236160-8236261 (+)	miRNA	Affymetrix Proprietary Database	UUCGCUUGCAGAGAGAAAUCAC	Arabidopsis thaliana	ath-MIR173
ath-miR159b_st	1.71248	down	10.5457	9.76963	P	P	NC_003070.5:6220639-6220834 (+)	miRNA	Affymetrix Proprietary Database	UUUGGAUUGAAGGGAGCUCUU	Arabidopsis thaliana	ath-MIR159b
mmu-miR-10b_st	1.03585	down	4.08669	4.03588	A	A	2:74564127-74564194 (+)	miRNA	Affymetrix Proprietary Database	UACCCUGUAGAACCGAAUUUGUG	Mus musculus	mmu-mir-10b
mmu-miR-129-5p_st	1.06391	down	3.92651	3.83713	A	A	2:94081521-94081610 (-) // 6:28972619-28972691 (+)	miRNA	Affymetrix Proprietary Database	CUUUUUGCGGUCUGGGCUUGC	Mus musculus	mmu-mir-129-2 // mmu-mir-129-1
mmu-miR-181a_st	1.0313	down	3.90348	3.85902	A	A	1:139863032-139863118 (+) // 2:38708255-38708330 (+)	miRNA	Affymetrix Proprietary Database	AACAUUCAACGCUGUCGGUGAGU	Mus musculus	mmu-mir-181a-1 // mmu-mir-181a-2
mmu-miR-182_st	1.12843	up	3.85529	4.02961	A	A	6:30115918-30115992 (-)	miRNA	Affymetrix Proprietary Database	UUUGGCAAUGGUAGAACUCACACCG	Mus musculus	mmu-mir-182
mmu-miR-183_st	1.03646	down	4.21476	4.16309	A	A	6:30119668-30119737 (-)	miRNA	Affymetrix Proprietary Database	UAUGGCACUGGUAGAAUUCACU	Mus musculus	mmu-mir-183
mmu-miR-184_st	1.10056	down	4.04537	3.90713	A	A	9:89697098-89697166 (-)	miRNA	Affymetrix Proprietary Database	UGGACGGAGAACUGAUAAGGGU	Mus musculus	mmu-mir-184
mmu-miR-185_st	1.04189	up	3.84719	3.90639	A	A	16:18327494-18327558 (-)	miRNA	Affymetrix Proprietary Database	UGGAGAGAAAGGCAGUUCCUGA	Mus musculus	mmu-mir-185
mmu-miR-186_st	1.00214	up	3.95086	3.95394	A	A	3:157207243-157207313 (+)	miRNA	Affymetrix Proprietary Database	CAAAGAAUUCUCCUUUUGGGCU	Mus musculus	mmu-mir-186
mmu-miR-187_st	1.1172	down	4.0392	3.87932	A	A	18:24587611-24587671 (-)	miRNA	Affymetrix Proprietary Database	UCGUGUCUUGUGUUGCAGCCGG	Mus musculus	mmu-mir-187
mmu-miR-188-5p_st	1.25196	down	4.26376	3.93957	A	P	X:6825115-6825182 (-)	miRNA	Affymetrix Proprietary Database	CAUCCCUUGCAUGGUGGAGGG	Mus musculus	mmu-mir-188
mmu-miR-188-3p_st	1.06206	up	3.99955	4.08641	A	A	X:6825115-6825182 (-)	miRNA	Affymetrix Proprietary Database	CUCCCACAUGCAGGGUUUGCA	Mus musculus	mmu-mir-188
mmu-miR-24_st	1.10358	down	4.06898	3.92678	A	A	13:63402516-63402583 (+) // 8:86732714-86732820 (+)	miRNA	Affymetrix Proprietary Database	UGGCUCAGUUCAGCAGGAACAG	Mus musculus	mmu-mir-24-1 // mmu-mir-24-2
mmu-miR-190_st	1.09643	down	4.01819	3.88538	A	A	9:67084467-67084533 (-)	miRNA	Affymetrix Proprietary Database	UGAUAUGUUUGAUAUAUUAGGU	Mus musculus	mmu-mir-190
mmu-miR-191_st	1.05147	up	4.00048	4.07289	A	A	9:108470650-108470723 (+)	miRNA	Affymetrix Proprietary Database	CAACGGAAUCCCAAAAGCAGCUG	Mus musculus	mmu-mir-191
hsa-miR-192_st	1.01519	down	4.04638	4.02462	A	A	11:64415185-64415294 (-)	miRNA	Affymetrix Proprietary Database	CUGACCUAUGAAUUGACAGCC	Homo sapiens	hsa-mir-192
mmu-miR-193_st	1.09643	down	3.99503	3.86222	A	A	11:79525471-79525536 (+)	miRNA	Affymetrix Proprietary Database	AACUGGCCUACAAAGUCCCAGU	Mus musculus	mmu-mir-193
mmu-miR-194_st	1.33359	up	3.74863	4.16394	A	A	19:6264643-6264728 (+) // 1:187137198-187137264 (+)	miRNA	Affymetrix Proprietary Database	UGUAACAGCAACUCCAUGUGGA	Mus musculus	mmu-mir-194-2 // mmu-mir-194-1
mmu-miR-195_st	1.0071	down	4.06902	4.05882	A	A	11:70048544-70048637 (+)	miRNA	Affymetrix Proprietary Database	UAGCAGCACAGAAAUAUUGGC	Mus musculus	mmu-mir-195
hsa-miR-196a_st	1.06476	down	4.04361	3.95308	A	A	12:52671789-52671898 (+) // 17:44064851-44064920 (-)	miRNA	Affymetrix Proprietary Database	UAGGUAGUUUCAUGUUGUUGGG	Homo sapiens	hsa-mir-196a-2 // hsa-mir-196a-1
hsa-miR-197_st	1.03857	down	3.97682	3.92222	A	A	1:109943038-109943112 (+)	miRNA	Affymetrix Proprietary Database	UUCACCACCUUCUCCACCCAGC	Homo sapiens	hsa-mir-197
hsa-miR-198_st	1.0127	up	4.04658	4.06479	A	A	3:121597205-121597266 (-)	miRNA	Affymetrix Proprietary Database	GGUCCAGAGGGGAGAUAGGUUC	Homo sapiens	hsa-mir-198
mmu-miR-199a-5p_st	1.00558	up	3.92535	3.93338	A	A	1:164147945-164148054 (+) // 9:21300939-21301008 (-)	miRNA	Affymetrix Proprietary Database	CCCAGUGUUCAGACUACCUGUUC	Mus musculus	mmu-mir-199a-2 // mmu-mir-199a-1
mmu-miR-199a-3p_st	1.0588	up	3.99955	4.08197	A	A	1:164147945-164148054 (+) // 9:21300939-21301008 (-)	miRNA	Affymetrix Proprietary Database	ACAGUAGUCUGCACAUUGGUUA	Mus musculus	mmu-mir-199a-2 // mmu-mir-199a-1
hsa-miR-199a-5p_st	1.10181	down	3.96861	3.82873	A	A	19:10789102-10789172 (-) // 1:170380298-170380407 (-)	miRNA	Affymetrix Proprietary Database	CCCAGUGUUCAGACUACCUGUUC	Homo sapiens	hsa-mir-199a-1 // hsa-mir-199a-2
hsa-miR-199a-3p_st	1.0614	up	3.97355	4.05953	A	A	19:10789102-10789172 (-) // 1:170380298-170380407 (-)	miRNA	Affymetrix Proprietary Database	ACAGUAGUCUGCACAUUGGUUA	Homo sapiens	hsa-mir-199a-1 // hsa-mir-199a-2
mmu-miR-200b_st	1.02942	down	3.90217	3.86033	A	A	4:155429790-155429859 (-)	miRNA	Affymetrix Proprietary Database	UAAUACUGCCUGGUAAUGAUGA	Mus musculus	mmu-mir-200b
mmu-miR-201_st	1.2507	up	3.80243	4.12517	A	A	X:65241271-65241336 (-)	miRNA	Affymetrix Proprietary Database	UACUCAGUAAGGCAUUGUUCUU	Mus musculus	mmu-mir-201
mmu-miR-202-5p_st	1.06579	down	4.01441	3.92249	A	A	7:147143588-147143659 (-)	miRNA	Affymetrix Proprietary Database	UUCCUAUGCAUAUACUUCUUU	Mus musculus	mmu-mir-202
mmu-miR-202-3p_st	1.03515	up	3.94455	3.99438	A	A	7:147143588-147143659 (-)	miRNA	Affymetrix Proprietary Database	AGAGGUAUAGCGCAUGGGAAGA	Mus musculus	mmu-mir-202
mmu-miR-203_st	1.15745	down	4.15013	3.93918	A	A	12:113369091-113369166 (+)	miRNA	Affymetrix Proprietary Database	GUGAAAUGUUUAGGACCACUAG	Mus musculus	mmu-mir-203
mmu-miR-204_st	1.33359	up	3.78119	4.19651	A	A	19:22825095-22825162 (+)	miRNA	Affymetrix Proprietary Database	UUCCCUUUGUCAUCCUAUGCCU	Mus musculus	mmu-mir-204
mmu-miR-205_st	1.01284	up	3.88274	3.90114	A	A	1:195333657-195333724 (-)	miRNA	Affymetrix Proprietary Database	UCCUUCAUUCCACCGGAGUCUG	Mus musculus	mmu-mir-205
mmu-miR-206_st	1.13572	up	3.91632	4.09993	A	A	1:20669091-20669163 (+)	miRNA	Affymetrix Proprietary Database	UGGAAUGUAAGGAAGUGUGUGG	Mus musculus	mmu-mir-206
mmu-miR-207_st	1.17527	down	4.40333	4.17034	A	P	4:40669950-40670028 (+)	miRNA	Affymetrix Proprietary Database	GCUUCUCCUGGCUCUCCUCCCUC	Mus musculus	mmu-mir-207
hsa-miR-208a_st	1.12188	up	3.98794	4.15386	A	A	14:22927645-22927715 (-)	miRNA	Affymetrix Proprietary Database	AUAAGACGAGCAAAAAGCUUGU	Homo sapiens	hsa-mir-208a
hsa-miR-129-5p_st	1.00214	up	3.82787	3.83095	A	A	11:43559520-43559609 (+) // 7:127635161-127635232 (+)	miRNA	Affymetrix Proprietary Database	CUUUUUGCGGUCUGGGCUUGC	Homo sapiens	hsa-mir-129-2 // hsa-mir-129-1
hsa-miR-148a_st	1.03435	down	4.01506	3.96634	A	A	7:25956064-25956131 (-)	miRNA	Affymetrix Proprietary Database	UCAGUGCACUACAGAACUUUGU	Homo sapiens	hsa-mir-148a
hsa-miR-30c_st	1.30368	up	4.30178	4.68437	P	P	1:40995543-40995631 (+) // 6:72143384-72143455 (-)	miRNA	Affymetrix Proprietary Database	UGUAAACAUCCUACACUCUCAGC	Homo sapiens	hsa-mir-30c-1 // hsa-mir-30c-2
hsa-miR-30d_st	1.11584	up	4.09905	4.25718	P	A	8:135886301-135886370 (-)	miRNA	Affymetrix Proprietary Database	UGUAAACAUCCCCGACUGGAAG	Homo sapiens	hsa-mir-30d
mmu-miR-122_st	1.06579	down	4.04384	3.95192	A	A	18:65408515-65408580 (+)	miRNA	Affymetrix Proprietary Database	UGGAGUGUGACAAUGGUGUUUG	Mus musculus	mmu-mir-122
mmu-miR-143_st	1.06073	up	4.03922	4.12427	A	A	18:61808850-61808912 (-)	miRNA	Affymetrix Proprietary Database	UGAGAUGAAGCACUGUAGCUC	Mus musculus	mmu-mir-143
mmu-miR-30e_st	1.09749	down	4.1342	4	A	A	4:120445211-120445302 (-)	miRNA	Affymetrix Proprietary Database	UGUAAACAUCCUUGACUGGAAG	Mus musculus	mmu-mir-30e
hsa-miR-139-5p_st	1.03435	down	4.04586	3.99714	A	A	11:72003755-72003822 (-)	miRNA	Affymetrix Proprietary Database	UCUACAGUGCACGUGUCUCCAG	Homo sapiens	hsa-mir-139
hsa-miR-139-3p_st	1.03435	down	4.10988	4.06116	A	A	11:72003755-72003822 (-)	miRNA	Affymetrix Proprietary Database	GGAGACGCGGCCCUGUUGGAGU	Homo sapiens	hsa-mir-139
hsa-miR-147_st	1.03343	down	3.90217	3.85472	A	A	9:122047078-122047149 (-)	miRNA	Affymetrix Proprietary Database	GUGUGUGGAAAUGCUUCUGC	Homo sapiens	hsa-mir-147
hsa-miR-7_st	1.02207	down	3.96481	3.93332	A	A	15:86956060-86956169 (+) // 19:4721682-4721791 (+) // 9:85774483-85774592 (-)	miRNA	Affymetrix Proprietary Database	UGGAAGACUAGUGAUUUUGUUGU	Homo sapiens	hsa-mir-7-2 // hsa-mir-7-3 // hsa-mir-7-1
hsa-miR-10a_st	1.03212	down	3.94497	3.89936	A	A	17:44012199-44012308 (-)	miRNA	Affymetrix Proprietary Database	UACCCUGUAGAUCCGAAUUUGUG	Homo sapiens	hsa-mir-10a
hsa-miR-10b_st	1.23088	up	3.90217	4.20186	P	A	2:176723277-176723386 (+)	miRNA	Affymetrix Proprietary Database	UACCCUGUAGAACCGAAUUUGUG	Homo sapiens	hsa-mir-10b
hsa-miR-34a_st	1.14056	down	3.95086	3.76112	A	A	1:9134314-9134423 (-)	miRNA	Affymetrix Proprietary Database	UGGCAGUGUCUUAGCUGGUUGU	Homo sapiens	hsa-mir-34a
hsa-miR-181a_st	1.1078	up	3.8523	4	A	A	1:197094796-197094905 (-) // 9:126494542-126494651 (+)	miRNA	Affymetrix Proprietary Database	AACAUUCAACGCUGUCGGUGAGU	Homo sapiens	hsa-mir-181a-1 // hsa-mir-181a-2
hsa-miR-181b_st	1.14056	down	3.97422	3.78448	A	A	1:197094625-197094734 (-) // 9:126495810-126495898 (+)	miRNA	Affymetrix Proprietary Database	AACAUUCAUUGCUGUCGGUGGGU	Homo sapiens	hsa-mir-181b-1 // hsa-mir-181b-2
hsa-miR-181c_st	1.13755	up	3.87487	4.0608	A	A	19:13846513-13846622 (+)	miRNA	Affymetrix Proprietary Database	AACAUUCAACCUGUCGGUGAGU	Homo sapiens	hsa-mir-181c
hsa-miR-182_st	1.0661	up	3.95086	4.0432	A	A	7:129197459-129197568 (-)	miRNA	Affymetrix Proprietary Database	UUUGGCAAUGGUAGAACUCACACU	Homo sapiens	hsa-mir-182
hsa-miR-183_st	1.09896	down	4.09113	3.95499	A	A	7:129201981-129202090 (-)	miRNA	Affymetrix Proprietary Database	UAUGGCACUGGUAGAAUUCACU	Homo sapiens	hsa-mir-183
hsa-miR-187_st	1.08587	down	3.9752	3.85635	A	A	18:31738779-31738887 (-)	miRNA	Affymetrix Proprietary Database	UCGUGUCUUGUGUUGCAGCCGG	Homo sapiens	hsa-mir-187
hsa-miR-199b-5p_st	1.03024	down	3.9752	3.93222	A	A	9:130046821-130046930 (-)	miRNA	Affymetrix Proprietary Database	CCCAGUGUUUAGACUAUCUGUUC	Homo sapiens	hsa-mir-199b
hsa-miR-199b-3p_st	1.05258	down	4.12131	4.04739	A	A	9:130046821-130046930 (-)	miRNA	Affymetrix Proprietary Database	ACAGUAGUCUGCACAUUGGUUA	Homo sapiens	hsa-mir-199b
hsa-miR-203_st	1.03653	up	3.87724	3.929	A	A	14:103653495-103653604 (+)	miRNA	Affymetrix Proprietary Database	GUGAAAUGUUUAGGACCACUAG	Homo sapiens	hsa-mir-203
hsa-miR-204_st	1.09713	up	3.94954	4.08329	A	A	9:72614711-72614820 (-)	miRNA	Affymetrix Proprietary Database	UUCCCUUUGUCAUCCUAUGCCU	Homo sapiens	hsa-mir-204
hsa-miR-205_st	1.00307	up	3.97117	3.9756	A	A	1:207672101-207672210 (+)	miRNA	Affymetrix Proprietary Database	UCCUUCAUUCCACCGGAGUCUG	Homo sapiens	hsa-mir-205
hsa-miR-210_st	1.03353	down	3.95241	3.90484	A	A	11:558089-558198 (-)	miRNA	Affymetrix Proprietary Database	CUGUGCGUGUGACAGCGGCUGA	Homo sapiens	hsa-mir-210
hsa-miR-211_st	1.06492	down	3.99847	3.90772	A	A	15:29144527-29144636 (-)	miRNA	Affymetrix Proprietary Database	UUCCCUUUGUCAUCCUUCGCCU	Homo sapiens	hsa-mir-211
hsa-miR-212_st	1.03465	up	3.95086	4	A	A	17:1900315-1900424 (-)	miRNA	Affymetrix Proprietary Database	UAACAGUCUCCAGUCACGGCC	Homo sapiens	hsa-mir-212
hsa-miR-214_st	1.31438	up	3.98144	4.37582	P	A	1:170374561-170374670 (-)	miRNA	Affymetrix Proprietary Database	ACAGCAGGCACAGACAGGCAGU	Homo sapiens	hsa-mir-214
hsa-miR-215_st	1.06873	up	4.01322	4.10912	A	A	1:218357818-218357927 (-)	miRNA	Affymetrix Proprietary Database	AUGACCUAUGAAUUGACAGAC	Homo sapiens	hsa-mir-215
hsa-miR-216a_st	1.14856	up	3.90026	4.10009	A	A	2:56069589-56069698 (-)	miRNA	Affymetrix Proprietary Database	UAAUCUCAGCUGGCAACUGUGA	Homo sapiens	hsa-mir-216a
hsa-miR-217_st	1.14148	up	3.89329	4.08419	A	A	2:56063606-56063715 (-)	miRNA	Affymetrix Proprietary Database	UACUGCAUCAGGAACUGAUUGGA	Homo sapiens	hsa-mir-217
hsa-miR-218_st	1.0656	down	3.99955	3.90787	A	A	4:20138996-20139105 (+) // 5:168127729-168127838 (-)	miRNA	Affymetrix Proprietary Database	UUGUGCUUGAUCUAACCAUGU	Homo sapiens	hsa-mir-218-1 // hsa-mir-218-2
hsa-miR-219-5p_st	1.03426	up	3.8711	3.9197	A	A	6:33283590-33283699 (+) // 9:130194718-130194814 (-)	miRNA	Affymetrix Proprietary Database	UGAUUGUCCAAACGCAAUUCU	Homo sapiens	hsa-mir-219-1 // hsa-mir-219-2
hsa-miR-219-1-3p_st	1.08262	down	3.99717	3.88264	A	A		miRNA	Affymetrix Proprietary Database	AGAGUUGAGUCUGGACGUCCCG	Homo sapiens	hsa-mir-219-1
hsa-miR-220a_st	1.04934	up	4.07556	4.14505	A	A	X:122523627-122523736 (-)	miRNA	Affymetrix Proprietary Database	CCACACCGUAUCUGACACUUU	Homo sapiens	hsa-mir-220a
hsa-miR-221_st	1.03071	down	3.87814	3.8345	A	A	X:45490529-45490638 (-)	miRNA	Affymetrix Proprietary Database	AGCUACAUUGUCUGCUGGGUUUC	Homo sapiens	hsa-mir-221
hsa-miR-222_st	1.04296	up	3.833	3.89369	A	A	X:45491365-45491474 (-)	miRNA	Affymetrix Proprietary Database	AGCUACAUCUGGCUACUGGGU	Homo sapiens	hsa-mir-222
hsa-miR-223_st	1.09047	down	4.25012	4.12517	A	P	X:65155437-65155546 (+)	miRNA	Affymetrix Proprietary Database	UGUCAGUUUGUCAAAUACCCCA	Homo sapiens	hsa-mir-223
hsa-miR-224_st	1.17257	up	3.8523	4.08197	A	A	X:150877706-150877786 (-)	miRNA	Affymetrix Proprietary Database	CAAGUCACUAGUGGUUCCGUU	Homo sapiens	hsa-mir-224
cel-miR-124_st	1.06628	down	3.88754	3.79496	A	A	IV:11871708-11871803 (+)	miRNA	Affymetrix Proprietary Database	UAAGGCACGCGGUGAAUGCCA	Caenorhabditis elegans	cel-mir-124
cel-miR-228_st	1.06524	down	3.8523	3.76112	A	A	IV:5562012-5562109 (+)	miRNA	Affymetrix Proprietary Database	AAUGGCACUGCAUGAAUUCACGG	Caenorhabditis elegans	cel-mir-228
cel-miR-229_st	1.10953	up	3.92337	4.07332	A	A	III:2172440-2172554 (+)	miRNA	Affymetrix Proprietary Database	AAUGACACUGGUUAUCUUUUCCAUCG	Caenorhabditis elegans	cel-mir-229
cel-miR-230_st	1.0128	down	3.9598	3.94145	A	A	X:5803850-5803947 (+)	miRNA	Affymetrix Proprietary Database	GUAUUAGUUGUGCGACCAGGAGA	Caenorhabditis elegans	cel-mir-230
cel-miR-231_st	1.06628	down	3.87421	3.78163	A	A	III:7544981-7545079 (-)	miRNA	Affymetrix Proprietary Database	UAAGCUCGUGAUCAACAGGCAGAA	Caenorhabditis elegans	cel-mir-231
cel-miR-232_st	1.06054	up	4.02152	4.10632	A	A	IV:10994139-10994236 (-)	miRNA	Affymetrix Proprietary Database	UAAAUGCAUCUUAACUGCGGUGA	Caenorhabditis elegans	cel-mir-232
cel-miR-233_st	1.20159	down	4.17048	3.90554	A	A	X:12078508-12078605 (-)	miRNA	Affymetrix Proprietary Database	UUGAGCAAUGCGCAUGUGCGG	Caenorhabditis elegans	cel-mir-233
cel-miR-234_st	1.0326	up	3.90548	3.95177	A	A	II:14466159-14466254 (-)	miRNA	Affymetrix Proprietary Database	UUAUUGCUCGAGAAUACCCUU	Caenorhabditis elegans	cel-mir-234
cel-miR-235_st	1.07642	down	4.21476	4.10852	A	A	I:6162293-6162389 (-)	miRNA	Affymetrix Proprietary Database	UAUUGCACUCUCCCCGGCCUGA	Caenorhabditis elegans	cel-mir-235
cel-miR-236_st	1.03072	up	3.99955	4.0432	A	A	II:7030113-7030210 (-)	miRNA	Affymetrix Proprietary Database	UAAUACUGUCAGGUAAUGACGCU	Caenorhabditis elegans	cel-mir-236
cel-miR-237_st	1.10181	down	3.90099	3.76112	A	A	X:8154025-8154123 (+)	miRNA	Affymetrix Proprietary Database	UCCCUGAGAAUUCUCGAACAGCU	Caenorhabditis elegans	cel-mir-237
cel-miR-238_st	1.06334	up	3.92792	4.01652	A	A	III:8867235-8867332 (-)	miRNA	Affymetrix Proprietary Database	UUUGUACUCCGAUGCCAUUCAGA	Caenorhabditis elegans	cel-mir-238
cel-miR-239a_st	1.14148	up	3.87169	4.06259	A	A	X:11792367-11792464 (+)	miRNA	Affymetrix Proprietary Database	UUUGUACUACACAUAGGUACUGG	Caenorhabditis elegans	cel-mir-239a
cel-miR-239b_st	1.13633	down	4.06832	3.88394	A	A	X:11791224-11791321 (-)	miRNA	Affymetrix Proprietary Database	UUUGUACUACACAAAAGUACUG	Caenorhabditis elegans	cel-mir-239b
cel-miR-240_st	1.28273	down	4.44639	4.08717	A	P	X:7882565-7882661 (+)	miRNA	Affymetrix Proprietary Database	UACUGGCCCCCAAAUCUUCGCU	Caenorhabditis elegans	cel-mir-240
cel-miR-241_st	1.13805	down	4.31174	4.12517	A	P	V:14366166-14366261 (-)	miRNA	Affymetrix Proprietary Database	UGAGGUAGGUGCGAGAAAUGA	Caenorhabditis elegans	cel-mir-241
cel-miR-242_st	1.03927	up	3.8523	3.90787	A	A	IV:4274240-4274335 (+)	miRNA	Affymetrix Proprietary Database	UUGCGUAGGCCUUUGCUUCGA	Caenorhabditis elegans	cel-mir-242
cel-miR-243_st	1.00612	down	3.99779	3.98898	A	A	IV:4450772-4450869 (+)	miRNA	Affymetrix Proprietary Database	CGGUACGAUCGCGGCGGGAUAUC	Caenorhabditis elegans	cel-mir-243
cel-miR-244_st	1.30277	down	4.13206	3.75048	A	A	I:4684317-4684415 (-)	miRNA	Affymetrix Proprietary Database	UCUUUGGUUGUACAAAGUGGUAUG	Caenorhabditis elegans	cel-mir-244
cel-miR-245_st	1.06031	up	4.05901	4.1435	A	A	I:7887365-7887461 (+)	miRNA	Affymetrix Proprietary Database	AUUGGUCCCCUCCAAGUAGCUC	Caenorhabditis elegans	cel-mir-245
cel-miR-246_st	1.15676	down	4.16562	3.95553	A	P	IV:10940104-10940200 (+)	miRNA	Affymetrix Proprietary Database	UUACAUGUUUCGGGUAGGAGC	Caenorhabditis elegans	cel-mir-246
cel-miR-247_st	1.00603	up	4.07521	4.08389	A	A	X:4756939-4757036 (+)	miRNA	Affymetrix Proprietary Database	UGACUAGAGCCUAUUCUCUUCU	Caenorhabditis elegans	cel-mir-247
cel-miR-248_st	1.03821	up	3.87149	3.92559	A	A	X:2262366-2262463 (-)	miRNA	Affymetrix Proprietary Database	AUACACGUGCACGGAUAACGCUCA	Caenorhabditis elegans	cel-mir-248
cel-miR-249_st	1.00669	down	4.2475	4.23788	P	P	X:3006431-3006527 (-)	miRNA	Affymetrix Proprietary Database	UCACAGGACUUUUGAGCGUUGCC	Caenorhabditis elegans	cel-mir-249
cel-miR-250_st	1.09641	down	4.13194	3.99915	A	A	V:11769895-11769993 (-)	miRNA	Affymetrix Proprietary Database	AAUCACAGUCAACUGUUGGCA	Caenorhabditis elegans	cel-mir-250
cel-miR-251_st	1.09415	up	3.92283	4.05264	A	A	X:11004652-11004748 (+)	miRNA	Affymetrix Proprietary Database	UUAAGUAGUGGUGCCGCUCUUAUU	Caenorhabditis elegans	cel-mir-251
cel-miR-252_st	1.00478	up	4.01429	4.02117	A	A	II:11446772-11446869 (-)	miRNA	Affymetrix Proprietary Database	AUAAGUAGUAGUGCCGCAGGUAA	Caenorhabditis elegans	cel-mir-252
cel-miR-253_st	1.19623	down	4.09679	3.83829	A	A	V:5780493-5780599 (-)	miRNA	Affymetrix Proprietary Database	UUAGUAGGCGUUGUGGGAAGG	Caenorhabditis elegans	cel-mir-253
cel-miR-254_st	1.16409	down	4.00945	3.79025	A	A	X:11333457-11333556 (-)	miRNA	Affymetrix Proprietary Database	UGCAAAUCUUUCGCGACUGUAGG	Caenorhabditis elegans	cel-mir-254
cel-miR-255_st	1.02634	up	4.0188	4.05631	A	A	V:5440623-5440732 (+)	miRNA	Affymetrix Proprietary Database	AAACUGAAGAGAUUUUUUACAG	Caenorhabditis elegans	cel-mir-255
cel-miR-256_st	1.13723	down	4.06902	3.88349	A	A	V:6956025-6956125 (-)	miRNA	Affymetrix Proprietary Database	UGGAAUGCAUAGAAGACUGUA	Caenorhabditis elegans	cel-mir-256
cel-miR-257_st	1.0843	up	4.12222	4.23898	P	A	V:17140637-17140738 (+)	miRNA	Affymetrix Proprietary Database	GAGUAUCAGGAGUACCCAGUGA	Caenorhabditis elegans	cel-mir-257
cel-miR-258_st	1.14148	up	3.82927	4.02017	A	A	X:227953-228048 (+) // X:237369-237464 (+)	miRNA	Affymetrix Proprietary Database	GGUUUUGAGAGGAAUCCUUUU	Caenorhabditis elegans	cel-mir-258 // cel-mir-258
cel-miR-259_st	1.04774	down	4.21299	4.14572	P	P	V:10538996-10539096 (-)	miRNA	Affymetrix Proprietary Database	AAAUCUCAUCCUAAUCUGGUAGCA	Caenorhabditis elegans	cel-mir-259
cel-miR-260_st	1.03212	down	3.99955	3.95394	A	A	II:3306230-3306332 (+)	miRNA	Affymetrix Proprietary Database	GUGAUGUCGAACUCUUGUAG	Caenorhabditis elegans	cel-mir-260
cel-miR-261_st	1.08784	down	4.04856	3.92709	A	A	II:5969019-5969117 (+)	miRNA	Affymetrix Proprietary Database	UAGCUUUUUAGUUUUCACG	Caenorhabditis elegans	cel-mir-261
cel-miR-262_st	1.22539	down	4.05031	3.75707	A	A	V:18736648-18736755 (+)	miRNA	Affymetrix Proprietary Database	GUUUCUCGAUGUUUUCUGAU	Caenorhabditis elegans	cel-mir-262
hsa-miR-200b_st	1.15848	up	3.95086	4.16309	A	A	1:1092347-1092441 (+)	miRNA	Affymetrix Proprietary Database	UAAUACUGCCUGGUAAUGAUGA	Homo sapiens	hsa-mir-200b
dme-miR-263a_st	1.05536	down	3.99065	3.91292	A	A	2L:11953410-11953503 (-)	miRNA	Affymetrix Proprietary Database	GUUAAUGGCACUGGAAGAAUUCAC	Drosophila melanogaster	dme-mir-263a
cel-miR-264_st	1.03071	down	3.92161	3.87797	A	A	X:2819247-2819339 (+)	miRNA	Affymetrix Proprietary Database	GGCGGGUGGUUGUUGUUAUG	Caenorhabditis elegans	cel-mir-264
cel-miR-265_st	1.06511	down	4.21516	4.12416	A	P	IV:12740413-12740498 (-)	miRNA	Affymetrix Proprietary Database	UGAGGGAGGAAGGGUGGUAU	Caenorhabditis elegans	cel-mir-265
cel-miR-266_st	1.22652	up	3.83277	4.12734	A	A	X:3755134-3755227 (+)	miRNA	Affymetrix Proprietary Database	AGGCAAGACUUUGGCAAAGC	Caenorhabditis elegans	cel-mir-266
cel-miR-267_st	1.03009	up	3.99573	4.0385	A	A	II:12638039-12638131 (-)	miRNA	Affymetrix Proprietary Database	CCCGUGAAGUGUCUGCUGCA	Caenorhabditis elegans	cel-mir-267
cel-miR-268_st	1.03927	up	3.89694	3.95251	A	A	V:11137087-11137181 (+)	miRNA	Affymetrix Proprietary Database	GGCAAGAAUUAGAAGCAGUUUGGU	Caenorhabditis elegans	cel-mir-268
cel-miR-269_st	1.00184	down	3.99836	3.9957	A	A	IV:273900-273993 (+)	miRNA	Affymetrix Proprietary Database	GGCAAGACUCUGGCAAAACU	Caenorhabditis elegans	cel-mir-269
cel-miR-270_st	1.06305	down	4.01867	3.93047	A	A	IV:3258451-3258545 (-)	miRNA	Affymetrix Proprietary Database	GGCAUGAUGUAGCAGUGGAG	Caenorhabditis elegans	cel-mir-270
cel-miR-271_st	1.34055	down	4.36194	3.93911	A	P	X:3411991-3412085 (+)	miRNA	Affymetrix Proprietary Database	UCGCCGGGUGGGAAAGCAUU	Caenorhabditis elegans	cel-mir-271
cel-miR-272_st	1.03654	up	3.9468	3.99857	A	A	III:11637847-11637941 (-)	miRNA	Affymetrix Proprietary Database	UGUAGGCAUGGGUGUUUG	Caenorhabditis elegans	cel-mir-272
cel-miR-273_st	1.01796	down	4.05672	4.03104	A	A	II:14946934-14947027 (+)	miRNA	Affymetrix Proprietary Database	UGCCCGUACUGUGUCGGCUG	Caenorhabditis elegans	cel-mir-273
dme-miR-184_st	1.11042	up	3.94262	4.09372	A	A	2R:9216907-9217006 (-)	miRNA	Affymetrix Proprietary Database	UGGACGGAGAACUGAUAAGGGC	Drosophila melanogaster	dme-mir-184
dme-miR-274_st	1.0313	down	3.95086	3.90639	A	A	3L:11650018-11650117 (+)	miRNA	Affymetrix Proprietary Database	UUUUGUGACCGACACUAACGGGUAAU	Drosophila melanogaster	dme-mir-274
dme-miR-275_st	1.09949	down	3.97134	3.8345	A	A	2L:7425795-7425892 (+)	miRNA	Affymetrix Proprietary Database	UCAGGUACCUGAAGUAGCGCGCG	Drosophila melanogaster	dme-mir-275
dme-miR-92a_st	1.12943	down	4.08782	3.91223	A	A	3R:21472228-21472322 (+)	miRNA	Affymetrix Proprietary Database	CAUUGCACUUGUCCCGGCCUAU	Drosophila melanogaster	dme-mir-92a
dme-miR-219_st	1.00214	up	4.04299	4.04607	A	A	3L:17308106-17308205 (+)	miRNA	Affymetrix Proprietary Database	UGAUUGUCCAAACGCAAUUCUUG	Drosophila melanogaster	dme-mir-219
dme-miR-276a_st	1.04278	up	4.00338	4.06381	A	A	3L:10358328-10358425 (+)	miRNA	Affymetrix Proprietary Database	UAGGAACUUCAUACCGUGCUCU	Drosophila melanogaster	dme-mir-276a
dme-miR-277_st	1.02242	down	4.1167	4.08471	A	A	3R:5925744-5925843 (+)	miRNA	Affymetrix Proprietary Database	UAAAUGCACUAUCUGGUACGACA	Drosophila melanogaster	dme-mir-277
dme-miR-278_st	1.06524	down	3.90158	3.8104	A	A	2R:11544571-11544668 (+)	miRNA	Affymetrix Proprietary Database	UCGGUGGGACUUUCGUCCGUUU	Drosophila melanogaster	dme-mir-278
dme-miR-133_st	1.10762	up	3.96251	4.10997	A	A	2L:20616617-20616714 (+)	miRNA	Affymetrix Proprietary Database	UUGGUCCCCUUCAACCAGCUGU	Drosophila melanogaster	dme-mir-133
dme-miR-279_st	1.03603	down	4.08279	4.03172	A	A	3R:25041307-25041406 (+)	miRNA	Affymetrix Proprietary Database	UGACUAGAUCCACACUCAUUAA	Drosophila melanogaster	dme-mir-279
dme-miR-33_st	1.15117	up	3.74756	3.95066	A	A	3L:19791061-19791159 (+)	miRNA	Affymetrix Proprietary Database	AGGUGCAUUGUAGUCGCAUUG	Drosophila melanogaster	dme-mir-33
dme-miR-280_st	1.0326	up	3.99053	4.03681	A	A	2R:4185611-4185705 (+)	miRNA	Affymetrix Proprietary Database	UGUAUUUACGUUGCAUAUGAAAUGAUA	Drosophila melanogaster	dme-mir-280
dme-miR-281_st	1.00159	up	3.96669	3.96898	A	A	2R:8057658-8057749 (-) // 2R:8057878-8057967 (-)	miRNA	Affymetrix Proprietary Database	UGUCAUGGAAUUGCUCUCUUUGU	Drosophila melanogaster	dme-mir-281-2 // dme-mir-281-1
dme-miR-282_st	1.09949	down	3.99717	3.86033	A	A	3L:3251022-3251118 (+)	miRNA	Affymetrix Proprietary Database	AAUCUAGCCUCUACUAGGCUUUGUCUGU	Drosophila melanogaster	dme-mir-282
dme-miR-283_st	1.17085	down	4.08789	3.86033	A	A	X:15401989-15402088 (+)	miRNA	Affymetrix Proprietary Database	UAAAUAUCAGCUGGUAAUUCU	Drosophila melanogaster	dme-mir-283
dme-miR-284_st	1.21819	down	4.24151	3.95676	A	A	3R:8377237-8377336 (-)	miRNA	Affymetrix Proprietary Database	UGAAGUCAGCAACUUGAUUCCAGCAAUUG	Drosophila melanogaster	dme-mir-284
dme-miR-34_st	1.01459	down	3.95086	3.92996	A	A	3R:5926658-5926756 (+)	miRNA	Affymetrix Proprietary Database	UGGCAGUGUGGUUAGCUGGUUGUG	Drosophila melanogaster	dme-mir-34
dme-miR-124_st	1.00731	down	4.08193	4.07141	P	A	2L:17566370-17566469 (+)	miRNA	Affymetrix Proprietary Database	UAAGGCACGCGGUGAAUGCCAAG	Drosophila melanogaster	dme-mir-124
dme-miR-79_st	1.10358	down	3.95119	3.80899	A	A	2L:16698554-16698650 (+)	miRNA	Affymetrix Proprietary Database	UAAAGCUAGAUUACCAAAGCAU	Drosophila melanogaster	dme-mir-79
dme-miR-276b_st	1.1078	up	3.93718	4.08488	A	A	3L:10312885-10312983 (+)	miRNA	Affymetrix Proprietary Database	UAGGAACUUAAUACCGUGCUCU	Drosophila melanogaster	dme-mir-276b
dme-miR-210_st	1.06492	down	4.08789	3.99714	A	A	X:18022252-18022351 (+)	miRNA	Affymetrix Proprietary Database	UUGUGCGUGUGACAGCGGCUA	Drosophila melanogaster	dme-mir-210
dme-miR-285_st	1.18162	up	3.80244	4.0432	A	A	3L:11939193-11939291 (-)	miRNA	Affymetrix Proprietary Database	UAGCACCAUUCGAAAUCAGUGC	Drosophila melanogaster	dme-mir-285
dme-miR-100_st	1.00086	down	4.08178	4.08054	A	A	2L:18471434-18471533 (+)	miRNA	Affymetrix Proprietary Database	AACCCGUAAAUCCGAACUUGUG	Drosophila melanogaster	dme-mir-100
dme-miR-92b_st	1.1116	up	3.95627	4.1089	A	A	3R:21477120-21477219 (+)	miRNA	Affymetrix Proprietary Database	AAUUGCACUAGUCCCGGCCUGC	Drosophila melanogaster	dme-mir-92b
dme-miR-286_st	1.14632	down	3.97402	3.777	A	A	2R:15548927-15549026 (-)	miRNA	Affymetrix Proprietary Database	UGACUAGACCGAACACUCGUGCU	Drosophila melanogaster	dme-mir-286
dme-miR-287_st	1.00229	down	4.0392	4.03591	A	A	2L:17574610-17574702 (+)	miRNA	Affymetrix Proprietary Database	UGUGUUGAAAAUCGUUUGCAC	Drosophila melanogaster	dme-mir-287
dme-miR-87_st	1.04189	up	3.87096	3.93017	A	A	2L:9950418-9950516 (-)	miRNA	Affymetrix Proprietary Database	UUGAGCAAAAUUUCAGGUGUG	Drosophila melanogaster	dme-mir-87
dme-miR-263b_st	1.10131	down	3.99823	3.85902	A	A	3L:15836506-15836595 (-)	miRNA	Affymetrix Proprietary Database	CUUGGCACUGGGAGAAUUCAC	Drosophila melanogaster	dme-mir-263b
dme-miR-288_st	1.13406	down	4.06486	3.88336	A	A	2L:20618366-20618462 (-)	miRNA	Affymetrix Proprietary Database	UUUCAUGUCGAUUUCAUUUCAUG	Drosophila melanogaster	dme-mir-288
dme-miR-289_st	1.12566	up	4.84905	5.01983	P	P	3L:13613922-13614020 (+)	miRNA	Affymetrix Proprietary Database	UAAAUAUUUAAGUGGAGCCUGCGACU	Drosophila melanogaster	dme-mir-289
dme-bantam_st	1.03465	up	3.99836	4.0475	A	A	3L:642208-642288 (+)	miRNA	Affymetrix Proprietary Database	UGAGAUCAUUUUGAAAGCUGAUU	Drosophila melanogaster	dme-bantam
mmu-miR-290-5p_st	1.03242	up	3.99065	4.03669	A	A	7:3218627-3218709 (+)	miRNA	Affymetrix Proprietary Database	ACUCAAACUAUGGGGGCACUUU	Mus musculus	mmu-mir-290
mmu-miR-290-3p_st	1.01454	up	4.15207	4.17289	P	P	7:3218627-3218709 (+)	miRNA	Affymetrix Proprietary Database	AAAGUGCCGCCUAGUUUUAAGCCC	Mus musculus	mmu-mir-290
mmu-miR-291a-5p_st	1.06579	down	4.07542	3.9835	A	A	7:3218920-3219001 (+)	miRNA	Affymetrix Proprietary Database	CAUCAAAGUGGAGGCCCUCUCU	Mus musculus	mmu-mir-291a
mmu-miR-291a-3p_st	1.20807	up	3.78581	4.05851	A	A	7:3218920-3219001 (+)	miRNA	Affymetrix Proprietary Database	AAAGUGCUUCCACUUUGUGUGC	Mus musculus	mmu-mir-291a
mmu-miR-292-5p_st	1.12635	up	3.87724	4.04889	A	A	7:3219190-3219271 (+)	miRNA	Affymetrix Proprietary Database	ACUCAAACUGGGGGCUCUUUUG	Mus musculus	mmu-mir-292
mmu-miR-292-3p_st	1.03342	up	3.94967	3.9971	A	A	7:3219190-3219271 (+)	miRNA	Affymetrix Proprietary Database	AAAGUGCCGCCAGGUUUUGAGUGU	Mus musculus	mmu-mir-292
mmu-miR-293_st	1.00002	down	3.94777	3.94774	A	A	7:3220344-3220423 (+)	miRNA	Affymetrix Proprietary Database	AGUGCCGCAGAGUUUGUAGUGU	Mus musculus	mmu-mir-293
mmu-miR-294_st	1.10037	down	4.06902	3.93103	A	A	7:3220642-3220725 (+)	miRNA	Affymetrix Proprietary Database	AAAGUGCUUCCCUUUUGUGUGU	Mus musculus	mmu-mir-294
mmu-miR-295_st	1.0326	up	3.87977	3.92606	A	A	7:3220774-3220842 (+)	miRNA	Affymetrix Proprietary Database	AAAGUGCUACUACUUUUGAGUCU	Mus musculus	mmu-mir-295
mmu-miR-296-5p_st	1.23403	up	4.10998	4.41335	P	A	2:174092548-174092626 (-)	miRNA	Affymetrix Proprietary Database	AGGGCCCCCCCUCAAUCCUGU	Mus musculus	mmu-mir-296
mmu-miR-296-3p_st	1.0414	down	4.0648	4.00627	A	A	2:174092548-174092626 (-)	miRNA	Affymetrix Proprietary Database	GAGGGUUGGGUGGAGGCUCUCC	Mus musculus	mmu-mir-296
mmu-miR-297a_st	1.13743	down	4.02164	3.83586	A	A	10:42855276-42855339 (+) // 2:10393881-10393970 (+) // 2:10437447-10437548 (+) // 2:10438694-10438791 (+) // 2:169144385-169144466 (-) // 7:11543786-11543861 (-)	miRNA	Affymetrix Proprietary Database	AUGUAUGUGUGCAUGUGCAUGU	Mus musculus	mmu-mir-297a-2 // mmu-mir-297a-5 // mmu-mir-297a-3 // mmu-mir-297a-4 // mmu-mir-297a-6 // mmu-mir-297a-1
mmu-miR-298_st	1.03353	down	3.99717	3.9496	A	A	2:174093005-174093086 (-)	miRNA	Affymetrix Proprietary Database	GGCAGAGGAGGGCUGUUCUUCCC	Mus musculus	mmu-mir-298
mmu-miR-299_st	1.03042	down	3.95024	3.90701	A	A	12:110948848-110948910 (+)	miRNA	Affymetrix Proprietary Database	UAUGUGGGACGGUAAACCGCUU	Mus musculus	mmu-mir-299
mmu-miR-300_st	1.03072	up	3.99909	4.04274	A	A	12:110962523-110962601 (+)	miRNA	Affymetrix Proprietary Database	UAUGCAAGGGCAAGCUCUCUUC	Mus musculus	mmu-mir-300
mmu-miR-301a_st	1.02777	down	3.92474	3.88522	A	A	11:86926506-86926591 (+)	miRNA	Affymetrix Proprietary Database	CAGUGCAAUAGUAUUGUCAAAGC	Mus musculus	mmu-mir-301a
mmu-miR-302a_st	1.10056	down	4.11319	3.97495	A	A	3:127248414-127248482 (+)	miRNA	Affymetrix Proprietary Database	UAAGUGCUUCCAUGUUUUGGUGA	Mus musculus	mmu-mir-302a
mmu-miR-34c_st	1.0768	up	3.86696	3.97371	A	A	9:50911139-50911215 (-)	miRNA	Affymetrix Proprietary Database	AGGCAGUGUAGUUAGCUGAUUGC	Mus musculus	mmu-mir-34c
mmu-miR-34b-5p_st	1.0098	down	4.19402	4.17996	A	A	9:50911667-50911750 (-)	miRNA	Affymetrix Proprietary Database	AGGCAGUGUAAUUAGCUGAUUGU	Mus musculus	mmu-mir-34b
mmu-miR-34b-3p_st	1.09029	down	4.32529	4.20058	A	P	9:50911667-50911750 (-)	miRNA	Affymetrix Proprietary Database	AAUCACUAACUCCACUGCCAUC	Mus musculus	mmu-mir-34b
mmu-let-7d_st	1.06088	down	4.03469	3.94943	A	A	13:48631381-48631483 (-)	miRNA	Affymetrix Proprietary Database	AGAGGUAGUAGGUUGCAUAGUU	Mus musculus	mmu-let-7d
mmu-miR-106a_st	1.03523	down	3.9536	3.90365	A	A	X:50095680-50095744 (-)	miRNA	Affymetrix Proprietary Database	CAAAGUGCUAACAGUGCAGGUAG	Mus musculus	mmu-mir-106a
mmu-miR-106b_st	1.03465	up	3.95086	4	A	A	5:138606965-138607046 (-)	miRNA	Affymetrix Proprietary Database	UAAAGUGCUGACAGUGCAGAU	Mus musculus	mmu-mir-106b
mmu-miR-130b_st	1.00002	down	3.95254	3.95251	A	A	16:17124154-17124235 (-)	miRNA	Affymetrix Proprietary Database	CAGUGCAAUGAUGAAAGGGCAU	Mus musculus	mmu-mir-130b
dme-miR-303_st	1.0661	up	3.97037	4.06271	A	A	X:4260212-4260281 (-)	miRNA	Affymetrix Proprietary Database	UUUAGGUUUCACAGGAAACUGGU	Drosophila melanogaster	dme-mir-303
dme-miR-31b_st	1.09307	down	4.06649	3.93811	A	A	X:8887338-8887464 (-)	miRNA	Affymetrix Proprietary Database	UGGCAAGAUGUCGGAAUAGCUG	Drosophila melanogaster	dme-mir-31b
dme-miR-304_st	1.22474	up	3.94731	4.23978	P	A	X:15402992-15403079 (+)	miRNA	Affymetrix Proprietary Database	UAAUCUCAAUUUGUAAAUGUGAG	Drosophila melanogaster	dme-mir-304
dme-miR-305_st	1.0326	up	3.95086	3.99714	A	A	2L:7425972-7426044 (+)	miRNA	Affymetrix Proprietary Database	AUUGUACUUCAUCAGGUGCUCUG	Drosophila melanogaster	dme-mir-305
dme-miR-9c_st	1.32461	up	3.66623	4.0718	A	A	2L:16697924-16698015 (+)	miRNA	Affymetrix Proprietary Database	UCUUUGGUAUUCUAGCUGUAGA	Drosophila melanogaster	dme-mir-9c
dme-miR-306_st	1.1036	up	3.92724	4.06945	A	A	2L:16698404-16698488 (+)	miRNA	Affymetrix Proprietary Database	UCAGGUACUUAGUGACUCUCAA	Drosophila melanogaster	dme-mir-306
dme-miR-9b_st	1.21381	up	3.75615	4.03569	A	A	2L:16698744-16698834 (+)	miRNA	Affymetrix Proprietary Database	UCUUUGGUGAUUUUAGCUGUAUG	Drosophila melanogaster	dme-mir-9b
dme-let-7_st	1.13365	up	3.90941	4.09039	A	A	2L:18472034-18472111 (+)	miRNA	Affymetrix Proprietary Database	UGAGGUAGUAGGUUGUAUAGU	Drosophila melanogaster	dme-let-7
dme-miR-125_st	1.00214	up	3.92783	3.93091	A	A	2L:18472315-18472424 (+)	miRNA	Affymetrix Proprietary Database	UCCCUGAGACCCUAACUUGUGA	Drosophila melanogaster	dme-mir-125
dme-miR-307_st	1.1015	down	4.1138	3.97434	A	A	2R:5508756-5508843 (-)	miRNA	Affymetrix Proprietary Database	UCACAACCUCCUUGAGUGAG	Drosophila melanogaster	dme-mir-307
dme-miR-308_st	1.21381	up	3.85171	4.13125	A	A	2R:10103307-10103369 (-)	miRNA	Affymetrix Proprietary Database	AAUCACAGGAUUAUACUGUGAG	Drosophila melanogaster	dme-mir-308
dme-miR-31a_st	1.00558	up	3.87607	3.8841	A	A	2R:13671300-13671391 (-)	miRNA	Affymetrix Proprietary Database	UGGCAAGAUGUCGGCAUAGCUGA	Drosophila melanogaster	dme-mir-31a
dme-miR-309_st	1.1027	up	3.85753	3.99857	A	A	2R:15549211-15549279 (-)	miRNA	Affymetrix Proprietary Database	GCACUGGGUAAAGUUUGUCCUA	Drosophila melanogaster	dme-mir-309
dme-miR-310_st	1.02635	up	4.0576	4.09512	A	A	2R:16471257-16471345 (-)	miRNA	Affymetrix Proprietary Database	UAUUGCACACUUCCCGGCCUUU	Drosophila melanogaster	dme-mir-310
dme-miR-311_st	1.14297	up	4.36541	4.5582	P	P	2R:16471382-16471465 (-)	miRNA	Affymetrix Proprietary Database	UAUUGCACAUUCACCGGCCUGA	Drosophila melanogaster	dme-mir-311
dme-miR-312_st	1.22337	down	4.11236	3.82149	A	A	2R:16471561-16471626 (-)	miRNA	Affymetrix Proprietary Database	UAUUGCACUUGAGACGGCCUGA	Drosophila melanogaster	dme-mir-312
dme-miR-313_st	1.06166	down	4.06335	3.97702	A	A	2R:16471695-16471765 (-)	miRNA	Affymetrix Proprietary Database	UAUUGCACUUUUCACAGCCCGA	Drosophila melanogaster	dme-mir-313
dme-miR-314_st	1.06632	up	4.04879	4.14142	A	A	3L:11766112-11766201 (+)	miRNA	Affymetrix Proprietary Database	UAUUCGAGCCAAUAAGUUCGG	Drosophila melanogaster	dme-mir-314
dme-miR-315_st	1.13406	down	4.08789	3.90639	A	A	3L:18854071-18854154 (+)	miRNA	Affymetrix Proprietary Database	UUUUGAUUGUUGCUCAGAAAGC	Drosophila melanogaster	dme-mir-315
dme-miR-316_st	1.07299	up	3.8523	3.95394	A	A	3L:21661814-21661902 (-)	miRNA	Affymetrix Proprietary Database	UGUCUUUUUCCGCUUACUGGCG	Drosophila melanogaster	dme-mir-316
dme-miR-317_st	1.06628	down	3.94575	3.85317	A	A	3R:5916848-5916939 (+)	miRNA	Affymetrix Proprietary Database	UGAACACAGCUGGUGGUAUCCAGU	Drosophila melanogaster	dme-mir-317
dme-miR-318_st	1.00168	up	3.96592	3.96835	A	A	3R:6234024-6234091 (+)	miRNA	Affymetrix Proprietary Database	UCACUGGGCUUUGUUUAUCUCA	Drosophila melanogaster	dme-mir-318
dme-miR-2c_st	1.08495	up	3.95175	4.06938	A	A	3R:11243466-11243567 (-)	miRNA	Affymetrix Proprietary Database	UAUCACAGCCAGCUUUGAUGGGC	Drosophila melanogaster	dme-mir-2c
dme-miR-iab-4-5p_st	1.05652	up	4.04586	4.12517	A	A	3R:12681997-12682064 (+)	miRNA	Affymetrix Proprietary Database	ACGUAUACUGAAUGUAUCCUGA	Drosophila melanogaster	dme-mir-iab-4
dme-miR-iab-4-3p_st	1.00921	down	4.01383	4.00059	A	A	3R:12681997-12682064 (+)	miRNA	Affymetrix Proprietary Database	CGGUAUACCUUCAGUAUACGUAAC	Drosophila melanogaster	dme-mir-iab-4
hsa-let-7g_st	1.04379	up	3.87468	3.93651	A	A	3:52277334-52277417 (-)	miRNA	Affymetrix Proprietary Database	UGAGGUAGUAGUUUGUACAGUU	Homo sapiens	hsa-let-7g
hsa-let-7i_st	1.0973	down	4.08515	3.95119	A	A	12:61283733-61283816 (+)	miRNA	Affymetrix Proprietary Database	UGAGGUAGUAGUUUGUGCUGUU	Homo sapiens	hsa-let-7i
hsa-miR-1_st	1.18187	down	4.26267	4.0216	A	P	18:17662963-17663047 (-) // 20:60561958-60562028 (+)	miRNA	Affymetrix Proprietary Database	UGGAAUGUAAAGAAGUAUGUAU	Homo sapiens	hsa-mir-1-2 // hsa-mir-1-1
hsa-miR-15b_st	1.1458	up	3.98734	4.1837	A	A	3:161605070-161605167 (+)	miRNA	Affymetrix Proprietary Database	UAGCAGCACAUCAUGGUUUACA	Homo sapiens	hsa-mir-15b
hsa-miR-23b_st	1.04644	up	3.99031	4.0558	A	A	9:96887311-96887407 (+)	miRNA	Affymetrix Proprietary Database	AUCACAUUGCCAGGGAUUACC	Homo sapiens	hsa-mir-23b
hsa-miR-27b_st	1.03024	down	3.9752	3.93222	A	A	9:96887548-96887644 (+)	miRNA	Affymetrix Proprietary Database	UUCACAGUGGCUAAGUUCUGC	Homo sapiens	hsa-mir-27b
hsa-miR-30b_st	1.34509	up	4.35772	4.78542	P	P	8:135881945-135882032 (-)	miRNA	Affymetrix Proprietary Database	UGUAAACAUCCUACACUCAGCU	Homo sapiens	hsa-mir-30b
hsa-miR-122_st	1.13622	up	3.87724	4.06147	A	A	18:54269286-54269370 (+)	miRNA	Affymetrix Proprietary Database	UGGAGUGUGACAAUGGUGUUUG	Homo sapiens	hsa-mir-122
hsa-miR-124_st	1.02634	up	3.96743	4.00493	A	A	20:61280297-61280383 (+) // 8:65454260-65454368 (+) // 8:9798308-9798392 (-)	miRNA	Affymetrix Proprietary Database	UAAGGCACGCGGUGAAUGCC	Homo sapiens	hsa-mir-124-3 // hsa-mir-124-2 // hsa-mir-124-1
hsa-miR-125b_st	1.18798	up	3.80104	4.04955	A	A	11:121475675-121475762 (-) // 21:16884428-16884516 (+)	miRNA	Affymetrix Proprietary Database	UCCCUGAGACCCUAACUUGUGA	Homo sapiens	hsa-mir-125b-1 // hsa-mir-125b-2
hsa-miR-128_st	1.10561	up	3.93528	4.08012	A	A	2:136139437-136139518 (+) // 3:35760972-35761055 (+)	miRNA	Affymetrix Proprietary Database	UCACAGUGAACCGGUCUCUUU	Homo sapiens	hsa-mir-128-1 // hsa-mir-128-2
hsa-miR-130a_st	1.13627	down	4.09218	3.90787	A	A	11:57165247-57165335 (+)	miRNA	Affymetrix Proprietary Database	CAGUGCAAUGUUAAAAGGGCAU	Homo sapiens	hsa-mir-130a
hsa-miR-132_st	1.03212	down	3.92724	3.88163	A	A	17:1899952-1900052 (-)	miRNA	Affymetrix Proprietary Database	UAACAGUCUACAGCCAUGGUCG	Homo sapiens	hsa-mir-132
hsa-miR-133a_st	1.04996	up	3.89477	3.96511	A	A	18:17659657-17659744 (-) // 20:60572564-60572665 (+)	miRNA	Affymetrix Proprietary Database	UUUGGUCCCCUUCAACCAGCUG	Homo sapiens	hsa-mir-133a-1 // hsa-mir-133a-2
hsa-miR-135a_st	1.03465	up	3.9752	4.02434	A	A	12:96481721-96481820 (+) // 3:52303275-52303364 (-)	miRNA	Affymetrix Proprietary Database	UAUGGCUUUUUAUUCCUAUGUGA	Homo sapiens	hsa-mir-135a-2 // hsa-mir-135a-1
hsa-miR-137_st	1.10131	down	3.99955	3.86033	A	A	1:98284214-98284315 (-)	miRNA	Affymetrix Proprietary Database	UUAUUGCUUAAGAAUACGCGUAG	Homo sapiens	hsa-mir-137
hsa-miR-138_st	1.09734	up	3.84847	3.98248	A	A	16:55449931-55450014 (+) // 3:44130708-44130806 (+)	miRNA	Affymetrix Proprietary Database	AGCUGGUGUUGUGAAUCAGGCCG	Homo sapiens	hsa-mir-138-2 // hsa-mir-138-1
hsa-miR-140-5p_st	1.0072	up	3.80244	3.81279	A	A	16:68524485-68524584 (+)	miRNA	Affymetrix Proprietary Database	CAGUGGUUUUACCCUAUGGUAG	Homo sapiens	hsa-mir-140
hsa-miR-140-3p_st	1.18619	down	4.16507	3.91873	A	A	16:68524485-68524584 (+)	miRNA	Affymetrix Proprietary Database	UACCACAGGGUAGAACCACGG	Homo sapiens	hsa-mir-140
hsa-miR-141_st	1.19895	up	3.90217	4.16394	A	A	12:6943521-6943615 (+)	miRNA	Affymetrix Proprietary Database	UAACACUGUCUGGUAAAGAUGG	Homo sapiens	hsa-mir-141
hsa-miR-142-5p_st	1.0661	up	3.95086	4.0432	A	A	17:53763592-53763678 (-)	miRNA	Affymetrix Proprietary Database	CAUAAAGUAGAAAGCACUACU	Homo sapiens	hsa-mir-142
hsa-miR-142-3p_st	1.03821	up	3.8523	3.90639	A	A	17:53763592-53763678 (-)	miRNA	Affymetrix Proprietary Database	UGUAGUGUUUCCUACUUUAUGGA	Homo sapiens	hsa-mir-142
hsa-miR-143_st	1.03585	up	4.16222	4.21303	P	P	5:148788674-148788779 (+)	miRNA	Affymetrix Proprietary Database	UGAGAUGAAGCACUGUAGCUC	Homo sapiens	hsa-mir-143
hsa-miR-144_st	1.10056	down	4.09218	3.95394	A	A	17:24212677-24212762 (-)	miRNA	Affymetrix Proprietary Database	UACAGUAUAGAUGAUGUACU	Homo sapiens	hsa-mir-144
hsa-miR-145_st	1.11269	down	3.97224	3.81818	A	A	5:148790402-148790489 (+)	miRNA	Affymetrix Proprietary Database	GUCCAGUUUUCCCAGGAAUCCCU	Homo sapiens	hsa-mir-145
hsa-miR-152_st	1.09713	up	3.94967	4.08341	A	A	17:43469526-43469612 (-)	miRNA	Affymetrix Proprietary Database	UCAGUGCAUGACAGAACUUGG	Homo sapiens	hsa-mir-152
hsa-miR-153_st	1.03042	down	3.95024	3.90701	A	A	2:219867077-219867166 (-) // 7:157059789-157059875 (-)	miRNA	Affymetrix Proprietary Database	UUGCAUAGUCACAAAAGUGAUC	Homo sapiens	hsa-mir-153-1 // hsa-mir-153-2
hsa-miR-191_st	1.02942	down	3.94564	3.9038	A	A	3:49033055-49033146 (-)	miRNA	Affymetrix Proprietary Database	CAACGGAAUCCCAAAAGCAGCUG	Homo sapiens	hsa-mir-191
hsa-miR-9_st	1.00612	down	4.00299	3.99418	A	A	15:87712252-87712341 (+) // 1:154656757-154656845 (-) // 5:87998427-87998513 (-)	miRNA	Affymetrix Proprietary Database	UCUUUGGUUAUCUAGCUGUAUGA	Homo sapiens	hsa-mir-9-3 // hsa-mir-9-1 // hsa-mir-9-2
hsa-miR-125a-5p_st	1.0098	down	4.00538	3.99131	A	A	19:56888319-56888404 (+)	miRNA	Affymetrix Proprietary Database	UCCCUGAGACCCUUUAACCUGUGA	Homo sapiens	hsa-mir-125a
hsa-miR-125a-3p_st	1.00205	down	3.91793	3.91497	A	A	19:56888319-56888404 (+)	miRNA	Affymetrix Proprietary Database	ACAGGUGAGGUUCUUGGGAGCC	Homo sapiens	hsa-mir-125a
hsa-miR-126_st	1.16384	up	3.94753	4.16642	A	A	9:138684875-138684959 (+)	miRNA	Affymetrix Proprietary Database	UCGUACCGUGAGUAAUAAUGCG	Homo sapiens	hsa-mir-126
hsa-miR-127-5p_st	1.06628	down	3.97112	3.87854	A	A	14:100419069-100419165 (+)	miRNA	Affymetrix Proprietary Database	CUGAAGCUCAGAGGGCUCUGAU	Homo sapiens	hsa-mir-127
hsa-miR-127-3p_st	1.00405	up	3.92315	3.92897	A	A	14:100419069-100419165 (+)	miRNA	Affymetrix Proprietary Database	UCGGAUCCGUCUGAGCUUGGCU	Homo sapiens	hsa-mir-127
hsa-miR-129-3p_st	1.00628	down	4.1126	4.10357	A	A	11:43559520-43559609 (+) // 7:127635161-127635232 (+)	miRNA	Affymetrix Proprietary Database	AAGCCCUUACCCCAAAAAGCAU	Homo sapiens	hsa-mir-129-2 // hsa-mir-129-1
hsa-miR-134_st	1.03149	up	3.97304	4.01776	A	A	14:100590777-100590849 (+)	miRNA	Affymetrix Proprietary Database	UGUGACUGGUUGACCAGAGGGG	Homo sapiens	hsa-mir-134
hsa-miR-136_st	1.1167	up	3.8235	3.98274	A	A	14:100420792-100420873 (+)	miRNA	Affymetrix Proprietary Database	ACUCCAUUUGUUUUGAUGAUGGA	Homo sapiens	hsa-mir-136
hsa-miR-146a_st	1.0667	down	3.95217	3.85902	A	A	5:159844937-159845035 (+)	miRNA	Affymetrix Proprietary Database	UGAGAACUGAAUUCCAUGGGUU	Homo sapiens	hsa-mir-146a
hsa-miR-149_st	1.03024	down	3.94954	3.90656	A	A	2:241044091-241044179 (+)	miRNA	Affymetrix Proprietary Database	UCUGGCUCCGUGUCUUCACUCCC	Homo sapiens	hsa-mir-149
hsa-miR-150_st	1.14056	down	3.99503	3.80529	A	A	19:54695854-54695937 (-)	miRNA	Affymetrix Proprietary Database	UCUCCCAACCCUUGUACCAGUG	Homo sapiens	hsa-mir-150
hsa-miR-154_st	1.06804	up	3.90217	3.99714	A	A	14:100595845-100595928 (+)	miRNA	Affymetrix Proprietary Database	UAGGUUAUCCGUGUUGCCUUCG	Homo sapiens	hsa-mir-154
hsa-miR-184_st	1.03523	down	3.90564	3.85569	A	A	15:77289185-77289268 (+)	miRNA	Affymetrix Proprietary Database	UGGACGGAGAACUGAUAAGGGU	Homo sapiens	hsa-mir-184
hsa-miR-185_st	1.11663	down	4.11309	3.95394	A	P	22:18400662-18400743 (+)	miRNA	Affymetrix Proprietary Database	UGGAGAGAAAGGCAGUUCCUGA	Homo sapiens	hsa-mir-185
hsa-miR-186_st	1.05865	down	4.26571	4.18348	P	P	1:71305902-71305987 (-)	miRNA	Affymetrix Proprietary Database	CAAAGAAUUCUCCUUUUGGGCU	Homo sapiens	hsa-mir-186
hsa-miR-188-5p_st	1.18212	down	4.15953	3.91815	A	P	X:49654849-49654934 (+)	miRNA	Affymetrix Proprietary Database	CAUCCCUUGCAUGGUGGAGGG	Homo sapiens	hsa-mir-188
hsa-miR-188-3p_st	1.06804	up	3.85563	3.9506	A	A	X:49654849-49654934 (+)	miRNA	Affymetrix Proprietary Database	CUCCCACAUGCAGGGUUUGCA	Homo sapiens	hsa-mir-188
hsa-miR-190_st	1.00612	down	3.97779	3.96898	A	A	15:60903209-60903293 (+)	miRNA	Affymetrix Proprietary Database	UGAUAUGUUUGAUAUAUUAGGU	Homo sapiens	hsa-mir-190
hsa-miR-193a-5p_st	1.05082	up	3.9752	4.04671	A	A	17:26911128-26911215 (+)	miRNA	Affymetrix Proprietary Database	UGGGUCUUUGCGGGCGAGAUGA	Homo sapiens	hsa-mir-193a
hsa-miR-193a-3p_st	1.03435	down	3.97807	3.92935	A	A	17:26911128-26911215 (+)	miRNA	Affymetrix Proprietary Database	AACUGGCCUACAAAGUCCCAGU	Homo sapiens	hsa-mir-193a
hsa-miR-194_st	1.03072	up	4.0443	4.08796	A	A	11:64415403-64415487 (-) // 1:218358122-218358206 (-)	miRNA	Affymetrix Proprietary Database	UGUAACAGCAACUCCAUGUGGA	Homo sapiens	hsa-mir-194-2 // hsa-mir-194-1
hsa-miR-195_st	1.06579	down	4.04299	3.95107	A	A	17:6861658-6861744 (-)	miRNA	Affymetrix Proprietary Database	UAGCAGCACAGAAAUAUUGGC	Homo sapiens	hsa-mir-195
hsa-miR-206_st	1.11042	up	3.96624	4.11734	A	A	6:52117106-52117191 (+)	miRNA	Affymetrix Proprietary Database	UGGAAUGUAAGGAAGUGUGUGG	Homo sapiens	hsa-mir-206
cbr-let-7_st	1.18798	up	3.8235	4.07201	A	A	cb25.fpc0829:1792425-1792511 (-)	miRNA	Affymetrix Proprietary Database	UGAGGUAGUAGGUUGUAUAGUU	Caenorhabditis briggsae	cbr-let-7
cbr-lin-4_st	1.10215	down	4.17624	4.03591	A	P	cb25.fpc0058:988544-988637 (+)	miRNA	Affymetrix Proprietary Database	UCCCUGAGACCUCAAGUGUGA	Caenorhabditis briggsae	cbr-lin-4
cbr-miR-1_st	1.19895	up	3.85785	4.11963	A	A	cb25.fpc2888:295219-295312 (-)	miRNA	Affymetrix Proprietary Database	UGGAAUGUAAAGAAGUAUGUA	Caenorhabditis briggsae	cbr-mir-1
cbr-miR-34_st	1.10056	down	4.04055	3.90231	A	A	cb25.fpc0045:786683-786775 (+)	miRNA	Affymetrix Proprietary Database	AGGCAGUGUGGUUAGCUGGUUG	Caenorhabditis briggsae	cbr-mir-34
cbr-miR-42_st	1.19023	up	3.85444	4.10567	A	A	cb25.fpc0058:1913930-1914025 (+)	miRNA	Affymetrix Proprietary Database	CACCGGGUUAACAUCUACAG	Caenorhabditis briggsae	cbr-mir-42
cbr-miR-43_st	1.03821	up	3.87607	3.93017	A	A	cb25.fpc0058:1914085-1914179 (+)	miRNA	Affymetrix Proprietary Database	UAUCACAGUUUACUUGCUGUCGC	Caenorhabditis briggsae	cbr-mir-43
cbr-miR-44_st	1.00031	up	3.99955	4	A	A	cb25.fpc0058:1914235-1914329 (+)	miRNA	Affymetrix Proprietary Database	UGACUAGAGACACAUUCAGCU	Caenorhabditis briggsae	cbr-mir-44
cbr-miR-45_st	1.05351	up	4.0882	4.1634	A	A	cb25.fpc0058:1904950-1905031 (+) // cb25.fpc0058:1902157-1902238 (-)	miRNA	Affymetrix Proprietary Database	UGACUAGAGACACAUUCAGCU	Caenorhabditis briggsae	cbr-mir-45-1 // cbr-mir-45-2
cbr-miR-46_st	1.1078	up	3.8523	4	A	A	cb25.fpc4079:1087458-1087551 (+)	miRNA	Affymetrix Proprietary Database	UGUCAUGGAGUCGCUCUCUUCA	Caenorhabditis briggsae	cbr-mir-46
cbr-miR-47_st	1.07357	up	3.9404	4.04281	A	A	cb25.fpc0829:579406-579498 (-)	miRNA	Affymetrix Proprietary Database	UGUCAUGGAGGCGCUCUCUUCA	Caenorhabditis briggsae	cbr-mir-47
cbr-miR-48_st	1.1588	up	3.74131	3.95394	A	A	cb25.fpc0090:389258-389352 (+)	miRNA	Affymetrix Proprietary Database	UGAGGUAGGCUCAGUAGAUGCGA	Caenorhabditis briggsae	cbr-mir-48
cbr-miR-49_st	1.06054	up	4.02417	4.10897	A	A	cb25.fpc0045:477534-477629 (-)	miRNA	Affymetrix Proprietary Database	AAGCACCACGAGAAGCUGCAGA	Caenorhabditis briggsae	cbr-mir-49
cbr-miR-50_st	1.00184	down	4.03934	4.03668	A	A	cb25.fpc4321:893157-893257 (+)	miRNA	Affymetrix Proprietary Database	UGAUAUGUCUGAUAUUCUUGGGUU	Caenorhabditis briggsae	cbr-mir-50
cbr-miR-52_st	1.00558	up	3.92474	3.93277	A	A	cb25.fpc0143:998244-998341 (-)	miRNA	Affymetrix Proprietary Database	CACCCGUACAUAUGUUUCCGUGCU	Caenorhabditis briggsae	cbr-mir-52
cbr-miR-57_st	1.03465	up	3.95156	4.0007	A	A	cb25.fpc0058:4195160-4195249 (+)	miRNA	Affymetrix Proprietary Database	UACCCUGUAGAUCGAGCUGUGUGU	Caenorhabditis briggsae	cbr-mir-57
cbr-miR-58_st	1.03453	down	4.09159	4.04262	A	A	cb25.fpc0063:314368-314451 (-)	miRNA	Affymetrix Proprietary Database	UGAGAUCGUUCAGUACGGCAAU	Caenorhabditis briggsae	cbr-mir-58
cbr-miR-60_st	1.13309	down	4.13421	3.95394	A	A	cb25.fpc0058:1391129-1391200 (-)	miRNA	Affymetrix Proprietary Database	UAUUAUGCACAUUUUCUAGUCCA	Caenorhabditis briggsae	cbr-mir-60
cbr-miR-67_st	1.02887	up	3.90476	3.94582	A	A	cb25.fpc2187:404347-404441 (-)	miRNA	Affymetrix Proprietary Database	UCACAACCUCCUAGAAAGAGUAGA	Caenorhabditis briggsae	cbr-mir-67
cbr-miR-71_st	1.00087	down	3.95086	3.9496	A	A	cb25.fpc4321:1020819-1020895 (-)	miRNA	Affymetrix Proprietary Database	UGAAAGACAUGGGUAGUGA	Caenorhabditis briggsae	cbr-mir-71
cbr-miR-73_st	1.00869	up	3.91859	3.93108	A	A	cb25.fpc0045:1381211-1381304 (-)	miRNA	Affymetrix Proprietary Database	UGGCAAGAUGUUGGCAGUUCAGU	Caenorhabditis briggsae	cbr-mir-73
cbr-miR-74_st	1.06424	down	4.17624	4.08641	A	P	cb25.fpc0045:1380926-1381006 (-)	miRNA	Affymetrix Proprietary Database	UGGCAAGAAAUGGCAGUCUAGA	Caenorhabditis briggsae	cbr-mir-74
cbr-miR-75_st	1.10684	up	4.03331	4.17976	A	A	cb25.fpc0045:1374063-1374154 (-)	miRNA	Affymetrix Proprietary Database	UUAAAGCUACCAACCGCCUUCA	Caenorhabditis briggsae	cbr-mir-75
cbr-miR-77_st	1.17085	down	4.0431	3.81554	A	A	cb25.fpc2260:562524-562619 (+) // cb25.fpc2260:565241-565336 (+)	miRNA	Affymetrix Proprietary Database	UUCAUCAGGCCAUAGCUGUCCA	Caenorhabditis briggsae	cbr-mir-77 // cbr-mir-77
cbr-miR-79_st	1.19993	up	3.90099	4.16394	A	A	cb25.fpc4321:144621-144713 (+)	miRNA	Affymetrix Proprietary Database	AUAAAGCUAGGUUACCAAAGCU	Caenorhabditis briggsae	cbr-mir-79
cbr-miR-80_st	1.09354	down	4.01216	3.88316	A	A	cb25.fpc4013:186693-186792 (-)	miRNA	Affymetrix Proprietary Database	UGAGAUCAUUAGUUGAAAGCCGA	Caenorhabditis briggsae	cbr-mir-80
cbr-miR-81_st	1.12108	down	4.14636	3.98147	A	A	cb25.fpc0045:1314015-1314104 (-)	miRNA	Affymetrix Proprietary Database	UGAGAUCAUCGUGAAAGCUAGU	Caenorhabditis briggsae	cbr-mir-81
cbr-miR-82_st	1.02858	down	3.97404	3.93338	A	A	cb25.fpc0045:1311090-1311184 (+)	miRNA	Affymetrix Proprietary Database	UGAGAUCAUCGUGAAAGCCAGU	Caenorhabditis briggsae	cbr-mir-82
cbr-miR-85_st	1.25421	down	4.13619	3.80941	A	A	cb25.fpc0011:586214-586293 (+)	miRNA	Affymetrix Proprietary Database	UACAAAGUAUUUGAAAAGGCGUGC	Caenorhabditis briggsae	cbr-mir-85
cbr-miR-86_st	1.10934	up	3.88985	4.03956	A	A	cb25.fpc2976:635609-635706 (-)	miRNA	Affymetrix Proprietary Database	UAAGUGAAUGCUUUGCCACAGUC	Caenorhabditis briggsae	cbr-mir-86
cbr-miR-87_st	1.11343	up	4.00964	4.16466	A	A	cb25.fpc4470:1147753-1147847 (-)	miRNA	Affymetrix Proprietary Database	GUGAGCAAAGUUUCAGGUGU	Caenorhabditis briggsae	cbr-mir-87
cbr-miR-90_st	1.03351	down	4.17273	4.12517	A	A	cb25.fpc4013:201175-201271 (+)	miRNA	Affymetrix Proprietary Database	UGAUAUGUUGUUUGAAUGCCCC	Caenorhabditis briggsae	cbr-mir-90
cbr-miR-124_st	1.11556	up	3.79543	3.9532	A	A	cb25.fpc0143:1679140-1679237 (+)	miRNA	Affymetrix Proprietary Database	UAAGGCACGCGGUGAAUGCCA	Caenorhabditis briggsae	cbr-mir-124
cbr-miR-228_st	1.00558	up	3.82737	3.8354	A	A	cb25.fpc4152:426357-426449 (-)	miRNA	Affymetrix Proprietary Database	AAUGGCACUGCAUGAAUUCACGG	Caenorhabditis briggsae	cbr-mir-228
cbr-miR-230_st	1.02152	down	4.00697	3.97625	A	A	cb25.fpc3857:3562400-3562495 (+)	miRNA	Affymetrix Proprietary Database	GUAUUAGUUGUGCGACCAGGAAA	Caenorhabditis briggsae	cbr-mir-230
cbr-miR-232_st	1.00214	up	4.10095	4.10403	A	A	cb25.fpc0143:1139487-1139581 (-) // cb25.fpc0143:960617-960711 (-)	miRNA	Affymetrix Proprietary Database	UAAAUGCAUCUUAACUGCGGUGA	Caenorhabditis briggsae	cbr-mir-232 // cbr-mir-232
cbr-miR-233_st	1.02028	up	3.95746	3.98643	A	A	cb25.fpc4033:1408675-1408771 (-)	miRNA	Affymetrix Proprietary Database	UUGAGCAAUGCGCAUGUGCGGGA	Caenorhabditis briggsae	cbr-mir-233
cbr-miR-234_st	1.0973	down	4.13206	3.99811	A	A	cb25.fpc0022:1182919-1183014 (-)	miRNA	Affymetrix Proprietary Database	UUAUUGCUCGAGAAUACCCUU	Caenorhabditis briggsae	cbr-mir-234
cbr-miR-236_st	1.06809	down	3.99794	3.9029	A	A	cb25.fpc2454:374337-374436 (-)	miRNA	Affymetrix Proprietary Database	UAAUACUGUCAGGUAAUGACGCU	Caenorhabditis briggsae	cbr-mir-236
cbr-miR-241_st	1.03927	up	3.98455	4.04013	A	A	cb25.fpc0090:386404-386493 (+)	miRNA	Affymetrix Proprietary Database	UGAGGUAGGUGUGAGAAAUGA	Caenorhabditis briggsae	cbr-mir-241
cbr-miR-244_st	1.00214	up	3.96691	3.96999	A	A	cb25.fpc4321:1456779-1456869 (+)	miRNA	Affymetrix Proprietary Database	UCUUUGGUUGUACAAAGUGGUAUG	Caenorhabditis briggsae	cbr-mir-244
cbr-miR-245_st	1.08076	down	4.42358	4.31154	P	P	cb25.fpc1417:282071-282155 (-)	miRNA	Affymetrix Proprietary Database	AUUGGUCCCCUCCAAGUAGCUC	Caenorhabditis briggsae	cbr-mir-245
cbr-miR-248_st	1.00558	up	3.90101	3.90903	A	A	cb25.fpc0045:1497642-1497745 (+)	miRNA	Affymetrix Proprietary Database	UACACGUGCUCGGAUAACGCUCA	Caenorhabditis briggsae	cbr-mir-248
cbr-miR-250_st	1.00213	down	4.05851	4.05544	A	A	cb25.fpc4470:782336-782422 (+)	miRNA	Affymetrix Proprietary Database	UCACAGUCAACUGUUGGCACGG	Caenorhabditis briggsae	cbr-mir-250
cbr-miR-251_st	1.0071	down	4.0254	4.0152	A	A	cb25.fpc4069:1296389-1296480 (-)	miRNA	Affymetrix Proprietary Database	UUAAGUAGUGGUGCCGCUCUUAUU	Caenorhabditis briggsae	cbr-mir-251
cbr-miR-252_st	1.07823	down	4.02783	3.91916	A	A	cb25.fpc0058:2495709-2495807 (+)	miRNA	Affymetrix Proprietary Database	UAAGUAGUAGUGCCGCAGGUAAC	Caenorhabditis briggsae	cbr-mir-252
cbr-miR-259_st	1.02535	up	4.04586	4.08197	A	A	cb25.fpc2220:1535846-1535940 (-)	miRNA	Affymetrix Proprietary Database	AAAUCUCAUCCUAAUCUGGUU	Caenorhabditis briggsae	cbr-mir-259
cbr-miR-268_st	1.0326	up	4.07588	4.12216	A	A	cb25.fpc4470:203316-203394 (+)	miRNA	Affymetrix Proprietary Database	GGCAAGAAUUAGAAGCAGUUUUGGU	Caenorhabditis briggsae	cbr-mir-268
hsa-miR-320a_st	1.00785	up	4.11636	4.12764	A	A	8:22158420-22158501 (-)	miRNA	Affymetrix Proprietary Database	AAAAGCUGGGUUGAGAGGGCGA	Homo sapiens	hsa-mir-320a
ath-miR319a_st	1.22559	up	4.7068	5.00027	P	P	NC_003075.3:12352966-12353141 (+)	miRNA	Affymetrix Proprietary Database	UUGGACUGAAGGGAGCUCCCU	Arabidopsis thaliana	ath-MIR319a
ath-miR319b_st	1.35338	up	4.611	5.04757	P	P	NC_003076.4:16677697-16677868 (-)	miRNA	Affymetrix Proprietary Database	UUGGACUGAAGGGAGCUCCCU	Arabidopsis thaliana	ath-MIR319b
mmu-miR-19b_st	1.08878	up	4.01877	4.14149	P	A	14:115443527-115443613 (+) // X:50095160-50095243 (-)	miRNA	Affymetrix Proprietary Database	UGUGCAAAUCCAUGCAAAACUGA	Mus musculus	mmu-mir-19b-1 // mmu-mir-19b-2
mmu-miR-30c_st	1.73396	up	4.25341	5.04748	P	P	1:23298540-23298623 (+) // 4:120442139-120442227 (-)	miRNA	Affymetrix Proprietary Database	UGUAAACAUCCUACACUCUCAGC	Mus musculus	mmu-mir-30c-2 // mmu-mir-30c-1
mmu-miR-30d_st	1.19691	down	4.18752	3.9282	A	P	15:68172770-68172851 (-)	miRNA	Affymetrix Proprietary Database	UGUAAACAUCCCCGACUGGAAG	Mus musculus	mmu-mir-30d
mmu-miR-148a_st	1.09784	up	3.94731	4.08197	A	A	6:51219811-51219909 (-)	miRNA	Affymetrix Proprietary Database	UCAGUGCACUACAGAACUUUGU	Mus musculus	mmu-mir-148a
mmu-miR-192_st	1.09851	up	4.05802	4.19357	A	A	19:6264844-6264932 (+)	miRNA	Affymetrix Proprietary Database	CUGACCUAUGAAUUGACAGCC	Mus musculus	mmu-mir-192
mmu-miR-196a_st	1.02594	up	3.99616	4.03311	A	A	11:96126478-96126579 (+) // 15:102803781-102803865 (+)	miRNA	Affymetrix Proprietary Database	UAGGUAGUUUCAUGUUGUUGGG	Mus musculus	mmu-mir-196a-1 // mmu-mir-196a-2
mmu-miR-200a_st	1.20905	down	4.13421	3.86033	A	A	4:155429005-155429094 (-)	miRNA	Affymetrix Proprietary Database	UAACACUGUCUGGUAACGAUGU	Mus musculus	mmu-mir-200a
mmu-miR-208a_st	1.0323	down	4.0443	3.99844	A	A	14:55567897-55567979 (-)	miRNA	Affymetrix Proprietary Database	AUAAGACGAGCAAAAAGCUUGU	Mus musculus	mmu-mir-208a
mmu-let-7a_st	1.16289	up	3.88973	4.10745	A	A	13:48633548-48633641 (-) // 9:41344799-41344894 (+)	miRNA	Affymetrix Proprietary Database	UGAGGUAGUAGGUUGUAUAGUU	Mus musculus	mmu-let-7a-1 // mmu-let-7a-2
mmu-let-7b_st	1.10358	down	4.02419	3.882	A	A	15:85537749-85537833 (+)	miRNA	Affymetrix Proprietary Database	UGAGGUAGUAGGUUGUGUGGUU	Mus musculus	mmu-let-7b
mmu-let-7c_st	1.09514	up	3.99126	4.12237	A	A	15:85537033-85537127 (+) // 16:77599902-77599995 (+)	miRNA	Affymetrix Proprietary Database	UGAGGUAGUAGGUUGUAUGGUU	Mus musculus	mmu-let-7c-2 // mmu-let-7c-1
mmu-let-7e_st	1.04066	down	4.09538	4.03789	A	A	17:17967316-17967408 (+)	miRNA	Affymetrix Proprietary Database	UGAGGUAGGAGGUUGUAUAGUU	Mus musculus	mmu-let-7e
mmu-let-7f_st	1.02618	up	3.99999	4.03727	A	A	13:48633198-48633286 (-) // X:148346889-148346971 (+)	miRNA	Affymetrix Proprietary Database	UGAGGUAGUAGAUUGUAUAGUU	Mus musculus	mmu-let-7f-1 // mmu-let-7f-2
mmu-miR-15a_st	1.00167	down	3.9536	3.95119	A	A	14:62250864-62250947 (-)	miRNA	Affymetrix Proprietary Database	UAGCAGCACAUAAUGGUUUGUG	Mus musculus	mmu-mir-15a
mmu-miR-16_st	1.11042	up	3.8506	4.0017	A	A	14:62250717-62250809 (-) // 3:68813824-68813918 (+)	miRNA	Affymetrix Proprietary Database	UAGCAGCACGUAAAUAUUGGCG	Mus musculus	mmu-mir-16-1 // mmu-mir-16-2
mmu-miR-18a_st	1.06977	up	3.91319	4.01048	A	A	14:115443073-115443168 (+)	miRNA	Affymetrix Proprietary Database	UAAGGUGCAUCUAGUGCAGAUAG	Mus musculus	mmu-mir-18a
mmu-miR-20a_st	1.02506	up	4.06708	4.10278	A	A	14:115443379-115443485 (+)	miRNA	Affymetrix Proprietary Database	UAAAGUGCUUAUAGUGCAGGUAG	Mus musculus	mmu-mir-20a
mmu-miR-21_st	1.1243	up	3.95086	4.11989	A	A	11:86397569-86397660 (-)	miRNA	Affymetrix Proprietary Database	UAGCUUAUCAGACUGAUGUUGA	Mus musculus	mmu-mir-21
mmu-miR-22_st	1.03326	up	3.99659	4.04379	A	A	11:75277218-75277312 (+)	miRNA	Affymetrix Proprietary Database	AAGCUGCCAGUUGAAGAACUGU	Mus musculus	mmu-mir-22
mmu-miR-23a_st	1.16812	up	3.90564	4.12982	A	A	8:86732417-86732491 (+)	miRNA	Affymetrix Proprietary Database	AUCACAUUGCCAGGGAUUUCC	Mus musculus	mmu-mir-23a
mmu-miR-26a_st	1.05783	up	3.91006	3.99118	A	A	10:126432586-126432669 (+) // 9:118940914-118941003 (+)	miRNA	Affymetrix Proprietary Database	UUCAAGUAAUCCAGGAUAGGCU	Mus musculus	mmu-mir-26a-2 // mmu-mir-26a-1
mmu-miR-26b_st	1.00031	up	3.99955	4	A	A	1:74440884-74440968 (+)	miRNA	Affymetrix Proprietary Database	UUCAAGUAAUUCAGGAUAGGU	Mus musculus	mmu-mir-26b
mmu-miR-29a_st	1.03435	down	4.06889	4.02017	A	A	6:31012660-31012747 (-)	miRNA	Affymetrix Proprietary Database	UAGCACCAUCUGAAAUCGGUUA	Mus musculus	mmu-mir-29a
mmu-miR-29c_st	1.14762	up	3.81191	4.01055	A	A	1:196863741-196863828 (+)	miRNA	Affymetrix Proprietary Database	UAGCACCAUUUGAAAUCGGUUA	Mus musculus	mmu-mir-29c
mmu-miR-27a_st	1.00778	down	4.0227	4.01152	A	A	8:86732571-86732657 (+)	miRNA	Affymetrix Proprietary Database	UUCACAGUGGCUAAGUUCCGC	Mus musculus	mmu-mir-27a
mmu-miR-31_st	1.00293	up	3.90217	3.90639	A	A	4:88556461-88556566 (-)	miRNA	Affymetrix Proprietary Database	AGGCAAGAUGCUGGCAUAGCUG	Mus musculus	mmu-mir-31
mmu-miR-92a_st	1.07121	down	3.99737	3.89813	A	A	14:115443649-115443728 (+) // X:50095015-50095105 (-)	miRNA	Affymetrix Proprietary Database	UAUUGCACUUGUCCCGGCCUG	Mus musculus	mmu-mir-92a-1 // mmu-mir-92a-2
mmu-miR-93_st	1.11073	up	3.87487	4.02637	A	A	5:138606751-138606838 (-)	miRNA	Affymetrix Proprietary Database	CAAAGUGCUGUUCGUGCAGGUAG	Mus musculus	mmu-mir-93
mmu-miR-96_st	1.03072	up	3.99955	4.0432	A	A	6:30119446-30119551 (-)	miRNA	Affymetrix Proprietary Database	UUUGGCACUAGCACAUUUUUGCU	Mus musculus	mmu-mir-96
mmu-miR-34a_st	1.00184	down	3.97343	3.97077	A	A	4:149442563-149442664 (+)	miRNA	Affymetrix Proprietary Database	UGGCAGUGUCUUAGCUGGUUGU	Mus musculus	mmu-mir-34a
mmu-miR-129-3p_st	1.13685	up	4.09407	4.27911	A	A	2:94081521-94081610 (-) // 6:28972619-28972691 (+)	miRNA	Affymetrix Proprietary Database	AAGCCCUUACCCCAAAAAGCAU	Mus musculus	mmu-mir-129-2 // mmu-mir-129-1
mmu-miR-98_st	1.11867	down	4.07803	3.91625	A	A	X:148347757-148347864 (+)	miRNA	Affymetrix Proprietary Database	UGAGGUAGUAAGUUGUAUUGUU	Mus musculus	mmu-mir-98
mmu-miR-103_st	1.0072	up	3.7766	3.78695	A	A	11:35595898-35595983 (+) // 2:131113788-131113873 (+)	miRNA	Affymetrix Proprietary Database	AGCAGCAUUGUACAGGGCUAUGA	Mus musculus	mmu-mir-103-1 // mmu-mir-103-2
rno-miR-322_st	1.21368	down	4.08735	3.80797	A	A	X:140000161-140000255 (-)	miRNA	Affymetrix Proprietary Database	CAGCAGCAAUUCAUGUUUUGGA	Rattus norvegicus	rno-mir-322
mmu-miR-322_st	1.02422	down	4.20479	4.17027	A	A	X:50407432-50407526 (-)	miRNA	Affymetrix Proprietary Database	CAGCAGCAAUUCAUGUUUUGGA	Mus musculus	mmu-mir-322
rno-miR-323_st	1.06381	up	3.90313	3.99237	A	A	6:134391697-134391782 (+)	miRNA	Affymetrix Proprietary Database	CACAUUACACGGUCGACCUCU	Rattus norvegicus	rno-mir-323
mmu-miR-323-5p_st	1.06492	down	4.0802	3.98945	A	A	12:110950718-110950803 (+)	miRNA	Affymetrix Proprietary Database	AGGUGGUCCGUGGCGCGUUCGC	Mus musculus	mmu-mir-323
mmu-miR-323-3p_st	1.10043	down	3.95086	3.81279	A	A	12:110950718-110950803 (+)	miRNA	Affymetrix Proprietary Database	CACAUUACACGGUCGACCUCU	Mus musculus	mmu-mir-323
rno-miR-301a_st	1.00411	down	4.02589	4.01997	A	A	10:75386838-75386937 (+)	miRNA	Affymetrix Proprietary Database	CAGUGCAAUAGUAUUGUCAAAGC	Rattus norvegicus	rno-mir-301a
rno-miR-324-5p_st	1.069	down	4.06832	3.97206	A	A	10:56858038-56858120 (+)	miRNA	Affymetrix Proprietary Database	CGCAUCCCCUAGGGCAUUGGUGU	Rattus norvegicus	rno-mir-324
rno-miR-324-3p_st	1.31308	down	4.3008	3.90784	A	A	10:56858038-56858120 (+)	miRNA	Affymetrix Proprietary Database	CCACUGCCCCAGGUGCUGCUGG	Rattus norvegicus	rno-mir-324
mmu-miR-324-5p_st	1.03654	up	3.90217	3.95394	A	A	11:69825545-69825633 (+)	miRNA	Affymetrix Proprietary Database	CGCAUCCCCUAGGGCAUUGGUGU	Mus musculus	mmu-mir-324
mmu-miR-324-3p_st	1.07051	down	4.11482	4.01652	A	A	11:69825545-69825633 (+)	miRNA	Affymetrix Proprietary Database	CCACUGCCCCAGGUGCUGCU	Mus musculus	mmu-mir-324
rno-miR-325-5p_st	1.04278	up	3.8935	3.95394	A	A	X:93480419-93480516 (-)	miRNA	Affymetrix Proprietary Database	CCUAGUAGGUGCUCAGUAAGUGU	Rattus norvegicus	rno-mir-325
rno-miR-325-3p_st	1.09364	up	3.93246	4.0616	A	A	X:93480419-93480516 (-)	miRNA	Affymetrix Proprietary Database	UUUAUUGAGCACCUCCUAUCAA	Rattus norvegicus	rno-mir-325
mmu-miR-325_st	1.04801	up	4.07485	4.1425	A	A	X:102574421-102574518 (-)	miRNA	Affymetrix Proprietary Database	UUUAUUGAGCACCUCCUAUCAA	Mus musculus	mmu-mir-325
mmu-miR-326_st	1.13641	down	4.12698	3.9425	A	A	7:106700779-106700873 (+)	miRNA	Affymetrix Proprietary Database	CCUCUGGGCCCUUCCUCCAGU	Mus musculus	mmu-mir-326
rno-miR-326_st	1.03042	down	4.0263	3.98306	A	A	1:156887513-156887607 (+)	miRNA	Affymetrix Proprietary Database	CCUCUGGGCCCUUCCUCCAGU	Rattus norvegicus	rno-mir-326
rno-miR-327_st	1.21931	down	4.48508	4.19902	P	P		miRNA	Affymetrix Proprietary Database	CCUUGAGGGGCAUGAGGGU	Rattus norvegicus	rno-mir-327
rno-let-7d_st	1.03804	up	3.98569	4.03956	A	A	17:22121894-22121991 (+)	miRNA	Affymetrix Proprietary Database	AGAGGUAGUAGGUUGCAUAGUU	Rattus norvegicus	rno-let-7d
rno-miR-328_st	1.35708	down	4.27706	3.83656	A	P	19:35122554-35122637 (-)	miRNA	Affymetrix Proprietary Database	CUGGCCCUCUCUGCCCUUCCGU	Rattus norvegicus	rno-mir-328
mmu-miR-328_st	1.5297	down	4.38357	3.77032	A	P	8:107832264-107832360 (-)	miRNA	Affymetrix Proprietary Database	CUGGCCCUCUCUGCCCUUCCGU	Mus musculus	mmu-mir-328
rno-miR-329_st	1.00558	up	3.92535	3.93338	A	A	6:134392666-134392762 (+)	miRNA	Affymetrix Proprietary Database	AACACACCCAGCUAACCUUUUU	Rattus norvegicus	rno-mir-329
mmu-miR-329_st	1.07792	up	4.12523	4.23349	A	A	12:110951691-110951787 (+)	miRNA	Affymetrix Proprietary Database	AACACACCCAGCUAACCUUUUU	Mus musculus	mmu-mir-329
rno-miR-330_st	1.0256	up	3.95499	3.99145	A	A	1:78544318-78544414 (+)	miRNA	Affymetrix Proprietary Database	UCUCUGGGCCUGUGUCUUAGGC	Rattus norvegicus	rno-mir-330
mmu-miR-330_st	1.09482	up	3.78198	3.91267	A	A	7:19766814-19766911 (+)	miRNA	Affymetrix Proprietary Database	UCUCUGGGCCUGUGUCUUAGGC	Mus musculus	mmu-mir-330
rno-miR-331_st	1.12651	down	4.21476	4.0429	A	A	7:31089764-31089859 (-)	miRNA	Affymetrix Proprietary Database	GCCCCUGGGCCUAUCCUAGAA	Rattus norvegicus	rno-mir-331
mmu-miR-331-5p_st	1.19019	up	3.78919	4.04039	A	A	10:93426513-93426608 (-)	miRNA	Affymetrix Proprietary Database	CUAGGUAUGGUCCCAGGGAUCC	Mus musculus	mmu-mir-331
mmu-miR-331-3p_st	1.07866	down	4.07413	3.96489	A	A	10:93426513-93426608 (-)	miRNA	Affymetrix Proprietary Database	GCCCCUGGGCCUAUCCUAGAA	Mus musculus	mmu-mir-331
rno-miR-333_st	1.05457	up	3.93012	4.00678	A	A	18:27042190-27042284 (-)	miRNA	Affymetrix Proprietary Database	GUGGUGUGCUAGUUACUUUU	Rattus norvegicus	rno-mir-333
rno-miR-140_st	1.1078	up	3.8523	4	A	A	19:37422704-37422802 (+)	miRNA	Affymetrix Proprietary Database	CAGUGGUUUUACCCUAUGGUAG	Rattus norvegicus	rno-mir-140
rno-miR-335_st	1.24367	down	4.27641	3.96181	A	P		miRNA	Affymetrix Proprietary Database	UCAAGAGCAAUAACGAAAAAUGU	Rattus norvegicus	rno-mir-335
rno-miR-336_st	1.06286	down	4.02764	3.93969	A	A	10:35360536-35360631 (+)	miRNA	Affymetrix Proprietary Database	UCACCCUUCCAUAUCUAGUCU	Rattus norvegicus	rno-mir-336
rno-miR-337_st	1.05283	up	4.10762	4.18189	P	A	6:134176751-134176847 (+)	miRNA	Affymetrix Proprietary Database	UUCAGCUCCUAUAUGAUGCCUUU	Rattus norvegicus	rno-mir-337
mmu-miR-337-5p_st	1.20275	down	4.15406	3.88772	A	A	12:110823999-110824095 (+)	miRNA	Affymetrix Proprietary Database	GAACGGCGUCAUGCAGGAGUU	Mus musculus	mmu-mir-337
mmu-miR-337-3p_st	1.09967	down	4.08507	3.94801	A	A	12:110823999-110824095 (+)	miRNA	Affymetrix Proprietary Database	UUCAGCUCCUAUAUGAUGCCU	Mus musculus	mmu-mir-337
rno-miR-148b-5p_st	1.03435	down	3.97746	3.92874	A	A	7:142195694-142195790 (+)	miRNA	Affymetrix Proprietary Database	GAAGUUCUGUUAUACACUCAGG	Rattus norvegicus	rno-mir-148b
rno-miR-148b-3p_st	1.06511	down	4.04479	3.95378	A	A	7:142195694-142195790 (+)	miRNA	Affymetrix Proprietary Database	UCAGUGCAUCACAGAACUUUGU	Rattus norvegicus	rno-mir-148b
mmu-miR-148b_st	1.1006	down	4.06366	3.92537	A	A	15:103115556-103115652 (+)	miRNA	Affymetrix Proprietary Database	UCAGUGCAUCACAGAACUUUGU	Mus musculus	mmu-mir-148b
rno-miR-338_st	1.02399	up	3.93529	3.9695	A	A	10:109426992-109427057 (-)	miRNA	Affymetrix Proprietary Database	UCCAGCAUCAGUGAUUUUGUUGA	Rattus norvegicus	rno-mir-338
mmu-miR-338-5p_st	1.06579	down	4.04586	3.95394	A	A	11:119876079-119876176 (-)	miRNA	Affymetrix Proprietary Database	AACAAUAUCCUGGUGCUGAGUG	Mus musculus	mmu-mir-338
mmu-miR-338-3p_st	1.00002	down	3.92531	3.92528	A	A	11:119876079-119876176 (-)	miRNA	Affymetrix Proprietary Database	UCCAGCAUCAGUGAUUUUGUUG	Mus musculus	mmu-mir-338
rno-miR-339-5p_st	1.09394	down	4.01539	3.88586	A	A	12:15778323-15778418 (+)	miRNA	Affymetrix Proprietary Database	UCCCUGUCCUCCAGGAGCUCACG	Rattus norvegicus	rno-mir-339
rno-miR-339-3p_st	1.26955	down	4.23438	3.89006	A	A	12:15778323-15778418 (+)	miRNA	Affymetrix Proprietary Database	UGAGCGCCUCGACGACAGAGCCA	Rattus norvegicus	rno-mir-339
mmu-miR-339-5p_st	1.1103	down	4.06753	3.91659	A	A	5:139845604-139845699 (-)	miRNA	Affymetrix Proprietary Database	UCCCUGUCCUCCAGGAGCUCACG	Mus musculus	mmu-mir-339
mmu-miR-339-3p_st	1.04146	up	3.84608	3.90469	A	A	5:139845604-139845699 (-)	miRNA	Affymetrix Proprietary Database	UGAGCGCCUCGGCGACAGAGCCG	Mus musculus	mmu-mir-339
rno-miR-340-5p_st	1.00778	down	3.97645	3.96527	A	A		miRNA	Affymetrix Proprietary Database	UUAUAAAGCAAUGAGACUGAUU	Rattus norvegicus	rno-mir-340
rno-miR-340-3p_st	1.0805	up	3.82424	3.93594	A	A		miRNA	Affymetrix Proprietary Database	UCCGUCUCAGUUACUUUAUAGCC	Rattus norvegicus	rno-mir-340
mmu-miR-340-5p_st	1.00997	down	4.1342	4.11989	A	A	11:49883204-49883301 (+)	miRNA	Affymetrix Proprietary Database	UUAUAAAGCAAUGAGACUGAUU	Mus musculus	mmu-mir-340
mmu-miR-340-3p_st	1.16812	up	4.04761	4.27179	A	A	11:49883204-49883301 (+)	miRNA	Affymetrix Proprietary Database	UCCGUCUCAGUUACUUUAUAGC	Mus musculus	mmu-mir-340
rno-miR-341_st	1.05413	up	3.9301	4.00615	A	A	6:134203518-134203613 (+)	miRNA	Affymetrix Proprietary Database	UCGGUCGAUCGGUCGGUCGGU	Rattus norvegicus	rno-mir-341
mmu-miR-341_st	1.07205	up	3.91452	4.01489	A	A	12:110849710-110849805 (+)	miRNA	Affymetrix Proprietary Database	UCGGUCGAUCGGUCGGUCGGU	Mus musculus	mmu-mir-341
rno-miR-342-5p_st	1.17433	down	4.04277	3.81093	A	A	6:132990797-132990895 (+)	miRNA	Affymetrix Proprietary Database	AGGGGUGCUAUCUGUGAUUGAG	Rattus norvegicus	rno-mir-342
rno-miR-342-3p_st	1.02021	up	4.4175	4.44637	P	P	6:132990797-132990895 (+)	miRNA	Affymetrix Proprietary Database	UCUCACACAGAAAUCGCACCCGU	Rattus norvegicus	rno-mir-342
mmu-miR-342-5p_st	1.0973	down	4.04098	3.90702	A	A	12:109896830-109896928 (+)	miRNA	Affymetrix Proprietary Database	AGGGGUGCUAUCUGUGAUUGAG	Mus musculus	mmu-mir-342
mmu-miR-342-3p_st	1.03875	down	4.3111	4.25625	P	P	12:109896830-109896928 (+)	miRNA	Affymetrix Proprietary Database	UCUCACACAGAAAUCGCACCCGU	Mus musculus	mmu-mir-342
rno-miR-343_st	1.01986	up	3.98167	4.01004	A	A	1:78904571-78904663 (+)	miRNA	Affymetrix Proprietary Database	UCUCCCUCCGUGUGCCCAGA	Rattus norvegicus	rno-mir-343
rno-miR-344-5p_st	1.1027	up	4.02602	4.16706	A	A	1:116020984-116021081 (-)	miRNA	Affymetrix Proprietary Database	UCAGGCUCCUGGCUAGAUUCCAGG	Rattus norvegicus	rno-mir-344-1
rno-miR-344-3p_st	1.08959	down	4.05846	3.93467	A	A	1:116020984-116021081 (-)	miRNA	Affymetrix Proprietary Database	UGAUCUAGCCAAAGCCUGACCGU	Rattus norvegicus	rno-mir-344-1
mmu-miR-344_st	1.0689	down	3.92358	3.82744	A	A	7:69022656-69022750 (-) // 7:69084913-69084992 (-)	miRNA	Affymetrix Proprietary Database	UGAUCUAGCCAAAGCCUGACUGU	Mus musculus	mmu-mir-344-1 // mmu-mir-344-2
rno-miR-345-5p_st	1.05341	up	4.02509	4.10015	A	A	6:133178806-133178901 (+)	miRNA	Affymetrix Proprietary Database	UGCUGACCCCUAGUCCAGUGC	Rattus norvegicus	rno-mir-345
rno-miR-345-3p_st	1.30235	up	3.84719	4.22831	A	A	6:133178806-133178901 (+)	miRNA	Affymetrix Proprietary Database	CCCUGAACUAGGGGUCUGGAGA	Rattus norvegicus	rno-mir-345
mmu-miR-345-5p_st	1.28685	up	3.85838	4.22223	A	A	12:110075183-110075278 (+)	miRNA	Affymetrix Proprietary Database	GCUGACCCCUAGUCCAGUGCUU	Mus musculus	mmu-mir-345
mmu-miR-345-3p_st	1.03242	down	4.04586	3.99982	A	A	12:110075183-110075278 (+)	miRNA	Affymetrix Proprietary Database	CCUGAACUAGGGGUCUGGAGAC	Mus musculus	mmu-mir-345
rno-miR-346_st	1.0326	up	3.94632	3.99261	A	A	16:10553485-10553582 (+)	miRNA	Affymetrix Proprietary Database	UGUCUGCCUGAGUGCCUGCCUCU	Rattus norvegicus	rno-mir-346
mmu-miR-346_st	1.0689	down	3.97553	3.8794	A	A	14:35707795-35707892 (+)	miRNA	Affymetrix Proprietary Database	UGUCUGCCCGAGUGCCUGCCUCU	Mus musculus	mmu-mir-346
rno-miR-347_st	1.24558	up	3.71612	4.03293	A	A		miRNA	Affymetrix Proprietary Database	UGUCCCUCUGGGUCGCCCA	Rattus norvegicus	rno-mir-347
rno-miR-349_st	1.00196	up	3.99717	4	A	A	7:127468167-127468263 (-)	miRNA	Affymetrix Proprietary Database	CAGCCCUGCUGUCUUAACCUCU	Rattus norvegicus	rno-mir-349
rno-miR-129_st	1.03212	down	3.99955	3.95394	A	A	3:78648931-78649027 (-) // 4:55892162-55892233 (+)	miRNA	Affymetrix Proprietary Database	CUUUUUGCGGUCUGGGCUUGC	Rattus norvegicus	rno-mir-129-2 // rno-mir-129-1
rno-miR-20a_st	1.00031	up	3.9752	3.97566	A	A	15:99854190-99854274 (+)	miRNA	Affymetrix Proprietary Database	UAAAGUGCUUAUAGUGCAGGUAG	Rattus norvegicus	rno-mir-20a
rno-miR-350_st	1.12596	up	3.87806	4.04921	A	A	13:92545075-92545173 (-)	miRNA	Affymetrix Proprietary Database	UUCACAAAGCCCAUACACUUUCAC	Rattus norvegicus	rno-mir-350
mmu-miR-350_st	1.1036	up	3.89734	4.03956	A	A	1:178702456-178702554 (-)	miRNA	Affymetrix Proprietary Database	UUCACAAAGCCCAUACACUUUC	Mus musculus	mmu-mir-350
rno-miR-7a_st	1.18798	up	3.77166	4.02017	A	A	17:12204082-12204178 (+) // 1:134607264-134607358 (+)	miRNA	Affymetrix Proprietary Database	UGGAAGACUAGUGAUUUUGUUGU	Rattus norvegicus	rno-mir-7a-1 // rno-mir-7a-2
rno-miR-351_st	1.02896	down	4.18473	4.14355	A	A	X:139999130-139999210 (-)	miRNA	Affymetrix Proprietary Database	UCCCUGAGGAGCCCUUUGAGCCUGA	Rattus norvegicus	rno-mir-351
mmu-miR-351_st	1.09756	down	3.87139	3.73709	A	A	X:50406432-50406530 (-)	miRNA	Affymetrix Proprietary Database	UCCCUGAGGAGCCCUUUGAGCCUG	Mus musculus	mmu-mir-351
rno-miR-352_st	1.14762	up	3.82597	4.02461	A	A		miRNA	Affymetrix Proprietary Database	AGAGUAGUAGGUUGCAUAGUA	Rattus norvegicus	rno-mir-352
rno-miR-135b_st	1.02413	down	3.81081	3.77642	A	A	13:45078792-45078888 (+)	miRNA	Affymetrix Proprietary Database	UAUGGCUUUUCAUUCCUAUGUGA	Rattus norvegicus	rno-mir-135b
mmu-miR-135b_st	1.22087	up	3.7769	4.0648	A	A	1:134094665-134094761 (+)	miRNA	Affymetrix Proprietary Database	UAUGGCUUUUCAUUCCUAUGUGA	Mus musculus	mmu-mir-135b
rno-miR-151_st	1.17533	down	4.02023	3.78716	A	A	7:110979296-110979392 (-)	miRNA	Affymetrix Proprietary Database	UCGAGGAGCUCACAGUCUAGU	Rattus norvegicus	rno-mir-151
rno-miR-101b_st	1.09803	up	3.90099	4.03591	A	A	1:232779584-232779680 (+)	miRNA	Affymetrix Proprietary Database	UACAGUACUGUGAUAGCUGAA	Rattus norvegicus	rno-mir-101b
mmu-miR-101b_st	1.1036	up	4.0291	4.17132	A	A	19:29209769-29209865 (+)	miRNA	Affymetrix Proprietary Database	UACAGUACUGUGAUAGCUGAA	Mus musculus	mmu-mir-101b
hsa-miR-200c_st	1.09949	down	4.02152	3.88468	A	A	12:6943123-6943190 (+)	miRNA	Affymetrix Proprietary Database	UAAUACUGCCGGGUAAUGAUGGA	Homo sapiens	hsa-mir-200c
osa-miR156a_st	1.30814	down	11.008	10.6204	P	P	1:22850994-22851093 (-)	miRNA	Affymetrix Proprietary Database	UGACAGAAGAGAGUGAGCAC	Oryza sativa	osa-MIR156a
osa-miR156b_st	1.23781	down	11.132	10.8242	P	P	1:4663143-4663318 (+)	miRNA	Affymetrix Proprietary Database	UGACAGAAGAGAGUGAGCAC	Oryza sativa	osa-MIR156b
osa-miR156c_st	1.56368	down	10.9496	10.3046	P	P	1:4662777-4662925 (+)	miRNA	Affymetrix Proprietary Database	UGACAGAAGAGAGUGAGCAC	Oryza sativa	osa-MIR156c
osa-miR156d_st	1.33348	down	11.11	10.6948	P	P	2:4512881-4513009 (-)	miRNA	Affymetrix Proprietary Database	UGACAGAAGAGAGUGAGCAC	Oryza sativa	osa-MIR156d
osa-miR156e_st	1.41122	down	10.964	10.4671	P	P	4:24807232-24807335 (-)	miRNA	Affymetrix Proprietary Database	UGACAGAAGAGAGUGAGCAC	Oryza sativa	osa-MIR156e
osa-miR156f_st	1.38027	down	11.0671	10.6022	P	P	8:21345388-21345573 (+) // 8:21358390-21358575 (+)	miRNA	Affymetrix Proprietary Database	UGACAGAAGAGAGUGAGCAC	Oryza sativa	osa-MIR156f // osa-MIR156f
osa-miR156g_st	1.24018	down	11.0426	10.732	P	P	9:15064252-15064367 (+)	miRNA	Affymetrix Proprietary Database	UGACAGAAGAGAGUGAGCAC	Oryza sativa	osa-MIR156g
osa-miR156h_st	1.32926	down	11.0418	10.6312	P	P	6:26553831-26553931 (+)	miRNA	Affymetrix Proprietary Database	UGACAGAAGAGAGUGAGCAC	Oryza sativa	osa-MIR156h
osa-miR156i_st	1.13339	down	10.9098	10.7291	P	P	2:24114126-24114215 (-)	miRNA	Affymetrix Proprietary Database	UGACAGAAGAGAGUGAGCAC	Oryza sativa	osa-MIR156i
osa-miR156j_st	1.30615	down	11.0056	10.6202	P	P		miRNA	Affymetrix Proprietary Database	UGACAGAAGAGAGUGAGCAC	Oryza sativa	osa-mir156j
osa-miR160a_st	2.39949	down	7.59065	6.32792	P	P	2:3511583-3511670 (-)	miRNA	Affymetrix Proprietary Database	UGCCUGGCUCCCUGUAUGCCA	Oryza sativa	osa-MIR160a
osa-miR160b_st	2.51913	down	7.78523	6.45231	P	P	6:28080022-28080160 (+)	miRNA	Affymetrix Proprietary Database	UGCCUGGCUCCCUGUAUGCCA	Oryza sativa	osa-MIR160b
osa-miR160c_st	1.99053	down	7.48473	6.49158	P	P	8:1701224-1701322 (+)	miRNA	Affymetrix Proprietary Database	UGCCUGGCUCCCUGUAUGCCA	Oryza sativa	osa-MIR160c
osa-miR160d_st	2.14032	down	7.55621	6.45839	P	P	3:32393925-32394066 (+)	miRNA	Affymetrix Proprietary Database	UGCCUGGCUCCCUGUAUGCCA	Oryza sativa	osa-MIR160d
osa-miR162a_st	1.06476	down	4.09727	4.00674	A	A	2:23599930-23600100 (+)	miRNA	Affymetrix Proprietary Database	UCGAUAAACCUCUGCAUCCAG	Oryza sativa	osa-MIR162a
osa-miR164a_st	2.27408	down	8.50719	7.32191	P	P	7:28521648-28521803 (-)	miRNA	Affymetrix Proprietary Database	UGGAGAAGCAGGGCACGUGCA	Oryza sativa	osa-MIR164a
osa-miR164b_st	2.23555	down	8.56785	7.40723	P	P	5:15818077-15818185 (-)	miRNA	Affymetrix Proprietary Database	UGGAGAAGCAGGGCACGUGCA	Oryza sativa	osa-MIR164b
osa-miR166a_st	4.13011	up	7.21238	9.25856	P	P	10:19657471-19657615 (+)	miRNA	Affymetrix Proprietary Database	UCGGACCAGGCUUCAUUCCCC	Oryza sativa	osa-MIR166a
osa-miR166b_st	3.5742	up	7.19731	9.03493	P	P	6:30326086-30326291 (-)	miRNA	Affymetrix Proprietary Database	UCGGACCAGGCUUCAUUCCCC	Oryza sativa	osa-MIR166b
osa-miR166c_st	3.46746	up	7.54109	9.33497	P	P	3:3466899-3467023 (+)	miRNA	Affymetrix Proprietary Database	UCGGACCAGGCUUCAUUCCCC	Oryza sativa	osa-MIR166c
osa-miR166d_st	4.21927	up	7.16739	9.24438	P	P	2:26124190-26124314 (+)	miRNA	Affymetrix Proprietary Database	UCGGACCAGGCUUCAUUCCCC	Oryza sativa	osa-MIR166d
osa-miR166e_st	4.725	up	4.80132	7.04164	P	P	3:744069-744205 (+)	miRNA	Affymetrix Proprietary Database	UCGAACCAGGCUUCAUUCCCC	Oryza sativa	osa-MIR166e
osa-miR166f_st	3.9523	up	7.23334	9.21603	P	P	10:14151857-14151963 (-)	miRNA	Affymetrix Proprietary Database	UCGGACCAGGCUUCAUUCCCC	Oryza sativa	osa-MIR166f
osa-miR167a_st	1.10789	up	7.53008	7.67789	P	P	12:25443203-25443343 (+)	miRNA	Affymetrix Proprietary Database	UGAAGCUGCCAGCAUGAUCUA	Oryza sativa	osa-MIR167a
osa-miR167b_st	1.14727	up	7.62134	7.81954	P	P	3:30497338-30497500 (-)	miRNA	Affymetrix Proprietary Database	UGAAGCUGCCAGCAUGAUCUA	Oryza sativa	osa-MIR167b
osa-miR167c_st	1.15573	up	7.53409	7.74289	P	P	3:33069553-33069715 (+)	miRNA	Affymetrix Proprietary Database	UGAAGCUGCCAGCAUGAUCUA	Oryza sativa	osa-MIR167c
osa-miR169a_st	1.25115	down	5.82039	5.49714	P	P	1:8725906-8726078 (+)	miRNA	Affymetrix Proprietary Database	CAGCCAAGGAUGACUUGCCGA	Oryza sativa	osa-MIR169a
osa-miR171a_st	1.00002	down	4.14897	4.14894	A	A	6:25890135-25890230 (+)	miRNA	Affymetrix Proprietary Database	UGAUUGAGCCGCGCCAAUAUC	Oryza sativa	osa-MIR171a
hsa-miR-155_st	1.02876	down	3.89457	3.85366	A	A	21:25868163-25868227 (+)	miRNA	Affymetrix Proprietary Database	UUAAUGCUAAUCGUGAUAGGGGU	Homo sapiens	hsa-mir-155
mmu-miR-107_st	1.04296	up	3.84645	3.90713	A	A	19:34895177-34895263 (-)	miRNA	Affymetrix Proprietary Database	AGCAGCAUUGUACAGGGCUAUCA	Mus musculus	mmu-mir-107
mmu-miR-10a_st	1.06892	up	3.78331	3.87946	A	A	11:96178479-96178588 (+)	miRNA	Affymetrix Proprietary Database	UACCCUGUAGAUCCGAAUUUGUG	Mus musculus	mmu-mir-10a
mmu-miR-17_st	1.13723	down	4.0431	3.85758	A	A	14:115442893-115442976 (+)	miRNA	Affymetrix Proprietary Database	CAAAGUGCUUACAGUGCAGGUAG	Mus musculus	mmu-mir-17
mmu-miR-19a_st	1.0989	up	3.90407	4.04013	A	A	14:115443222-115443303 (+)	miRNA	Affymetrix Proprietary Database	UGUGCAAAUCUAUGCAAAACUGA	Mus musculus	mmu-mir-19a
mmu-miR-25_st	1.04095	up	3.93892	3.99682	A	A	5:138606549-138606632 (-)	miRNA	Affymetrix Proprietary Database	CAUUGCACUUGUCUCGGUCUGA	Mus musculus	mmu-mir-25
mmu-miR-28_st	1.07345	down	4.02656	3.9243	A	A	16:24827941-24828026 (+)	miRNA	Affymetrix Proprietary Database	AAGGAGCUCACAGUCUAUUGAG	Mus musculus	mmu-mir-28
mmu-miR-32_st	1.0285	up	3.97807	4.01862	A	A	4:56908101-56908170 (-)	miRNA	Affymetrix Proprietary Database	UAUUGCACAUUACUAAGUUGCA	Mus musculus	mmu-mir-32
mmu-miR-100_st	1.04296	up	3.91872	3.97941	A	A	9:41339508-41339587 (+)	miRNA	Affymetrix Proprietary Database	AACCCGUAGAUCCGAACUUGUG	Mus musculus	mmu-mir-100
mmu-miR-139-5p_st	1.12188	up	3.92485	4.09077	A	A	7:108623890-108623957 (+)	miRNA	Affymetrix Proprietary Database	UCUACAGUGCACGUGUCUCCAG	Mus musculus	mmu-mir-139
mmu-miR-139-3p_st	1.0979	down	4.1476	4.01286	A	A	7:108623890-108623957 (+)	miRNA	Affymetrix Proprietary Database	UGGAGACGCGGCCCUGUUGGAG	Mus musculus	mmu-mir-139
mmu-miR-200c_st	1.03353	down	3.97401	3.92644	A	A	6:124668340-124668408 (-)	miRNA	Affymetrix Proprietary Database	UAAUACUGCCGGGUAAUGAUGGA	Mus musculus	mmu-mir-200c
mmu-miR-210_st	1.29512	down	4.09003	3.71694	A	A	7:148407283-148407392 (-)	miRNA	Affymetrix Proprietary Database	CUGUGCGUGUGACAGCGGCUGA	Mus musculus	mmu-mir-210
mmu-miR-212_st	1.086	up	3.95632	4.07535	A	A	11:74986890-74986980 (+)	miRNA	Affymetrix Proprietary Database	UAACAGUCUCCAGUCACGGCCA	Mus musculus	mmu-mir-212
mmu-miR-214_st	1.06399	down	4.16611	4.07662	A	P	1:164153499-164153608 (+)	miRNA	Affymetrix Proprietary Database	ACAGCAGGCACAGACAGGCAGU	Mus musculus	mmu-mir-214
mmu-miR-216a_st	1.17433	down	4.08942	3.85758	A	A	11:28657012-28657083 (+)	miRNA	Affymetrix Proprietary Database	UAAUCUCAGCUGGCAACUGUGA	Mus musculus	mmu-mir-216a
mmu-miR-218_st	1.21712	up	3.71807	4.00154	A	A	11:35430318-35430427 (+) // 5:48615181-48615290 (+)	miRNA	Affymetrix Proprietary Database	UUGUGCUUGAUCUAACCAUGU	Mus musculus	mmu-mir-218-2 // mmu-mir-218-1
mmu-miR-219_st	1.06511	down	4.09159	4.00059	A	A	17:34161928-34162037 (-) // 2:29701151-29701247 (-)	miRNA	Affymetrix Proprietary Database	UGAUUGUCCAAACGCAAUUCU	Mus musculus	mmu-mir-219-1 // mmu-mir-219-2
mmu-miR-223_st	1.03129	down	4.16427	4.11982	A	A	X:93438156-93438265 (+)	miRNA	Affymetrix Proprietary Database	UGUCAGUUUGUCAAAUACCCCA	Mus musculus	mmu-mir-223
mmu-miR-320_st	1.02552	up	4.01983	4.0562	A	A	14:70843317-70843398 (+)	miRNA	Affymetrix Proprietary Database	AAAAGCUGGGUUGAGAGGGCGA	Mus musculus	mmu-mir-320
mmu-miR-33_st	1.13627	down	4.04277	3.85847	A	A	15:82028552-82028620 (+)	miRNA	Affymetrix Proprietary Database	GUGCAUUGUAGUUGCAUUGCA	Mus musculus	mmu-mir-33
mmu-miR-211_st	1.20601	up	3.71807	3.9883	A	A	7:71350692-71350797 (+)	miRNA	Affymetrix Proprietary Database	UUCCCUUUGUCAUCCUUUGCCU	Mus musculus	mmu-mir-211
mmu-miR-221_st	1.02777	down	3.82737	3.78785	A	A	X:18723420-18723514 (-)	miRNA	Affymetrix Proprietary Database	AGCUACAUUGUCUGCUGGGUUUC	Mus musculus	mmu-mir-221
mmu-miR-222_st	1.06206	up	4.01893	4.10579	A	A	X:18724019-18724097 (-)	miRNA	Affymetrix Proprietary Database	AGCUACAUCUGGCUACUGGGU	Mus musculus	mmu-mir-222
mmu-miR-224_st	1.0656	down	3.99955	3.90787	A	A	X:69506370-69506451 (-)	miRNA	Affymetrix Proprietary Database	UAAGUCACUAGUGGUUCCGUU	Mus musculus	mmu-mir-224
mmu-miR-199b_st	1.03965	up	4.00141	4.0575	A	A	2:32173980-32174089 (+)	miRNA	Affymetrix Proprietary Database	ACAGUAGUCUGCACAUUGGUUA	Mus musculus	mmu-mir-199b
mmu-miR-181b_st	1.10288	down	3.94223	3.80095	A	A	1:139863216-139863295 (+) // 2:38709350-38709438 (+)	miRNA	Affymetrix Proprietary Database	AACAUUCAUUGCUGUCGGUGGGU	Mus musculus	mmu-mir-181b-1 // mmu-mir-181b-2
mmu-miR-181c_st	1.18584	up	3.82115	4.06706	A	A	8:86702772-86702860 (-)	miRNA	Affymetrix Proprietary Database	AACAUUCAACCUGUCGGUGAGU	Mus musculus	mmu-mir-181c
mmu-miR-125b-3p_st	1.04674	up	3.9752	4.0411	A	A	16:77646518-77646588 (+) // 9:41390009-41390085 (+)	miRNA	Affymetrix Proprietary Database	ACGGGUUAGGCUCUUGGGAGCU	Mus musculus	mmu-mir-125b-2 // mmu-mir-125b-1
mmu-miR-7a_st	1.00293	up	3.99446	3.99868	A	A	13:58494140-58494247 (-) // 7:86033163-86033259 (+)	miRNA	Affymetrix Proprietary Database	UGGAAGACUAGUGAUUUUGUUGU	Mus musculus	mmu-mir-7a-1 // mmu-mir-7a-2
mmu-miR-7b_st	1.06073	up	3.92957	4.01462	A	A	17:56382411-56382521 (+)	miRNA	Affymetrix Proprietary Database	UGGAAGACUUGUGAUUUUGUUGU	Mus musculus	mmu-mir-7b
mmu-miR-217_st	1.17541	down	4.12392	3.89075	A	A	11:28663728-28663835 (+)	miRNA	Affymetrix Proprietary Database	UACUGCAUCAGGAACUGACUGGA	Mus musculus	mmu-mir-217
hsa-miR-106b_st	1.02243	up	4.04792	4.07991	A	A	7:99529552-99529633 (-)	miRNA	Affymetrix Proprietary Database	UAAAGUGCUGACAGUGCAGAU	Homo sapiens	hsa-mir-106b
hsa-miR-29c_st	1.15293	up	3.82017	4.02547	A	A	1:206041820-206041907 (-)	miRNA	Affymetrix Proprietary Database	UAGCACCAUUUGAAAUCGGUUA	Homo sapiens	hsa-mir-29c
hsa-miR-200a_st	1.06054	up	3.99717	4.08197	A	A	1:1093106-1093195 (+)	miRNA	Affymetrix Proprietary Database	UAACACUGUCUGGUAACGAUGU	Homo sapiens	hsa-mir-200a
hsa-miR-302a_st	1.03465	up	3.95086	4	A	A	4:113788788-113788856 (-)	miRNA	Affymetrix Proprietary Database	UAAGUGCUUCCAUGUUUUGGUGA	Homo sapiens	hsa-mir-302a
hsa-miR-219-2-3p_st	1.03024	down	3.95086	3.90787	A	A		miRNA	Affymetrix Proprietary Database	AGAAUUGUGGCUGGACAUCUGU	Homo sapiens	hsa-mir-219-2
hsa-miR-34b_st	1.07104	up	3.90099	4	A	A	11:110888873-110888956 (+)	miRNA	Affymetrix Proprietary Database	CAAUCACUAACUCCACUGCCAU	Homo sapiens	hsa-mir-34b
hsa-miR-34c-5p_st	1.06494	down	3.97068	3.8799	A	A	11:110889374-110889450 (+)	miRNA	Affymetrix Proprietary Database	AGGCAGUGUAGUUAGCUGAUUGC	Homo sapiens	hsa-mir-34c
hsa-miR-34c-3p_st	1.12004	up	3.91657	4.08012	A	A	11:110889374-110889450 (+)	miRNA	Affymetrix Proprietary Database	AAUCACUAACCACACGGCCAGG	Homo sapiens	hsa-mir-34c
hsa-miR-299-5p_st	1.06804	up	3.92651	4.02148	A	A	14:100559884-100559946 (+)	miRNA	Affymetrix Proprietary Database	UGGUUUACCGUCCCACAUACAU	Homo sapiens	hsa-mir-299
hsa-miR-299-3p_st	1.03411	up	3.85399	3.90238	A	A	14:100559884-100559946 (+)	miRNA	Affymetrix Proprietary Database	UAUGUGGGAUGGUAAACCGCUU	Homo sapiens	hsa-mir-299
hsa-miR-301a_st	1.03009	up	3.99503	4.0378	A	A	17:54583279-54583364 (-)	miRNA	Affymetrix Proprietary Database	CAGUGCAAUAGUAUUGUCAAAGC	Homo sapiens	hsa-mir-301a
hsa-miR-99b_st	1.132	down	4.0392	3.86033	A	A	19:56887677-56887746 (+)	miRNA	Affymetrix Proprietary Database	CACCCGUAGAACCGACCUUGCG	Homo sapiens	hsa-mir-99b
hsa-miR-296-5p_st	1.1393	down	4.50705	4.3189	P	P	20:56826065-56826144 (-)	miRNA	Affymetrix Proprietary Database	AGGGCCCCCCCUCAAUCCUGU	Homo sapiens	hsa-mir-296
hsa-miR-296-3p_st	1.46352	up	4.00575	4.5552	P	A	20:56826065-56826144 (-)	miRNA	Affymetrix Proprietary Database	GAGGGUUGGGUGGAGGCUCUCC	Homo sapiens	hsa-mir-296
hsa-miR-130b_st	1.12419	up	3.85966	4.02855	A	A	22:20337593-20337674 (+)	miRNA	Affymetrix Proprietary Database	CAGUGCAAUGAUGAAAGGGCAU	Homo sapiens	hsa-mir-130b
hsa-miR-30e_st	1.06804	up	3.9259	4.02087	A	A	1:40992614-40992705 (+)	miRNA	Affymetrix Proprietary Database	UGUAAACAUCCUUGACUGGAAG	Homo sapiens	hsa-mir-30e
cbr-miR-72_st	1.00031	up	3.99955	4	A	A	cb25.fpc4247:2707-2829 (-)	miRNA	Affymetrix Proprietary Database	AGGCAGAUGUUGGCAUAGC	Caenorhabditis briggsae	cbr-mir-72
cel-miR-353_st	1.02942	down	3.87724	3.8354	A	A	I:4585875-4585984 (+)	miRNA	Affymetrix Proprietary Database	CAAUUGCCAUGUGUUGGUAUU	Caenorhabditis elegans	cel-mir-353
cel-miR-354_st	1.03557	down	4.09231	4.04189	A	A	I:14468369-14468478 (-)	miRNA	Affymetrix Proprietary Database	ACCUUGUUUGUUGCUGCUCCU	Caenorhabditis elegans	cel-mir-354
cel-miR-355_st	1.1382	down	3.99707	3.81031	A	A	II:11833445-11833554 (-)	miRNA	Affymetrix Proprietary Database	UUUGUUUUAGCCUGAGCUAUG	Caenorhabditis elegans	cel-mir-355
cel-miR-356_st	1.26961	up	3.86755	4.21193	A	A	III:7860073-7860182 (+)	miRNA	Affymetrix Proprietary Database	UUGAGCAACGCGAACAAAUCA	Caenorhabditis elegans	cel-mir-356
cel-miR-357_st	1.06579	down	3.94652	3.8546	A	A	V:8580519-8580628 (-)	miRNA	Affymetrix Proprietary Database	UAAAUGCCAGUCGUUGCAGGAGU	Caenorhabditis elegans	cel-mir-357
cel-miR-358_st	1.02422	up	3.78854	3.82307	A	A	V:8580835-8580944 (-)	miRNA	Affymetrix Proprietary Database	AUUGGUAUCCCUGUCAAGGUC	Caenorhabditis elegans	cel-mir-358
cel-miR-359_st	1.06206	up	3.99955	4.08641	A	A	X:3004282-3004391 (+)	miRNA	Affymetrix Proprietary Database	UCACUGGUCUUUCUCUGACGAA	Caenorhabditis elegans	cel-mir-359
cel-miR-360_st	1.11516	down	4.16578	4.00852	A	P	X:5919107-5919216 (+)	miRNA	Affymetrix Proprietary Database	UGACCGUAAUCCCGUUCACAA	Caenorhabditis elegans	cel-mir-360
hsa-miR-361-5p_st	1.0661	up	3.97246	4.0648	A	A	X:85045297-85045368 (-)	miRNA	Affymetrix Proprietary Database	UUAUCAGAAUCUCCAGGGGUAC	Homo sapiens	hsa-mir-361
hsa-miR-361-3p_st	1.22071	down	3.99717	3.70945	A	A	X:85045297-85045368 (-)	miRNA	Affymetrix Proprietary Database	UCCCCCAGGUGUGAUUCUGAUUU	Homo sapiens	hsa-mir-361
mmu-miR-361_st	1.14676	up	3.88731	4.08488	A	A	X:110188433-110188502 (-)	miRNA	Affymetrix Proprietary Database	UUAUCAGAAUCUCCAGGGGUAC	Mus musculus	mmu-mir-361
hsa-miR-362-5p_st	1.03042	down	4.08553	4.0423	A	A	X:49660312-49660376 (+)	miRNA	Affymetrix Proprietary Database	AAUCCUUGGAACCUAGGUGUGAGU	Homo sapiens	hsa-mir-362
hsa-miR-362-3p_st	1.1027	up	3.90348	4.04452	A	A	X:49660312-49660376 (+)	miRNA	Affymetrix Proprietary Database	AACACACCUAUUCAAGGAUUCA	Homo sapiens	hsa-mir-362
mmu-miR-362-5p_st	1.11858	up	3.84505	4.00672	A	A	X:6819108-6819172 (-)	miRNA	Affymetrix Proprietary Database	AAUCCUUGGAACCUAGGUGUGAAU	Mus musculus	mmu-mir-362
mmu-miR-362-3p_st	1.00628	down	4.10942	4.10039	A	A	X:6819108-6819172 (-)	miRNA	Affymetrix Proprietary Database	AACACACCUGUUCAAGGAUUCA	Mus musculus	mmu-mir-362
hsa-miR-363_st	1.09031	up	4.14594	4.27068	P	A	X:133131074-133131148 (-)	miRNA	Affymetrix Proprietary Database	AAUUGCACGGUAUCCAUCUGUA	Homo sapiens	hsa-mir-363
mmu-miR-363_st	1.06282	down	4.10903	4.02114	A	A	X:50094870-50094944 (-)	miRNA	Affymetrix Proprietary Database	AAUUGCACGGUAUCCAUCUGUA	Mus musculus	mmu-mir-363
hsa-miR-365_st	1.08614	up	4.08315	4.20235	A	A	16:14310643-14310729 (+) // 17:26926543-26926653 (+)	miRNA	Affymetrix Proprietary Database	UAAUGCCCCUAAAAAUCCUUAU	Homo sapiens	hsa-mir-365-1 // hsa-mir-365-2
mmu-miR-365_st	1.09948	down	4.17273	4.03591	A	A	11:79539902-79540013 (+) // 16:13453933-13454019 (+)	miRNA	Affymetrix Proprietary Database	UAAUGCCCCUAAAAAUCCUUAU	Mus musculus	mmu-mir-365-2 // mmu-mir-365-1
hsa-miR-302b_st	1.02326	down	3.79639	3.76322	A	A	4:113789090-113789162 (-)	miRNA	Affymetrix Proprietary Database	UAAGUGCUUCCAUGUUUUAGUAG	Homo sapiens	hsa-mir-302b
hsa-miR-302c_st	1.03738	up	3.87722	3.93017	A	A	4:113788968-113789035 (-)	miRNA	Affymetrix Proprietary Database	UAAGUGCUUCCAUGUUUCAGUGG	Homo sapiens	hsa-mir-302c
hsa-miR-302d_st	1.06476	down	3.99836	3.90783	A	A	4:113788609-113788676 (-)	miRNA	Affymetrix Proprietary Database	UAAGUGCUUCCAUGUUUGAGUGU	Homo sapiens	hsa-mir-302d
hsa-miR-367_st	1.14148	up	3.8523	4.0432	A	A	4:113788479-113788546 (-)	miRNA	Affymetrix Proprietary Database	AAUUGCACUUUAGCAAUGGUGA	Homo sapiens	hsa-mir-367
hsa-miR-376c_st	1.12708	up	3.76499	3.93758	A	A	14:100575780-100575845 (+)	miRNA	Affymetrix Proprietary Database	AACAUAGAGGAAAUUCCACGU	Homo sapiens	hsa-mir-376c
hsa-miR-369-5p_st	1.04095	up	3.82233	3.88023	A	A	14:100601688-100601757 (+)	miRNA	Affymetrix Proprietary Database	AGAUCGACCGUGUUAUAUUCGC	Homo sapiens	hsa-mir-369
hsa-miR-369-3p_st	1.12699	down	4.16074	3.98826	A	A	14:100601688-100601757 (+)	miRNA	Affymetrix Proprietary Database	AAUAAUACAUGGUUGAUCUUU	Homo sapiens	hsa-mir-369
hsa-miR-370_st	1.10828	down	4.00221	3.85389	A	A	14:100447229-100447303 (+)	miRNA	Affymetrix Proprietary Database	GCCUGCUGGGGUGGAACCUGGU	Homo sapiens	hsa-mir-370
hsa-miR-371-5p_st	1.221	down	4.31092	4.02286	A	P	19:58982741-58982807 (+)	miRNA	Affymetrix Proprietary Database	ACUCAAACUGUGGGGGCACU	Homo sapiens	hsa-mir-371
hsa-miR-371-3p_st	1.06609	down	3.97301	3.88068	A	A	19:58982741-58982807 (+)	miRNA	Affymetrix Proprietary Database	AAGUGCCGCCAUCUUUUGAGUGU	Homo sapiens	hsa-mir-371
hsa-miR-372_st	1.06511	down	4.06098	3.96998	A	A	19:58982956-58983022 (+)	miRNA	Affymetrix Proprietary Database	AAAGUGCUGCGACAUUUGAGCGU	Homo sapiens	hsa-mir-372
hsa-miR-373_st	1.06305	down	3.89852	3.81031	A	A	19:58983771-58983839 (+)	miRNA	Affymetrix Proprietary Database	GAAGUGCUUCGAUUUUGGGGUGU	Homo sapiens	hsa-mir-373
hsa-miR-374a_st	1.12843	up	3.95086	4.12517	A	A	X:73423846-73423917 (-)	miRNA	Affymetrix Proprietary Database	UUAUAAUACAACCUGAUAAGUG	Homo sapiens	hsa-mir-374a
hsa-miR-375_st	1.03353	down	4.03757	3.99	A	A	2:219574611-219574674 (-)	miRNA	Affymetrix Proprietary Database	UUUGUUCGUUCGGCUCGCGUGA	Homo sapiens	hsa-mir-375
hsa-miR-376a_st	1.06385	down	3.99775	3.90845	A	A	14:100576159-100576238 (+) // 14:100576872-100576939 (+)	miRNA	Affymetrix Proprietary Database	AUCAUAGAGGAAAAUCCACGU	Homo sapiens	hsa-mir-376a-2 // hsa-mir-376a-1
hsa-miR-377_st	1.13365	up	3.86001	4.04099	A	A	14:100598140-100598208 (+)	miRNA	Affymetrix Proprietary Database	AUCACACAAAGGCAACUUUUGU	Homo sapiens	hsa-mir-377
hsa-miR-378_st	1.03213	up	3.91919	3.96481	A	A	5:149092581-149092646 (+)	miRNA	Affymetrix Proprietary Database	ACUGGACUUGGAGUCAGAAGG	Homo sapiens	hsa-mir-378
hsa-miR-379_st	1.03259	down	4.00794	3.96168	A	A	14:100558156-100558222 (+)	miRNA	Affymetrix Proprietary Database	UGGUAGACUAUGGAACGUAGG	Homo sapiens	hsa-mir-379
hsa-miR-380_st	1.22087	up	3.93618	4.22409	A	A	14:100561107-100561167 (+)	miRNA	Affymetrix Proprietary Database	UAUGUAAUAUGGUCCACAUCUU	Homo sapiens	hsa-mir-380
hsa-miR-381_st	1.06579	down	4.04586	3.95394	A	A	14:100582010-100582084 (+)	miRNA	Affymetrix Proprietary Database	UAUACAAGGGCAAGCUCUCUGU	Homo sapiens	hsa-mir-381
hsa-miR-382_st	1.02777	down	3.82647	3.78695	A	A	14:100590396-100590471 (+)	miRNA	Affymetrix Proprietary Database	GAAGUUGUUCGUGGUGGAUUCG	Homo sapiens	hsa-mir-382
hsa-miR-383_st	1.13723	down	4.0431	3.85758	A	A	8:14755318-14755390 (-)	miRNA	Affymetrix Proprietary Database	AGAUCAGAAGGUGAUUGUGGCU	Homo sapiens	hsa-mir-383
mmu-miR-375_st	1.10409	down	3.92494	3.78209	A	A	1:74947232-74947295 (-)	miRNA	Affymetrix Proprietary Database	UUUGUUCGUUCGGCUCGCGUGA	Mus musculus	mmu-mir-375
mmu-miR-376a_st	1.19264	down	4.12698	3.87282	A	A	12:110961991-110962058 (+)	miRNA	Affymetrix Proprietary Database	AUCGUAGAGGAAAAUCCACGU	Mus musculus	mmu-mir-376a
mmu-miR-377_st	1.00558	up	3.8523	3.86033	A	A	12:110978720-110978787 (+)	miRNA	Affymetrix Proprietary Database	AUCACACAAAGGCAACUUUUGU	Mus musculus	mmu-mir-377
mmu-miR-378_st	1.00869	up	3.85007	3.86256	A	A	18:61557489-61557554 (-)	miRNA	Affymetrix Proprietary Database	ACUGGACUUGGAGUCAGAAGG	Mus musculus	mmu-mir-378
mmu-miR-379_st	1.02625	down	3.8254	3.78802	A	A	12:110947270-110947335 (+)	miRNA	Affymetrix Proprietary Database	UGGUAGACUAUGGAACGUAGG	Mus musculus	mmu-mir-379
mmu-miR-380-5p_st	1.04189	up	3.94249	4.0017	A	A	12:110950013-110950073 (+)	miRNA	Affymetrix Proprietary Database	AUGGUUGACCAUAGAACAUGCG	Mus musculus	mmu-mir-380
mmu-miR-380-3p_st	1.00558	up	3.8523	3.86033	A	A	12:110950013-110950073 (+)	miRNA	Affymetrix Proprietary Database	UAUGUAGUAUGGUCCACAUCUU	Mus musculus	mmu-mir-380
mmu-miR-381_st	1.14148	up	3.90158	4.09248	A	A	12:110965032-110965106 (+)	miRNA	Affymetrix Proprietary Database	UAUACAAGGGCAAGCUCUCUGU	Mus musculus	mmu-mir-381
mmu-miR-382_st	1.06977	up	3.8722	3.9695	A	A	12:110971981-110972056 (+)	miRNA	Affymetrix Proprietary Database	GAAGUUGUUCGUGGUGGAUUCG	Mus musculus	mmu-mir-382
mmu-miR-383_st	1.14148	up	3.87724	4.06814	A	A	8:39315187-39315256 (-)	miRNA	Affymetrix Proprietary Database	AGAUCAGAAGGUGACUGUGGCU	Mus musculus	mmu-mir-383
cel-lsy-6_st	1.03242	up	3.92938	3.97541	A	A	V:10647206-10647278 (+)	miRNA	Affymetrix Proprietary Database	UUUUGUAUGAGACGCAUUUCG	Caenorhabditis elegans	cel-lsy-6
hsa-miR-340_st	1.0966	down	4.11046	3.97743	A	A	5:179374909-179375003 (-)	miRNA	Affymetrix Proprietary Database	UUAUAAAGCAAUGAGACUGAUU	Homo sapiens	hsa-mir-340
hsa-miR-330-5p_st	1.10963	up	3.80243	3.95251	A	A	19:50834092-50834185 (-)	miRNA	Affymetrix Proprietary Database	UCUCUGGGCCUGUGUCUUAGGC	Homo sapiens	hsa-mir-330
hsa-miR-330-3p_st	1.06494	down	4.05583	3.96505	A	A	19:50834092-50834185 (-)	miRNA	Affymetrix Proprietary Database	GCAAAGCACACGGCCUGCAGAGA	Homo sapiens	hsa-mir-330
hsa-miR-328_st	1.06022	down	4.26818	4.18381	A	A	16:65793725-65793799 (-)	miRNA	Affymetrix Proprietary Database	CUGGCCCUCUCUGCCCUUCCGU	Homo sapiens	hsa-mir-328
hsa-miR-342-5p_st	1.0363	down	4.10597	4.05452	A	A	14:99645745-99645843 (+)	miRNA	Affymetrix Proprietary Database	AGGGGUGCUAUCUGUGAUUGA	Homo sapiens	hsa-mir-342
hsa-miR-342-3p_st	1.26943	up	4.21743	4.56161	P	P	14:99645745-99645843 (+)	miRNA	Affymetrix Proprietary Database	UCUCACACAGAAAUCGCACCCGU	Homo sapiens	hsa-mir-342
hsa-miR-337-5p_st	1.06073	up	3.95187	4.03693	A	A	14:100410583-100410675 (+)	miRNA	Affymetrix Proprietary Database	GAACGGCUUCAUACAGGAGUU	Homo sapiens	hsa-mir-337
hsa-miR-337-3p_st	1.10037	down	4.19287	4.05488	P	P	14:100410583-100410675 (+)	miRNA	Affymetrix Proprietary Database	CUCCUAUAUGAUGCCUUUCUUC	Homo sapiens	hsa-mir-337
hsa-miR-323-5p_st	1.00869	up	3.82234	3.83482	A	A	14:100561822-100561907 (+)	miRNA	Affymetrix Proprietary Database	AGGUGGUCCGUGGCGCGUUCGC	Homo sapiens	hsa-mir-323
hsa-miR-323-3p_st	1.15676	down	4.18939	3.97931	A	A	14:100561822-100561907 (+)	miRNA	Affymetrix Proprietary Database	CACAUUACACGGUCGACCUCU	Homo sapiens	hsa-mir-323
hsa-miR-326_st	1.00524	up	3.90066	3.9082	A	A	11:74723784-74723878 (-)	miRNA	Affymetrix Proprietary Database	CCUCUGGGCCCUUCCUCCAG	Homo sapiens	hsa-mir-326
hsa-miR-151-5p_st	1.02942	down	3.94897	3.90713	A	A	8:141811845-141811934 (-)	miRNA	Affymetrix Proprietary Database	UCGAGGAGCUCACAGUCUAGU	Homo sapiens	hsa-mir-151
hsa-miR-151-3p_st	1.00229	down	3.99371	3.99041	A	A	8:141811845-141811934 (-)	miRNA	Affymetrix Proprietary Database	CUAGACUGAAGCUCCUUGAGG	Homo sapiens	hsa-mir-151
hsa-miR-135b_st	1.03974	up	3.8193	3.87553	A	A	1:203684053-203684149 (-)	miRNA	Affymetrix Proprietary Database	UAUGGCUUUUCAUUCCUAUGUGA	Homo sapiens	hsa-mir-135b
hsa-miR-148b_st	1.05457	up	4.0209	4.09756	A	A	12:53017267-53017365 (+)	miRNA	Affymetrix Proprietary Database	UCAGUGCAUCACAGAACUUUGU	Homo sapiens	hsa-mir-148b
hsa-miR-331-5p_st	1.02295	up	3.8943	3.92703	A	A	12:94226327-94226420 (+)	miRNA	Affymetrix Proprietary Database	CUAGGUAUGGUCCCAGGGAUCC	Homo sapiens	hsa-mir-331
hsa-miR-331-3p_st	1.0011	down	3.99717	3.99558	A	A	12:94226327-94226420 (+)	miRNA	Affymetrix Proprietary Database	GCCCCUGGGCCUAUCCUAGAA	Homo sapiens	hsa-mir-331
hsa-miR-324-5p_st	1.09749	down	4.1342	4	A	A	17:7067340-7067422 (-)	miRNA	Affymetrix Proprietary Database	CGCAUCCCCUAGGGCAUUGGUGU	Homo sapiens	hsa-mir-324
hsa-miR-324-3p_st	1.06305	down	4.13047	4.04226	A	A	17:7067340-7067422 (-)	miRNA	Affymetrix Proprietary Database	ACUGCCCCAGGUGCUGCUGG	Homo sapiens	hsa-mir-324
hsa-miR-338-5p_st	1.07114	up	3.89818	3.99732	A	A	17:76714278-76714344 (-)	miRNA	Affymetrix Proprietary Database	AACAAUAUCCUGGUGCUGAGUG	Homo sapiens	hsa-mir-338
hsa-miR-338-3p_st	1.0667	down	4.0227	3.92955	A	A	17:76714278-76714344 (-)	miRNA	Affymetrix Proprietary Database	UCCAGCAUCAGUGAUUUUGUUG	Homo sapiens	hsa-mir-338
hsa-miR-339-5p_st	1.06206	up	3.95027	4.03713	A	A	7:1029095-1029188 (-)	miRNA	Affymetrix Proprietary Database	UCCCUGUCCUCCAGGAGCUCACG	Homo sapiens	hsa-mir-339
hsa-miR-339-3p_st	1.18329	up	4.08041	4.32322	P	A	7:1029095-1029188 (-)	miRNA	Affymetrix Proprietary Database	UGAGCGCCUCGACGACAGAGCCG	Homo sapiens	hsa-mir-339
hsa-miR-335_st	1.3125	down	4.27109	3.87878	A	P	7:129923188-129923281 (+)	miRNA	Affymetrix Proprietary Database	UCAAGAGCAAUAACGAAAAAUGU	Homo sapiens	hsa-mir-335
mmu-miR-335-5p_st	1.20459	down	4.31174	4.0432	A	P	6:30691299-30691396 (+)	miRNA	Affymetrix Proprietary Database	UCAAGAGCAAUAACGAAAAAUGU	Mus musculus	mmu-mir-335
mmu-miR-335-3p_st	1.06804	up	3.90217	3.99714	A	A	6:30691299-30691396 (+)	miRNA	Affymetrix Proprietary Database	UUUUUCAUUAUUGCUCCUGACC	Mus musculus	mmu-mir-335
cbr-lsy-6_st	1.12108	down	4.12202	3.95713	A	A	cb25.fpc2220:1640044-1640117 (+)	miRNA	Affymetrix Proprietary Database	UUUUGUAUGAGACGCAUUCCG	Caenorhabditis briggsae	cbr-lsy-6
cel-miR-392_st	1.06206	up	3.99955	4.08641	A	A	X:13597150-13597259 (+)	miRNA	Affymetrix Proprietary Database	UAUCAUCGAUCACGUGUGAUGA	Caenorhabditis elegans	cel-mir-392
mmu-miR-133b_st	1.03042	down	4.04266	3.99942	A	A	1:20672850-20672968 (+)	miRNA	Affymetrix Proprietary Database	UUUGGUCCCCUUCAACCAGCUA	Mus musculus	mmu-mir-133b
hsa-miR-133b_st	1.07299	up	3.87724	3.97887	A	A	6:52121680-52121798 (+)	miRNA	Affymetrix Proprietary Database	UUUGGUCCCCUUCAACCAGCUA	Homo sapiens	hsa-mir-133b
hsa-miR-325_st	1.02552	up	3.86158	3.89794	A	A	X:76142220-76142317 (-)	miRNA	Affymetrix Proprietary Database	CCUAGUAGGUGUCCAGUAAGUGU	Homo sapiens	hsa-mir-325
hsa-miR-345_st	1.07357	up	3.87096	3.97337	A	A	14:99843949-99844046 (+)	miRNA	Affymetrix Proprietary Database	GCUGACUCCUAGUCCAGGGCUC	Homo sapiens	hsa-mir-345
hsa-miR-346_st	1.04934	up	3.98211	4.0516	A	A	10:88014431-88014525 (-)	miRNA	Affymetrix Proprietary Database	UGUCUGCCCGCAUGCCUGCCUCU	Homo sapiens	hsa-mir-346
rno-let-7a_st	1.05652	up	3.93434	4.01366	A	A	17:22119767-22119860 (+) // 8:44525769-44525864 (+)	miRNA	Affymetrix Proprietary Database	UGAGGUAGUAGGUUGUAUAGUU	Rattus norvegicus	rno-let-7a-1 // rno-let-7a-2
rno-let-7b_st	1.2507	up	3.83024	4.15298	A	A	7:123701205-123701289 (+)	miRNA	Affymetrix Proprietary Database	UGAGGUAGUAGGUUGUGUGGUU	Rattus norvegicus	rno-let-7b
rno-let-7c_st	1.05938	down	4.08237	3.99915	A	A	11:16398264-16398357 (+) // 7:123700790-123700884 (+)	miRNA	Affymetrix Proprietary Database	UGAGGUAGUAGGUUGUAUGGUU	Rattus norvegicus	rno-let-7c-1 // rno-let-7c-2
rno-let-7e_st	1.12719	down	4.16738	3.99465	A	A	1:56487134-56487226 (+)	miRNA	Affymetrix Proprietary Database	UGAGGUAGGAGGUUGUAUAGUU	Rattus norvegicus	rno-let-7e
rno-let-7f_st	1.06892	up	3.90099	3.99714	A	A	17:22120135-22120223 (+) // X:41376943-41377025 (+)	miRNA	Affymetrix Proprietary Database	UGAGGUAGUAGAUUGUAUAGUU	Rattus norvegicus	rno-let-7f-1 // rno-let-7f-2
rno-let-7i_st	1.07016	up	3.92651	4.02434	A	A	7:62755360-62755444 (-)	miRNA	Affymetrix Proprietary Database	UGAGGUAGUAGUUUGUGCUGUU	Rattus norvegicus	rno-let-7i
rno-miR-7b_st	1.07472	up	3.80244	3.90639	A	A		miRNA	Affymetrix Proprietary Database	UGGAAGACUUGUGAUUUUGUUGU	Rattus norvegicus	rno-mir-7b
rno-miR-9_st	1.08495	up	3.94121	4.05884	A	A	1:135254133-135254222 (+) // 2:180293009-180293097 (+) // 2:12259506-12259592 (-)	miRNA	Affymetrix Proprietary Database	UCUUUGGUUAUCUAGCUGUAUGA	Rattus norvegicus	rno-mir-9-3 // rno-mir-9-1 // rno-mir-9-2
rno-miR-10a-5p_st	1.01332	down	4.03046	4.01137	A	A	10:85049314-85049423 (+)	miRNA	Affymetrix Proprietary Database	UACCCUGUAGAUCCGAAUUUGUG	Rattus norvegicus	rno-mir-10a
rno-miR-10a-3p_st	1.05038	up	4.0092	4.08012	A	A	10:85049314-85049423 (+)	miRNA	Affymetrix Proprietary Database	CAAAUUCGUAUCUAGGGGAAUA	Rattus norvegicus	rno-mir-10a
rno-miR-10b_st	1.00375	up	3.99707	4.00247	A	A	3:57340853-57340961 (+)	miRNA	Affymetrix Proprietary Database	CCCUGUAGAACCGAAUUUGUGU	Rattus norvegicus	rno-mir-10b
rno-miR-15b_st	1.0098	down	4.00042	3.98635	A	A	2:158992234-158992331 (+)	miRNA	Affymetrix Proprietary Database	UAGCAGCACAUCAUGGUUUACA	Rattus norvegicus	rno-mir-15b
rno-miR-16_st	1.02537	down	3.99207	3.95593	A	A	2:158992383-158992477 (+)	miRNA	Affymetrix Proprietary Database	UAGCAGCACGUAAAUAUUGGCG	Rattus norvegicus	rno-mir-16
rno-miR-17-5p_st	1.16812	up	3.91946	4.14365	A	A	15:99853735-99853818 (+) // X:139741444-139741521 (-)	miRNA	Affymetrix Proprietary Database	CAAAGUGCUUACAGUGCAGGUAG	Rattus norvegicus	rno-mir-17-1 // rno-mir-17-2
rno-miR-17-3p_st	1.03212	down	3.95274	3.90713	A	A	15:99853735-99853818 (+) // X:139741444-139741521 (-)	miRNA	Affymetrix Proprietary Database	ACUGCAGUGAAGGCACUUGUGG	Rattus norvegicus	rno-mir-17-1 // rno-mir-17-2
rno-miR-18a_st	1.10122	up	3.8314	3.9705	A	A	15:99853871-99853966 (+)	miRNA	Affymetrix Proprietary Database	UAAGGUGCAUCUAGUGCAGAUAG	Rattus norvegicus	rno-mir-18a
rno-miR-19b_st	1.06088	down	4.03543	3.95017	A	A	15:99854320-99854406 (+) // X:139740932-139741027 (-)	miRNA	Affymetrix Proprietary Database	UGUGCAAAUCCAUGCAAAACUGA	Rattus norvegicus	rno-mir-19b-1 // rno-mir-19b-2
rno-miR-19a_st	1.00214	up	3.95086	3.95394	A	A	15:99854018-99854099 (+)	miRNA	Affymetrix Proprietary Database	UGUGCAAAUCUAUGCAAAACUGA	Rattus norvegicus	rno-mir-19a
rno-miR-21_st	1.00558	up	3.8523	3.86033	A	A	10:74864500-74864591 (-)	miRNA	Affymetrix Proprietary Database	UAGCUUAUCAGACUGAUGUUGA	Rattus norvegicus	rno-mir-21
rno-miR-22_st	1.10056	down	4.04467	3.90644	A	A	10:62782723-62782817 (+)	miRNA	Affymetrix Proprietary Database	AAGCUGCCAGUUGAAGAACUGU	Rattus norvegicus	rno-mir-22
rno-miR-23a_st	1.10561	up	3.92284	4.06767	A	A	19:25638744-25638818 (-)	miRNA	Affymetrix Proprietary Database	AUCACAUUGCCAGGGAUUUCC	Rattus norvegicus	rno-mir-23a
rno-miR-23b_st	1.15848	up	3.89902	4.11126	A	A	17:7351688-7351784 (-)	miRNA	Affymetrix Proprietary Database	AUCACAUUGCCAGGGAUUACC	Rattus norvegicus	rno-mir-23b
rno-miR-24_st	1.03927	up	3.92187	3.97744	A	A	17:7350971-7351038 (-) // 19:25638430-25638537 (-)	miRNA	Affymetrix Proprietary Database	UGGCUCAGUUCAGCAGGAACAG	Rattus norvegicus	rno-mir-24-1 // rno-mir-24-2
rno-miR-25_st	1.03042	down	3.99775	3.95451	A	A	12:17607970-17608053 (-)	miRNA	Affymetrix Proprietary Database	CAUUGCACUUGUCUCGGUCUGA	Rattus norvegicus	rno-mir-25
rno-miR-26a_st	1.00396	up	3.9252	3.93091	A	A	8:123981620-123981709 (+)	miRNA	Affymetrix Proprietary Database	UUCAAGUAAUCCAGGAUAGGCU	Rattus norvegicus	rno-mir-26a
rno-miR-26b_st	1.03435	down	3.97746	3.92874	A	A	9:73734062-73734146 (+)	miRNA	Affymetrix Proprietary Database	UUCAAGUAAUUCAGGAUAGGU	Rattus norvegicus	rno-mir-26b
rno-miR-27b_st	1.03072	up	3.99955	4.0432	A	A	17:7351449-7351545 (-)	miRNA	Affymetrix Proprietary Database	UUCACAGUGGCUAAGUUCUGC	Rattus norvegicus	rno-mir-27b
rno-miR-27a_st	1.03042	down	3.99775	3.95451	A	A	19:25638578-25638664 (-)	miRNA	Affymetrix Proprietary Database	UUCACAGUGGCUAAGUUCCGC	Rattus norvegicus	rno-mir-27a
rno-miR-28_st	1.13273	up	3.85785	4.03765	A	A	11:78139669-78139754 (-)	miRNA	Affymetrix Proprietary Database	AAGGAGCUCACAGUCUAUUGAG	Rattus norvegicus	rno-mir-28
rno-miR-29b_st	1.00002	down	3.98875	3.98872	A	A	13:110967520-110967600 (+) // 4:58108139-58108219 (-)	miRNA	Affymetrix Proprietary Database	UAGCACCAUUUGAAAUCAGUGUU	Rattus norvegicus	rno-mir-29b-2 // rno-mir-29b-1
rno-miR-29a_st	1.08465	up	4.06524	4.18248	A	A	4:58107760-58107847 (-)	miRNA	Affymetrix Proprietary Database	UAGCACCAUCUGAAAUCGGUUA	Rattus norvegicus	rno-mir-29a
rno-miR-29c_st	1.19003	up	3.84164	4.09264	A	A	13:110968048-110968135 (+)	miRNA	Affymetrix Proprietary Database	UAGCACCAUUUGAAAUCGGUUA	Rattus norvegicus	rno-mir-29c
rno-miR-30c_st	1.13477	up	4.52502	4.70742	P	P	5:141362120-141362208 (-) // 9:22162630-22162713 (+)	miRNA	Affymetrix Proprietary Database	UGUAAACAUCCUACACUCUCAGC	Rattus norvegicus	rno-mir-30c-1 // rno-mir-30c-2
rno-miR-30e_st	1.06385	down	4.08015	3.99085	A	A	5:141365115-141365206 (-)	miRNA	Affymetrix Proprietary Database	UGUAAACAUCCUUGACUGGAAG	Rattus norvegicus	rno-mir-30e
rno-miR-30b-5p_st	1.1273	up	4.65461	4.82748	P	P	7:105815917-105816003 (-)	miRNA	Affymetrix Proprietary Database	UGUAAACAUCCUACACUCAGCU	Rattus norvegicus	rno-mir-30b
rno-miR-30b-3p_st	1.02942	down	3.92651	3.88468	A	A	7:105815917-105816003 (-)	miRNA	Affymetrix Proprietary Database	CUGGGAUGUGGAUGUUUACGUC	Rattus norvegicus	rno-mir-30b
rno-miR-30d_st	1.20152	down	4.23675	3.97189	A	P	7:105819720-105819801 (-)	miRNA	Affymetrix Proprietary Database	UGUAAACAUCCCCGACUGGAAG	Rattus norvegicus	rno-mir-30d
rno-miR-30a_st	1.08529	up	3.97252	4.0906	A	A	9:22142889-22142959 (+)	miRNA	Affymetrix Proprietary Database	UGUAAACAUCCUCGACUGGAAG	Rattus norvegicus	rno-mir-30a
rno-miR-31_st	1.06391	down	3.93812	3.84874	A	A	5:108497649-108497754 (-)	miRNA	Affymetrix Proprietary Database	AGGCAAGAUGCUGGCAUAGCUG	Rattus norvegicus	rno-mir-31
rno-miR-32_st	1.0372	up	3.92427	3.97697	A	A	5:74797826-74797895 (-)	miRNA	Affymetrix Proprietary Database	UAUUGCACAUUACUAAGUUGCA	Rattus norvegicus	rno-mir-32
rno-miR-33_st	1.09749	down	4.1342	4	A	A	7:120573219-120573287 (+)	miRNA	Affymetrix Proprietary Database	GUGCAUUGUAGUUGCAUUGCA	Rattus norvegicus	rno-mir-33
rno-miR-34b_st	1.07016	up	3.92651	4.02434	A	A	8:54422570-54422653 (-)	miRNA	Affymetrix Proprietary Database	UAGGCAGUGUAAUUAGCUGAUUG	Rattus norvegicus	rno-mir-34b
rno-miR-34c_st	1.00396	up	3.90217	3.90787	A	A	8:54422052-54422128 (-)	miRNA	Affymetrix Proprietary Database	AGGCAGUGUAGUUAGCUGAUUGC	Rattus norvegicus	rno-mir-34c
rno-miR-34a_st	1.06391	down	3.94897	3.85959	A	A	5:167187897-167187998 (+)	miRNA	Affymetrix Proprietary Database	UGGCAGUGUCUUAGCUGGUUGU	Rattus norvegicus	rno-mir-34a
rno-miR-92a_st	1.00293	up	3.92651	3.93074	A	A	15:99854442-99854519 (+) // X:139740802-139740893 (-)	miRNA	Affymetrix Proprietary Database	UAUUGCACUUGUCCCGGCCUG	Rattus norvegicus	rno-mir-92a-1 // rno-mir-92a-2
rno-miR-93_st	1.06977	up	3.98922	4.08652	A	A	12:17608173-17608259 (-)	miRNA	Affymetrix Proprietary Database	CAAAGUGCUGUUCGUGCAGGUAG	Rattus norvegicus	rno-mir-93
rno-miR-96_st	1.10037	down	4.04586	3.90787	A	A	4:57074891-57074996 (-)	miRNA	Affymetrix Proprietary Database	UUUGGCACUAGCACAUUUUUGCU	Rattus norvegicus	rno-mir-96
rno-miR-98_st	1.03654	up	3.90274	3.95451	A	A	X:41377546-41377653 (+)	miRNA	Affymetrix Proprietary Database	UGAGGUAGUAAGUUGUAUUGUU	Rattus norvegicus	rno-mir-98
rno-miR-99a_st	1.02802	up	3.90812	3.94798	A	A	11:16397544-16397624 (+)	miRNA	Affymetrix Proprietary Database	AACCCGUAGAUCCGAUCUUGUG	Rattus norvegicus	rno-mir-99a
rno-miR-99b_st	1.02422	down	3.9289	3.89438	A	A	1:56486969-56487038 (+)	miRNA	Affymetrix Proprietary Database	CACCCGUAGAACCGACCUUGCG	Rattus norvegicus	rno-mir-99b
rno-miR-100_st	1.06797	up	3.78198	3.87685	A	A	8:44518670-44518749 (+)	miRNA	Affymetrix Proprietary Database	AACCCGUAGAUCCGAACUUGUG	Rattus norvegicus	rno-mir-100
rno-miR-101a_st	1.06424	down	4.08743	3.9976	A	A	5:121990585-121990659 (-)	miRNA	Affymetrix Proprietary Database	UACAGUACUGUGAUAACUGAA	Rattus norvegicus	rno-mir-101a
rno-miR-103_st	1.02429	up	4.02091	4.05553	A	A	10:20695027-20695112 (+) // 3:118996602-118996687 (+)	miRNA	Affymetrix Proprietary Database	AGCAGCAUUGUACAGGGCUAUGA	Rattus norvegicus	rno-mir-103-1 // rno-mir-103-2
rno-miR-106b_st	1.13723	down	4.04586	3.86033	A	A	12:17608382-17608463 (-)	miRNA	Affymetrix Proprietary Database	UAAAGUGCUGACAGUGCAGAU	Rattus norvegicus	rno-mir-106b
rno-miR-107_st	1.10037	down	3.99836	3.86037	A	A	1:238806835-238806921 (-)	miRNA	Affymetrix Proprietary Database	AGCAGCAUUGUACAGGGCUAUCA	Rattus norvegicus	rno-mir-107
rno-miR-122_st	1.10271	down	3.97069	3.82964	A	A	18:61512747-61512831 (+)	miRNA	Affymetrix Proprietary Database	UGGAGUGUGACAAUGGUGUUUG	Rattus norvegicus	rno-mir-122
rno-miR-124_st	1.08725	down	4.03721	3.91652	A	A	15:43944536-43944620 (+) // 2:102699466-102699574 (+) // 3:170004571-170004657 (+)	miRNA	Affymetrix Proprietary Database	UAAGGCACGCGGUGAAUGCC	Rattus norvegicus	rno-mir-124-1 // rno-mir-124-2 // rno-mir-124-3
rno-miR-125a-5p_st	1.06524	down	3.87814	3.78695	A	A	1:56487580-56487664 (+)	miRNA	Affymetrix Proprietary Database	UCCCUGAGACCCUUUAACCUGUGA	Rattus norvegicus	rno-mir-125a
rno-miR-125a-3p_st	1.07428	up	3.85072	3.95409	A	A	1:56487580-56487664 (+)	miRNA	Affymetrix Proprietary Database	ACAGGUGAGGUUCUUGGGAGCC	Rattus norvegicus	rno-mir-125a
rno-miR-125b-5p_st	1.07357	up	3.94628	4.04869	A	A	11:16443666-16443753 (+) // 8:44570155-44570241 (+)	miRNA	Affymetrix Proprietary Database	UCCCUGAGACCCUAACUUGUGA	Rattus norvegicus	rno-mir-125b-2 // rno-mir-125b-1
rno-miR-125b-3p_st	1.21882	up	3.87729	4.16278	A	A	11:16443666-16443753 (+) // 8:44570155-44570241 (+)	miRNA	Affymetrix Proprietary Database	ACGGGUUAGGCUCUUGGGAGCU	Rattus norvegicus	rno-mir-125b-2 // rno-mir-125b-1
rno-miR-126_st	1.00002	down	3.97557	3.97554	A	A	3:4768117-4768189 (+)	miRNA	Affymetrix Proprietary Database	UCGUACCGUGAGUAAUAAUGCG	Rattus norvegicus	rno-mir-126
rno-miR-127_st	1.13642	up	3.79633	3.98082	A	A	6:134184312-134184408 (+)	miRNA	Affymetrix Proprietary Database	UCGGAUCCGUCUGAGCUUGGCU	Rattus norvegicus	rno-mir-127
rno-miR-128_st	1.1499	up	3.86639	4.06789	A	A	13:40907575-40907656 (+) // 8:116727237-116727320 (-)	miRNA	Affymetrix Proprietary Database	UCACAGUGAACCGGUCUCUUU	Rattus norvegicus	rno-mir-128-1 // rno-mir-128-2
rno-miR-130a_st	1.03212	down	3.99955	3.95394	A	A	3:67949594-67949681 (-)	miRNA	Affymetrix Proprietary Database	CAGUGCAAUGUUAAAAGGGCAU	Rattus norvegicus	rno-mir-130a
rno-miR-130b_st	1.06054	up	3.99297	4.07777	A	A	11:85885595-85885676 (+)	miRNA	Affymetrix Proprietary Database	CAGUGCAAUGAUGAAAGGGCAU	Rattus norvegicus	rno-mir-130b
rno-miR-132_st	1.02584	down	3.77328	3.73647	A	A	10:62480727-62480827 (+)	miRNA	Affymetrix Proprietary Database	UAACAGUCUACAGCCAUGGUCG	Rattus norvegicus	rno-mir-132
rno-miR-133a_st	1.03351	down	4.1703	4.12275	A	A	18:2189216-2189302 (-)	miRNA	Affymetrix Proprietary Database	UUUGGUCCCCUUCAACCAGCUG	Rattus norvegicus	rno-mir-133a
rno-miR-134_st	1.09242	up	3.88983	4.01736	A	A	6:134415632-134415704 (+)	miRNA	Affymetrix Proprietary Database	UGUGACUGGUUGACCAGAGGGG	Rattus norvegicus	rno-mir-134
rno-miR-135a_st	1.02243	up	4.08789	4.11989	A	A	7:29077659-29077758 (-)	miRNA	Affymetrix Proprietary Database	UAUGGCUUUUUAUUCCUAUGUGA	Rattus norvegicus	rno-mir-135a
rno-miR-136_st	1.11042	up	3.8722	4.0233	A	A	6:134186977-134187058 (+)	miRNA	Affymetrix Proprietary Database	ACUCCAUUUGUUUUGAUGAUGGA	Rattus norvegicus	rno-mir-136
rno-miR-137_st	1.00196	up	3.99717	4	A	A	2:214802296-214802397 (+)	miRNA	Affymetrix Proprietary Database	UUAUUGCUUAAGAAUACGCGUAG	Rattus norvegicus	rno-mir-137
rno-miR-138_st	1.12034	up	3.86632	4.03026	A	A	19:11114660-11114741 (-) // 8:127390278-127390376 (+)	miRNA	Affymetrix Proprietary Database	AGCUGGUGUUGUGAAUCAGGCCG	Rattus norvegicus	rno-mir-138-2 // rno-mir-138-1
rno-miR-139-5p_st	1.02706	down	3.8682	3.82967	A	A	1:158976576-158976643 (+)	miRNA	Affymetrix Proprietary Database	UCUACAGUGCACGUGUCUCCAG	Rattus norvegicus	rno-mir-139
rno-miR-139-3p_st	1.29512	down	4.16066	3.78757	A	A	1:158976576-158976643 (+)	miRNA	Affymetrix Proprietary Database	UGGAGACGCGGCCCUGUUGGAG	Rattus norvegicus	rno-mir-139
rno-miR-141_st	1.09688	down	4.16551	4.03211	A	A	4:160840904-160840997 (-)	miRNA	Affymetrix Proprietary Database	UAACACUGUCUGGUAAAGAUGG	Rattus norvegicus	rno-mir-141
rno-miR-142-5p_st	1.00411	down	4.04749	4.04157	A	A	10:76049280-76049366 (+)	miRNA	Affymetrix Proprietary Database	CAUAAAGUAGAAAGCACUACU	Rattus norvegicus	rno-mir-142
rno-miR-142-3p_st	1.09949	down	3.98875	3.85191	A	A	10:76049280-76049366 (+)	miRNA	Affymetrix Proprietary Database	UGUAGUGUUUCCUACUUUAUGGA	Rattus norvegicus	rno-mir-142
rno-miR-143_st	1.08845	up	4.0665	4.18877	A	A	18:57625113-57625217 (-)	miRNA	Affymetrix Proprietary Database	UGAGAUGAAGCACUGUAGCUCA	Rattus norvegicus	rno-mir-143
rno-miR-144_st	1.17422	up	3.97947	4.21117	A	A	10:64129346-64129428 (+)	miRNA	Affymetrix Proprietary Database	UACAGUAUAGAUGAUGUACU	Rattus norvegicus	rno-mir-144
rno-miR-145_st	1.14684	down	3.99899	3.80133	A	A	18:57623747-57623834 (-)	miRNA	Affymetrix Proprietary Database	GUCCAGUUUUCCCAGGAAUCCCU	Rattus norvegicus	rno-mir-145
rno-miR-146a_st	1.07016	up	3.90217	4	A	A	10:28476368-28476462 (-)	miRNA	Affymetrix Proprietary Database	UGAGAACUGAAUUCCAUGGGUU	Rattus norvegicus	rno-mir-146a
rno-miR-150_st	1.03242	up	3.99282	4.03885	A	A	1:95596077-95596161 (+)	miRNA	Affymetrix Proprietary Database	UCUCCCAACCCUUGUACCAGUG	Rattus norvegicus	rno-mir-150
rno-miR-152_st	1.03072	up	3.97807	4.02173	A	A	10:85608245-85608329 (+)	miRNA	Affymetrix Proprietary Database	UCAGUGCAUGACAGAACUUGG	Rattus norvegicus	rno-mir-152
rno-miR-153_st	1.21541	up	4.06268	4.34412	P	A	6:144521037-144521123 (+)	miRNA	Affymetrix Proprietary Database	UUGCAUAGUCACAAAAGUGAUC	Rattus norvegicus	rno-mir-153
rno-miR-154_st	1.06304	down	3.90099	3.81279	A	A	6:134419671-134419754 (+)	miRNA	Affymetrix Proprietary Database	UAGGUUAUCCGUGUUGCCUUCG	Rattus norvegicus	rno-mir-154
rno-miR-181c_st	1.00214	up	3.9752	3.97828	A	A	19:25667384-25667489 (+)	miRNA	Affymetrix Proprietary Database	AACAUUCAACCUGUCGGUGAGU	Rattus norvegicus	rno-mir-181c
rno-miR-181a_st	1.0326	up	3.90561	3.95189	A	A	13:51132517-51132616 (+) // 3:18650904-18651020 (+)	miRNA	Affymetrix Proprietary Database	AACAUUCAACGCUGUCGGUGAGU	Rattus norvegicus	rno-mir-181a-1 // rno-mir-181a-2
rno-miR-181b_st	1.06476	down	3.97389	3.88336	A	A	13:51132678-51132787 (+) // 3:18652007-18652094 (+)	miRNA	Affymetrix Proprietary Database	AACAUUCAUUGCUGUCGGUGGGU	Rattus norvegicus	rno-mir-181b-1 // rno-mir-181b-2
rno-miR-183_st	1.06494	down	4.01877	3.928	A	A	4:57075094-57075203 (-)	miRNA	Affymetrix Proprietary Database	UAUGGCACUGGUAGAAUUCACU	Rattus norvegicus	rno-mir-183
rno-miR-184_st	1.03821	up	3.90158	3.95567	A	A	8:94692573-94692649 (-)	miRNA	Affymetrix Proprietary Database	UGGACGGAGAACUGAUAAGGGU	Rattus norvegicus	rno-mir-184
rno-miR-185_st	1.09749	down	4.1342	4	A	A	11:84658785-84658864 (+)	miRNA	Affymetrix Proprietary Database	UGGAGAGAAAGGCAGUUCCUGA	Rattus norvegicus	rno-mir-185
rno-miR-186_st	1.12539	down	4.04992	3.87949	A	A	2:255655015-255655100 (+)	miRNA	Affymetrix Proprietary Database	CAAAGAAUUCUCCUUUUGGGCU	Rattus norvegicus	rno-mir-186
rno-miR-187_st	1.09127	down	3.8526	3.7266	A	A	18:16219576-16219679 (-)	miRNA	Affymetrix Proprietary Database	UCGUGUCUUGUGUUGCAGCCGG	Rattus norvegicus	rno-mir-187
rno-miR-190_st	1.03042	down	4.06771	4.02447	A	A	8:71549023-71549107 (-)	miRNA	Affymetrix Proprietary Database	UGAUAUGUUUGAUAUAUUAGGU	Rattus norvegicus	rno-mir-190
rno-miR-191_st	1.132	down	4.0392	3.86033	A	A	8:113614360-113614450 (+)	miRNA	Affymetrix Proprietary Database	CAACGGAAUCCCAAAAGCAGCUG	Rattus norvegicus	rno-mir-191
rno-miR-192_st	1.01637	up	4.06914	4.09257	A	A	1:209040256-209040365 (+)	miRNA	Affymetrix Proprietary Database	CUGACCUAUGAAUUGACAGCC	Rattus norvegicus	rno-mir-192
rno-miR-193_st	1.27548	down	4.09188	3.74084	A	A	10:65901048-65901133 (+)	miRNA	Affymetrix Proprietary Database	AACUGGCCUACAAAGUCCCAGU	Rattus norvegicus	rno-mir-193
rno-miR-194_st	1.02777	down	4.08196	4.04245	A	A	13:101312447-101312529 (+) // 1:209040071-209040155 (+)	miRNA	Affymetrix Proprietary Database	UGUAACAGCAACUCCAUGUGGA	Rattus norvegicus	rno-mir-194-1 // rno-mir-194-2
rno-miR-195_st	1.09803	up	3.91573	4.05065	A	A	10:57074170-57074256 (+)	miRNA	Affymetrix Proprietary Database	UAGCAGCACAGAAAUAUUGGC	Rattus norvegicus	rno-mir-195
rno-miR-196a_st	1.00214	up	3.95086	3.95394	A	A	7:141736759-141736868 (+)	miRNA	Affymetrix Proprietary Database	UAGGUAGUUUCAUGUUGUUGGG	Rattus norvegicus	rno-mir-196a
rno-miR-199a-5p_st	1.22338	down	3.99483	3.70396	A	A	13:77910767-77910876 (+)	miRNA	Affymetrix Proprietary Database	CCCAGUGUUCAGACUACCUGUUC	Rattus norvegicus	rno-mir-199a
rno-miR-199a-3p_st	1.00196	up	4.01889	4.02171	A	A	13:77910767-77910876 (+)	miRNA	Affymetrix Proprietary Database	ACAGUAGUCUGCACAUUGGUUA	Rattus norvegicus	rno-mir-199a
rno-miR-200c_st	1.06214	down	4.01904	3.93207	A	A	4:160841344-160841412 (-)	miRNA	Affymetrix Proprietary Database	UAAUACUGCCGGGUAAUGAUGG	Rattus norvegicus	rno-mir-200c
rno-miR-200a_st	1.09058	up	3.91014	4.03523	A	A	5:172898220-172898308 (-)	miRNA	Affymetrix Proprietary Database	UAACACUGUCUGGUAACGAUGU	Rattus norvegicus	rno-mir-200a
rno-miR-200b_st	1.03072	up	4.04372	4.08738	A	A	5:172898998-172899092 (-)	miRNA	Affymetrix Proprietary Database	UAAUACUGCCUGGUAAUGAUGAC	Rattus norvegicus	rno-mir-200b
rno-miR-203_st	1.00742	up	4.01497	4.02563	A	A	6:136932089-136932185 (+)	miRNA	Affymetrix Proprietary Database	GUGAAAUGUUUAGGACCACUAG	Rattus norvegicus	rno-mir-203
rno-miR-204_st	1.04757	up	4.14886	4.21591	A	A	1:226012994-226013103 (+)	miRNA	Affymetrix Proprietary Database	UUCCCUUUGUCAUCCUAUGCCU	Rattus norvegicus	rno-mir-204
rno-miR-205_st	1.21712	up	3.83948	4.12296	A	A	13:109352371-109352478 (-)	miRNA	Affymetrix Proprietary Database	UCCUUCAUUCCACCGGAGUCUG	Rattus norvegicus	rno-mir-205
rno-miR-206_st	1.13273	up	3.90217	4.08197	A	A	9:19401985-19402068 (+)	miRNA	Affymetrix Proprietary Database	UGGAAUGUAAGGAAGUGUGUGG	Rattus norvegicus	rno-mir-206
rno-miR-208_st	1.13572	up	3.83303	4.01664	A	A	15:33051957-33052039 (-)	miRNA	Affymetrix Proprietary Database	AUAAGACGAGCAAAAAGCUUGU	Rattus norvegicus	rno-mir-208
rno-miR-210_st	1.03086	up	4.15674	4.20058	A	A	1:201415656-201415765 (-)	miRNA	Affymetrix Proprietary Database	CUGUGCGUGUGACAGCGGCUGA	Rattus norvegicus	rno-mir-210
rno-miR-211_st	1.0661	up	3.95086	4.0432	A	A	1:118642399-118642504 (+)	miRNA	Affymetrix Proprietary Database	UUCCCUUUGUCAUCCUUUGCCU	Rattus norvegicus	rno-mir-211
rno-miR-212_st	1.06088	down	4.06223	3.97697	A	A	10:62480434-62480544 (+)	miRNA	Affymetrix Proprietary Database	UAACAGUCUCCAGUCACGGCCA	Rattus norvegicus	rno-mir-212
rno-miR-214_st	1.0104	up	4.07135	4.08627	A	A	13:77916185-77916294 (+)	miRNA	Affymetrix Proprietary Database	ACAGCAGGCACAGACAGGCAG	Rattus norvegicus	rno-mir-214
rno-miR-216a_st	1.11376	up	3.93331	4.08875	A	A	14:109666081-109666186 (+)	miRNA	Affymetrix Proprietary Database	UAAUCUCAGCUGGCAACUGUGA	Rattus norvegicus	rno-mir-216a
rno-miR-217_st	1.03927	up	3.85346	3.90904	A	A	14:109673480-109673584 (+)	miRNA	Affymetrix Proprietary Database	UACUGCAUCAGGAACUGACUGGAU	Rattus norvegicus	rno-mir-217
rno-miR-218_st	1.1027	up	3.90217	4.0432	A	A	10:20487432-20487541 (+) // 14:67642357-67642466 (-)	miRNA	Affymetrix Proprietary Database	UUGUGCUUGAUCUAACCAUGU	Rattus norvegicus	rno-mir-218-2 // rno-mir-218-1
rno-miR-219-5p_st	1.00375	up	3.94779	3.9532	A	A	20:4967801-4967910 (+) // 3:8833905-8834000 (-)	miRNA	Affymetrix Proprietary Database	UGAUUGUCCAAACGCAAUUCU	Rattus norvegicus	rno-mir-219-1 // rno-mir-219-2
rno-miR-219-1-3p_st	1.10131	down	3.99893	3.85972	A	A		miRNA	Affymetrix Proprietary Database	AGAGUUGCGUCUGGACGUCCCG	Rattus norvegicus	rno-mir-219-1
rno-miR-219-2-3p_st	1.09949	down	4.0202	3.88336	A	A		miRNA	Affymetrix Proprietary Database	AGAAUUGUGGCUGGACAUCUGU	Rattus norvegicus	rno-mir-219-2
rno-miR-221_st	1.29104	up	3.74764	4.11618	A	A	X:14935617-14935725 (+)	miRNA	Affymetrix Proprietary Database	AGCUACAUUGUCUGCUGGGUUUC	Rattus norvegicus	rno-mir-221
rno-miR-222_st	1.13723	down	4.04586	3.86033	A	A	X:14935056-14935158 (+)	miRNA	Affymetrix Proprietary Database	AGCUACAUCUGGCUACUGGGU	Rattus norvegicus	rno-mir-222
rno-miR-223_st	1.09447	down	4.24824	4.11801	A	A	X:83869053-83869162 (+)	miRNA	Affymetrix Proprietary Database	UGUCAGUUUGUCAAAUACCCC	Rattus norvegicus	rno-mir-223
rno-miR-290_st	1.03821	up	3.92404	3.97813	A	A	1:64274926-64275006 (-)	miRNA	Affymetrix Proprietary Database	CUCAAACUAUGGGGGCACUUUUU	Rattus norvegicus	rno-mir-290
rno-miR-291a-5p_st	1.03432	down	4.0215	3.97281	A	A	1:64274628-64274709 (-)	miRNA	Affymetrix Proprietary Database	CAUCAAAGUGGAGGCCCUCUCU	Rattus norvegicus	rno-mir-291a
rno-miR-291a-3p_st	1.09354	down	4.07712	3.94812	A	A	1:64274628-64274709 (-)	miRNA	Affymetrix Proprietary Database	AAAGUGCUUCCACUUUGUGUGCC	Rattus norvegicus	rno-mir-291a
rno-miR-292-5p_st	1.09514	up	3.98646	4.11757	A	A	1:64274340-64274421 (-)	miRNA	Affymetrix Proprietary Database	ACUCAAACUGGGGGCUCUUUUG	Rattus norvegicus	rno-mir-292
rno-miR-292-3p_st	1.0313	down	3.9516	3.90713	A	A	1:64274340-64274421 (-)	miRNA	Affymetrix Proprietary Database	AAGUGCCGCCAGGUUUUGAGUGU	Rattus norvegicus	rno-mir-292
rno-miR-296_st	1.20999	up	4.16178	4.43677	P	A	3:165193820-165193897 (-)	miRNA	Affymetrix Proprietary Database	GAGGGUUGGGUGGAGGCUCUCC	Rattus norvegicus	rno-mir-296
rno-miR-297_st	1.02777	down	3.87607	3.83656	A	A	10:102801285-102801350 (-)	miRNA	Affymetrix Proprietary Database	AUGUAUGUGUGCAUGUAUGCAUG	Rattus norvegicus	rno-mir-297
rno-miR-298_st	1.25169	down	4.21717	3.89329	A	A	3:165194273-165194354 (-)	miRNA	Affymetrix Proprietary Database	GGCAGAGGAGGGCUGUUCUUCCC	Rattus norvegicus	rno-mir-298
rno-miR-299_st	1.1036	up	3.95027	4.09248	A	A	6:134389822-134389884 (+)	miRNA	Affymetrix Proprietary Database	UGGUUUACCGUCCCACAUACAU	Rattus norvegicus	rno-mir-299
rno-miR-300-5p_st	1.28828	up	3.77647	4.14192	A	A	6:134405237-134405315 (+)	miRNA	Affymetrix Proprietary Database	UUGAAGAGAGGUUAUCCUUUGU	Rattus norvegicus	rno-mir-300
rno-miR-300-3p_st	1.00524	up	3.96833	3.97587	A	A	6:134405237-134405315 (+)	miRNA	Affymetrix Proprietary Database	UAUGCAAGGGCAAGCUCUCUUC	Rattus norvegicus	rno-mir-300
rno-miR-320_st	1.14411	down	4.26375	4.06952	A	P	15:50842958-50843039 (+)	miRNA	Affymetrix Proprietary Database	AAAAGCUGGGUUGAGAGGGCGA	Rattus norvegicus	rno-mir-320
mmu-miR-215_st	1.04883	up	4.25012	4.3189	P	P	1:187137460-187137571 (+)	miRNA	Affymetrix Proprietary Database	AUGACCUAUGAUUUGACAGAC	Mus musculus	mmu-mir-215
ath-miR167d_st	1.28758	down	9.08976	8.7251	P	P	NC_003070.5:11137520-11137896 (+)	miRNA	Affymetrix Proprietary Database	UGAAGCUGCCAGCAUGAUCUGG	Arabidopsis thaliana	ath-MIR167d
ath-miR169b_st	1.51919	down	6.1019	5.4986	P	P	NC_003076.4:8527472-8527652 (+)	miRNA	Affymetrix Proprietary Database	CAGCCAAGGAUGACUUGCCGG	Arabidopsis thaliana	ath-MIR169b
ath-miR169c_st	1.29069	down	6.16991	5.80178	P	P	NC_003076.4:15887818-15888228 (-)	miRNA	Affymetrix Proprietary Database	CAGCCAAGGAUGACUUGCCGG	Arabidopsis thaliana	ath-MIR169c
ath-miR169d_st	1.2066	down	5.28166	5.01071	P	P	NC_003070.5:20043131-20043284 (-)	miRNA	Affymetrix Proprietary Database	UGAGCCAAGGAUGACUUGCCG	Arabidopsis thaliana	ath-MIR169d
ath-miR169e_st	1.11619	down	5.16853	5.00994	P	P	NC_003070.5:20045186-20045402 (+)	miRNA	Affymetrix Proprietary Database	UGAGCCAAGGAUGACUUGCCG	Arabidopsis thaliana	ath-MIR169e
ath-miR169f_st	1.28033	down	5.19673	4.84022	P	P	NC_003074.4:4805691-4805857 (-)	miRNA	Affymetrix Proprietary Database	UGAGCCAAGGAUGACUUGCCG	Arabidopsis thaliana	ath-MIR169f
ath-miR169g_st	1.51703	down	5.34628	4.74503	P	P	NC_003075.3:11482891-11483269 (-)	miRNA	Affymetrix Proprietary Database	UGAGCCAAGGAUGACUUGCCG	Arabidopsis thaliana	ath-MIR169g
ath-miR169h_st	1.7465	down	5.23833	4.43387	P	P	NC_003070.5:6695411-6695600 (-)	miRNA	Affymetrix Proprietary Database	UAGCCAAGGAUGACUUGCCUG	Arabidopsis thaliana	ath-MIR169h
ath-miR169i_st	2.00716	down	5.18949	4.18434	P	P	NC_003074.4:9873197-9873402 (-)	miRNA	Affymetrix Proprietary Database	UAGCCAAGGAUGACUUGCCUG	Arabidopsis thaliana	ath-MIR169i
ath-miR169j_st	1.71004	down	5.1357	4.36167	P	P	NC_003074.4:9873570-9873790 (-)	miRNA	Affymetrix Proprietary Database	UAGCCAAGGAUGACUUGCCUG	Arabidopsis thaliana	ath-MIR169j
ath-miR169k_st	1.50879	down	5.15551	4.56212	P	P	NC_003074.4:9876762-9876974 (-)	miRNA	Affymetrix Proprietary Database	UAGCCAAGGAUGACUUGCCUG	Arabidopsis thaliana	ath-MIR169k
ath-miR169l_st	1.23342	down	5.09504	4.79238	P	P	NC_003074.4:9877130-9877340 (-)	miRNA	Affymetrix Proprietary Database	UAGCCAAGGAUGACUUGCCUG	Arabidopsis thaliana	ath-MIR169l
ath-miR169m_st	1.69065	down	5.18333	4.42574	P	P	NC_003074.4:9879405-9879616 (-)	miRNA	Affymetrix Proprietary Database	UAGCCAAGGAUGACUUGCCUG	Arabidopsis thaliana	ath-MIR169m
ath-miR169n_st	1.48696	down	5.1634	4.59103	P	P	NC_003074.4:9879777-9879991 (-)	miRNA	Affymetrix Proprietary Database	UAGCCAAGGAUGACUUGCCUG	Arabidopsis thaliana	ath-MIR169n
ath-miR171b_st	2.36965	up	4.05161	5.29629	P	A	NC_003070.5:3961348-3961464 (-)	miRNA	Affymetrix Proprietary Database	UUGAGCCGUGCCAAUAUCACG	Arabidopsis thaliana	ath-MIR171b
ath-miR171c_st	2.58968	up	4.02166	5.39444	P	A	NC_003070.5:22933754-22933869 (-)	miRNA	Affymetrix Proprietary Database	UUGAGCCGUGCCAAUAUCACG	Arabidopsis thaliana	ath-MIR171c
ath-miR172c_st	1.09784	up	3.87487	4.00954	A	A	NC_003074.4:3599782-3599914 (-)	miRNA	Affymetrix Proprietary Database	AGAAUCUUGAUGAUGCUGCAG	Arabidopsis thaliana	ath-MIR172c
ath-miR172d_st	1.1036	up	3.9453	4.08751	A	A	NC_003074.4:20598883-20599006 (+)	miRNA	Affymetrix Proprietary Database	AGAAUCUUGAUGAUGCUGCAG	Arabidopsis thaliana	ath-MIR172d
ath-miR390a_st	1.02825	down	6.2931	6.25292	P	P	NC_003071.3:16069032-16069138 (+)	miRNA	Affymetrix Proprietary Database	AAGCUCAGGAGGGAUAGCGCC	Arabidopsis thaliana	ath-MIR390a
ath-miR390b_st	1.0389	up	6.41364	6.46871	P	P	NC_003076.4:23654173-23654292 (+)	miRNA	Affymetrix Proprietary Database	AAGCUCAGGAGGGAUAGCGCC	Arabidopsis thaliana	ath-MIR390b
ath-miR391_st	1.04037	down	4.25227	4.19518	P	P	NC_003076.4:24310319-24310524 (+)	miRNA	Affymetrix Proprietary Database	UUCGCAGGAGAGAUAGCGCCA	Arabidopsis thaliana	ath-MIR391
ath-miR393a_st	1.12263	down	4.25329	4.08641	A	A	NC_003071.3:16659179-16659311 (+)	miRNA	Affymetrix Proprietary Database	UCCAAAGGGAUCGCAUUGAUCC	Arabidopsis thaliana	ath-MIR393a
ath-miR393b_st	1.18619	down	4.32385	4.07752	A	P	NC_003074.4:20702626-20702785 (+)	miRNA	Affymetrix Proprietary Database	UCCAAAGGGAUCGCAUUGAUCC	Arabidopsis thaliana	ath-MIR393b
ath-miR394a_st	1.0313	down	3.90348	3.85902	A	A	NC_003070.5:7058184-7058300 (+)	miRNA	Affymetrix Proprietary Database	UUGGCAUUCUGUCCACCUCC	Arabidopsis thaliana	ath-MIR394a
ath-miR394b_st	1.1331	down	4.04323	3.86296	A	A	NC_003070.5:28573702-28573822 (+)	miRNA	Affymetrix Proprietary Database	UUGGCAUUCUGUCCACCUCC	Arabidopsis thaliana	ath-MIR394b
ath-miR395a_st	1.03242	up	4.0796	4.12563	A	A	NC_003070.5:9363183-9363275 (-)	miRNA	Affymetrix Proprietary Database	CUGAAGUGUUUGGGGGAACUC	Arabidopsis thaliana	ath-MIR395a
ath-miR395b_st	1.24177	down	4.1506	3.8382	A	A	NC_003070.5:9364458-9364557 (+)	miRNA	Affymetrix Proprietary Database	CUGAAGUGUUUGGGGGGACUC	Arabidopsis thaliana	ath-MIR395b
ath-miR395c_st	1.0285	up	3.92995	3.9705	A	A	NC_003070.5:9367067-9367166 (+)	miRNA	Affymetrix Proprietary Database	CUGAAGUGUUUGGGGGGACUC	Arabidopsis thaliana	ath-MIR395c
ath-miR395d_st	1.08801	down	4.2018	4.08012	A	A	NC_003070.5:26273642-26273741 (-)	miRNA	Affymetrix Proprietary Database	CUGAAGUGUUUGGGGGAACUC	Arabidopsis thaliana	ath-MIR395d
ath-miR395e_st	1.02634	up	3.99897	4.03648	A	A	NC_003070.5:26276439-26276533 (-)	miRNA	Affymetrix Proprietary Database	CUGAAGUGUUUGGGGGAACUC	Arabidopsis thaliana	ath-MIR395e
ath-miR395f_st	1.09375	down	4.08237	3.95309	A	A	NC_003070.5:26277521-26277632 (+)	miRNA	Affymetrix Proprietary Database	CUGAAGUGUUUGGGGGGACUC	Arabidopsis thaliana	ath-MIR395f
ath-miR396a_st	1.1006	down	4.08789	3.9496	A	A	NC_003071.3:4149405-4149555 (-)	miRNA	Affymetrix Proprietary Database	UUCCACAGCUUUCUUGAACUG	Arabidopsis thaliana	ath-MIR396a
ath-miR396b_st	1.03435	down	4.039	3.99028	A	A	NC_003076.4:13629028-13629162 (+)	miRNA	Affymetrix Proprietary Database	UUCCACAGCUUUCUUGAACUU	Arabidopsis thaliana	ath-MIR396b
ath-miR397a_st	1.18181	down	4.04064	3.79964	A	A	NC_003075.3:2625948-2626054 (+)	miRNA	Affymetrix Proprietary Database	UCAUUGAGUGCAGCGUUGAUG	Arabidopsis thaliana	ath-MIR397a
ath-miR397b_st	1.03738	up	3.90099	3.95394	A	A	NC_003075.3:7878648-7878756 (-)	miRNA	Affymetrix Proprietary Database	UCAUUGAGUGCAUCGUUGAUG	Arabidopsis thaliana	ath-MIR397b
ath-miR398a_st	1.26789	down	4.55599	4.21356	P	P	NC_003071.3:1040935-1041039 (+)	miRNA	Affymetrix Proprietary Database	UGUGUUCUCAGGUCACCCCUU	Arabidopsis thaliana	ath-MIR398a
ath-miR398b_st	1.18166	down	4.64805	4.40723	P	P	NC_003076.4:4691025-4691140 (+)	miRNA	Affymetrix Proprietary Database	UGUGUUCUCAGGUCACCCCUG	Arabidopsis thaliana	ath-MIR398b
[truncated: 5,749 more rows]
