# Supplementary material for: Characterization of microRNAs expression during maize seed development
Source: BMC Genomics. 2012 Aug 1;13:360. doi: 10.1186/1471-2164-13-360 (PMC3468377; doi:10.1186/1471-2164-13-360)
Supplement: Additional file 4 — Novel maize miRNAs identified in this study. Detailed information of newly identified miRNAs. [file 1471-2164-13-360-S4.xls]

## Sheet: Novel
miRNA	Chr	Position	Location*	Arm	Precursor_Length	MFE	Sequence	Length	Reads_Leaf	Reads_Seed	MFEI	miRNA*	miR*_Reads	Conserved_miRNA
zma-miR01	chr2	16367807-16367963(-)	Intron	3p	157	-53.4	AAAAAGCCAGAACGATTTATGA	22	15	-	0.970909
zma-miR02a	chr1	216931469-216931667(+)	Intron	5p	199	-111	AAGCAAGGATAATGGAGGGGA	21	9	-	1.24719
zma-miR02b	chr1	216931496-216931682(-)	Intron	5p	187	-111.5	AAGCAAGGATAATGGAGGGGA	21	9	-	1.34337
zma-miR03	chr10	3385141-3385287(-)	Overlap	5p	147	-67.8	ACCGATCGGGAGAACCGGAGA	21	-	37	0.916216	TCTGGTTCTCCCGATCGGTTG	1
zma-miR04	chr6	109532396-109532608(+)	Intergenic	5p	213	-142.46	ACGGTGTTGTGTCAGGGGGGT	21	6	-	1.39667	CCCCCTGACACAGCACCGTT	1
zma-miR05	chr10	3385129-3385283(-)	Overlap	5p	155	-69.6	AGAACCGGAGAGCTAGAGGG	20	-	5	0.903896
zma-miR06	chr1	22434507-22434593(-)	Intergenic	5p	87	-45.7	AGAGGAGATTGAAGGGGCTAG	21	6	-	1.23514
zma-miR07	chr4	239515836-239515962(-)	Intron	5p	127	-84.5	AGAGGATCTATGGTGGAGGAA	21	5	-	1.38525
zma-miR08	chr6	160766412-160766486(+)	Intergenic	3p	75	-36.3	AGATATGGTAGAGGGGCCTAA	21	7	-	1.21			O. sativa
zma-miR09	chr2	55448198-55448310(-)	Intergenic	3p	113	-43.4	AGCTATGAACGTCTGGATGCA	21	-	5	0.868	ATCCAGACGTTCATAGCTATC	3
zma-miR10	chr2	203606834-203606920(-)	Intergenic	5p	87	-27.7	AGTGTTTGGTTAGATGGAATAG	22	-	26	0.923333
zma-miR11	chr3	207419926-207420122(-)	Intron	3p	197	-105.3	ATACTAGGAGTGAAGGGATCA	21	8	-	1.4625
zma-miR12	chr9	93450136-93450334(-)	Intron	3p	199	-77.3	ATATATGTGGGTTGGGATTAAT	22	5	-	0.96625
zma-miR13	chr10	144526736-144526868(+)	Intron	5p	133	-73.6	ATCACAGGAGGATTGGAGGAG	21	9	-	1.15	CCTCCAATCCTCTCGTGATCC	1
zma-miR14a	chr7	167825678-167825818(-)	Intergenic	5p	141	-69.7	ATGGAGGGGATTGAGGGGCTA	21	-	9	1.20172
zma-miR14b	chr1	257327156-257327360(-)	Intergenic	5p	205	-112.1	ATGGAGGGGATTGAGGGGCTA	21	-	9	1.33452
zma-miR14c	chr1	257327180-257327342(+)	Intergenic	5p	163	-95.3	ATGGAGGGGATTGAGGGGCTA	21	-	9	1.38116
zma-miR15	chr8	103189111-103189265(-)	Intron	3p	155	-79.4	ATGGTGCATTGACTTGGTCAA	21	-	5	1.16765
zma-miR16	chr5	11695541-11695729(+)	Intergenic	5p	189	-86.4	ATTGTAGTGGATTGAGAGGGA	21	8	-	1.05366
zma-miR17	chr9	36554995-36555093(+)	Overlap	5p	99	-35.3	ATTTTTGAAGGAAGGAAAGC	20	9	-	1.0697			S. bicolor
zma-miR18a	chr6	131453698-131453788(-)	Intergenic	5p	91	-49.9	CAAAGAGAATTGAGGGGGCTA	21	10	7	1.38611
zma-miR18b	chr2	236893476-236893566(+)	Intergenic	5p	91	-58.2	CAAAGAGAATTGAGGGGGCTA	21	-	7	1.61667
zma-miR18c	chr2	126176709-126176799(-)	Intergenic	5p	91	-58.2	CAAAGAGAATTGAGGGGGCTA	21	-	7	1.61667
zma-miR18d	chr4	230877662-230877752(+)	Intergenic	5p	91	-53.8	CAAAGAGAATTGAGGGGGCTA	21	10	7	1.45405
zma-miR19	chr4	36903850-36903958(+)	Intergenic	3p	109	-27.02	CCAACAGGATATTGGGTATTTC	22	169	-	0.900667			O. sativa
zma-miR20	chr5	82423123-82423263(-)	Intergenic	5p	147	-75.1	CGCAGCGTTGATGAGCCAGCCG	22	57	7	0.863218			S. bicolor
zma-miR21	chr5	82423132-82423248(-)	Intergenic	3p	117	-70.9	CGGCTCACCAGCGCTGCACTC	21	6	-	0.958108
zma-miR22a	chr8	165974634-165974838(-)	Intergenic	3p	205	-128.16	CTGAAAAGTGTGGCGCGGTGT	21	-	9	1.30776
zma-miR22b	chr3	8090201-8090313(+)	Intergenic	3p	113	-93.9	CTGAAAAGTGTGGCGCGGTGT	21	-	9	1.36087
zma-miR23a	chr1	181634481-181634689(+)	Intron	3p	209	-145.2	GAGACAGACAACATATGTAGAA	22	-	26	1.35701	TACATATGTTGTCTGCCTCACT	4
zma-miR23b	chr1	181634481-181634689(+)	Intron	3p	209	-145.2	GAGACAGACAACATATGTAGAA	22	5	-	1.35701
zma-miR24	chr5	82423131-82423265(-)	Intergenic	5p	135	-72.6	GAGCGCAGCGTTGATGAGCCAG	22	5	-	0.896296			S. bicolor
zma-miR25	chr4	203224111-203224269(+)	Intergenic	5p	159	-78	GGAGGAGATGGGAGTGGCTAA	21	12	-	1.3			S. bicolor
zma-miR26a	chr5	197979433-197979517(-)	Intron	5p	85	-44.6	GTCACAGAAGTTGGGATGCAA	21	5	-	1.43871			S. bicolor
zma-miR26b	chr5	197979431-197979517(-)	Intron	5p	87	-49	GTCACAGAAGTTGGGATGTAA	21	-	13	1.53125			S. bicolor
zma-miR27a	chr6	141674127-141674241(+)	Intergenic	5p	115	-61.1	GTGATCACGGGAGATTGGAGA	21	-	7	1.32826
zma-miR27b	chr6	141674112-141674262(+)	Intergenic	5p	151	-90.7	GTGATCACGGGAGATTGGAGA	21	48	-	1.56379
zma-miR28	chr8	148313972-148314096(-)	Intergenic	5p	125	-47.4	TAGAGAGGATTAAAGTGGCTA	21	-	5	0.911538
zma-miR29	chr6	167427394-167427534(-)	Intergenic	3p	141	-55.7	TAGCTCTTCCTGTTTGGATAT	21	5	-	1.26591	ATTCAAACAGGAAGAGCTAGA	2	S. bicolor
zma-miR30	chr3	52619699-52619839(+)	Intergenic	5p	141	-63.6	TAGGGATCTATGGAGAGGAA	20	5	-	0.935294
zma-miR31	chr1	239617841-239618021(-)	Intron	3p	181	-92.7	TCAACACACGTGGATTGCGGT	21	-	6	1.2875
zma-miR32	chr2	209223006-209223166(-)	Intron	5p	161	-97.3	TCACAAGGGGATTGAAGAGGA	21	5	-	1.35139
zma-miR33	chr8	97476616-97476818(+)	Intron	5p	203	-107.9	TCACTTTGGGATCACAGATAA	21	10	-	1.74032
zma-miR34	chr7	85853386-85853596(+)	Intron	5p	211	-73.3	TCAGAAAATATGAACTTGAGA	21	-	19	1.38302
zma-miR35	chr9	144316916-144317132(-)	Intron	3p	217	-118.6	TCATAAGGGGATAAACAACGC	21	-	5	1.2102
zma-miR36	chr4	32791598-32791758(+)	Intergenic	5p	161	-90.2	TCGGGGTTAGAGGGGATTGAG	21	6	-	1.17143			O. sativa
zma-miR37	chr9	33842341-33842445(-)	Intron	3p	105	-39.4	TGAAAAGCTAGAACGATTTAC	21	5	-	1.03684
zma-miR38a	chr6	124142371-124142457(+)	Intergenic	5p	87	-48.6	TGAAGAGAATTGAGGGGGCTA	21	17	-	1.42941
zma-miR38b	chr4	236965042-236965128(-)	Intron	5p	87	-48.6	TGAAGAGAATTGAGGGGGCTA	21	17	-	1.42941
zma-miR39	chr2	21904421-21904547(-)	Intergenic	5p	127	-69.7	TGGACAGGGAAATGAAGGGGA	21	16	-	1.08906
zma-miR40	chr5	42863764-42863876(-)	Intergenic	5p	113	-55	TGGAGGGGATTGAGGGGCATA	21	-	8	1.22222
zma-miR41	chr10	51680555-51680711(-)	Intergenic	5p	157	-65.9	TTAGATGGGATACATGAGAGG	21	-	5	1.26731
zma-miR42	chr6	155608937-155609119(-)	Intergenic	5p	183	-85.6	TTAGTAGTTTTAGTTCTTTGC	21	5	-	1.15676			A. thaliana
zma-miR43	chr2	209303228-209303428(+)	Intron	3p	201	-91.4	TTTAGTGATCAGCTGGAGGTT	21	-	5	1.23514			S. bicolor
* Genome location of novel miRNA precursors based on the current maize genome annotation (5b.60).
'Intron/Intergenic' indicates the full length of precursor is located within that region of corresponding transcript,
'Overlap' indicates the precursor sequence overlaps with intron and exon of a gene.
See <Additional file 5> for more detailed information.
