# Supplementary material for: Characterization of microRNAs expression during maize seed development
Source: BMC Genomics. 2012 Aug 1;13:360. doi: 10.1186/1471-2164-13-360 (PMC3468377; doi:10.1186/1471-2164-13-360)
Supplement: Additional file 5 — Genome locations of novel miRNA precursors. The genome locations of novel miRNA precursors based on the current annotation of maize genome (5b.60). [file 1471-2164-13-360-S5.xls]

## Sheet: Sheet1
miRNA	Location_type*	Chr	Feature	Feature_ID	Precursor_position	Feature_start	Feature_end
zma-miR01	____	2	intron	GRMZM2G086484_T01;intron.444204	(16367807-16367963)	16367486	16368443
zma-miR01	____	2	intron	GRMZM2G086484_T02;intron.444233	(16367807-16367963)	16367533	16368443
zma-miR01	____	2	intron	GRMZM2G086484_T03;intron.444265	(16367807-16367963)	16367533	16368443
zma-miR01	____	2	intron	GRMZM2G086484_T04;intron.444294	(16367807-16367963)	16367533	16368443
zma-miR02a	____	1	intron	GRMZM2G015642_T01;intron.164568	(216931469-216931667)	216930710	216932164
zma-miR02b	____	1	intron	GRMZM2G015642_T01;intron.164568	(216931496-216931682)	216930710	216932164
zma-miR03	_A_B	10	CDS	AC152495.1_FGT012;CDS.869784	(3385141-3385287)	3385258	3385323
zma-miR03	_A_B	10	exon	AC152495.1_FGT012;AC152495.1_FG012.exon3	(3385141-3385287)	3385258	3385323
zma-miR03	A_B_	10	intron	AC152495.1_FGT012;intron.869779	(3385141-3385287)	3384819	3385257
zma-miR05	_A_B	10	CDS	AC152495.1_FGT012;CDS.869784	(3385129-3385283)	3385258	3385323
zma-miR05	_A_B	10	exon	AC152495.1_FGT012;AC152495.1_FG012.exon3	(3385129-3385283)	3385258	3385323
zma-miR05	A_B_	10	intron	AC152495.1_FGT012;intron.869779	(3385129-3385283)	3384819	3385257
zma-miR07	____	4	intron	GRMZM2G470556_T01;intron.314299	(239515836-239515962)	239513717	239516084
zma-miR11	____	3	intron	GRMZM2G019437_T01;intron.614250	(207419926-207420122)	207419519	207420318
zma-miR11	____	3	intron	GRMZM2G019437_T02;intron.614282	(207419926-207420122)	207419519	207420318
zma-miR12	____	9	intron	GRMZM2G348666_T01;intron.30100	(93450136-93450334)	93450036	93450458
zma-miR12	____	9	intron	GRMZM2G348666_T02;intron.30179	(93450136-93450334)	93450036	93450458
zma-miR12	____	9	intron	GRMZM2G348666_T03;intron.30257	(93450136-93450334)	93450036	93450458
zma-miR13	____	10	intron	GRMZM2G445575_T01;intron.922076	(144526736-144526868)	144525590	144527934
zma-miR13	____	10	intron	GRMZM2G445575_T02;intron.922107	(144526736-144526868)	144525590	144527934
zma-miR13	____	10	intron	GRMZM2G445575_T03;intron.922135	(144526736-144526868)	144524795	144527934
zma-miR15	____	8	intron	GRMZM2G408096_T01;intron.746668	(103189111-103189265)	103188785	103191124
zma-miR15	____	8	intron	GRMZM2G408096_T02;intron.746718	(103189111-103189265)	103188785	103191124
zma-miR17	A_B_	9	exon	GRMZM5G844143_T01;GRMZM5G844143_E01	(36554995-36555093)	36554088	36555027
zma-miR23a	____	1	intron	AC196957.3_FGT005;intron.144908	(181634481-181634689)	181634261	181634778
zma-miR23b	____	1	intron	AC196957.3_FGT005;intron.144908	(181634481-181634689)	181634261	181634778
zma-miR26a	____	5	intron	GRMZM5G891295_T01;intron.405337	(197979433-197979517)	197977691	197979656
zma-miR26b	____	5	intron	GRMZM5G891295_T01;intron.405337	(197979431-197979517)	197977691	197979656
zma-miR31	____	1	intron	GRMZM2G010871_T01;intron.176711	(239617841-239618021)	239617216	239618435
zma-miR31	____	1	intron	GRMZM2G010871_T02;intron.176722	(239617841-239618021)	239617216	239618435
zma-miR31	____	1	intron	GRMZM2G010871_T03;intron.176730	(239617841-239618021)	239617216	239618435
zma-miR31	____	1	intron	GRMZM2G010871_T04;intron.176741	(239617841-239618021)	239617445	239618435
zma-miR31	____	1	intron	GRMZM2G010871_T05;intron.176752	(239617841-239618021)	239617441	239618435
zma-miR31	____	1	intron	GRMZM2G010871_T06;intron.176769	(239617841-239618021)	239617445	239618435
zma-miR32	____	2	intron	GRMZM2G040230_T01;intron.512849	(209223006-209223166)	209199088	209223365
zma-miR32	____	2	intron	GRMZM2G040230_T02;intron.512875	(209223006-209223166)	209199088	209223365
zma-miR33	____	8	intron	GRMZM2G145905_T01;intron.744846	(97476616-97476818)	97476351	97477051
zma-miR33	____	8	intron	GRMZM2G145905_T02;intron.744890	(97476616-97476818)	97476313	97477051
zma-miR34	____	7	intron	GRMZM2G325633_T01;intron.818048	(85853386-85853596)	85853358	85854344
zma-miR34	____	7	intron	GRMZM2G325633_T02;intron.818061	(85853386-85853596)	85852532	85872635
zma-miR35	____	9	intron	GRMZM2G098797_T01;intron.57197	(144316916-144317132)	144309923	144319298
zma-miR35	____	9	intron	GRMZM2G098797_T02;intron.57210	(144316916-144317132)	144309923	144319298
zma-miR37	____	9	intron	GRMZM2G457415_T01;intron.17842	(33842341-33842445)	33842247	33842752
zma-miR37	____	9	intron	GRMZM2G457415_T02;intron.17920	(33842341-33842445)	33842247	33842752
zma-miR37	____	9	intron	GRMZM2G457415_T03;intron.17967	(33842341-33842445)	33842247	33842752
zma-miR39	____	2	intron	GRMZM2G131982_T01;intron.448022	(21904421-21904547)	21903691	21905677
zma-miR39	____	2	intron	GRMZM2G131982_T02;intron.448028	(21904421-21904547)	21903691	21906038
zma-miR43	____	2	intron	GRMZM2G115817_T01;intron.513199	(209303228-209303428)	209301809	209303645
* Location_type description:
'____' indicates the full length of precursor is located at the intron region of corresponding transcript,
'A_B_' indicates the start position of precursor sequence is located in the corresponding transcript while the end position outside of it, and
'_A_B' indicates the start position of precursor sequence is located ahead the corresponding transcript while the end position in it.
