# Supplementary material for: Characterization of microRNAs expression during maize seed development
Source: BMC Genomics. 2012 Aug 1;13:360. doi: 10.1186/1471-2164-13-360 (PMC3468377; doi:10.1186/1471-2164-13-360)
Supplement: Additional file 6 — Potential targets of novel miRNAs. The filtered set of targets that had no mismatch in position 2-12 and no consecutive mismatch, filtered from the original set that passed the criteria described above. Annotations were retrieved from the InterPro database. [file 1471-2164-13-360-S6.xls]

## Sheet: Target
miRNA ID	Target ID	InterPro ID	InterPro description	GO annotation
zma-miR02a	GRMZM2G015642	IPR005225	Small GTP-binding protein domain	Molecular Function: GTP binding (GO:0005525)
		IPR019009	Signal recognition particle receptor, beta subunit
		IPR024156	Small GTPase superfamily, ARF type	Molecular Function: GTP binding (GO:0005525), Cellular Component: intracellular (GO:0005622), Biological Process: small GTPase mediated signal transduction (GO:0007264)
zma-miR02b	GRMZM2G015642	IPR005225	Small GTP-binding protein domain	Molecular Function: GTP binding (GO:0005525)
		IPR019009	Signal recognition particle receptor, beta subunit
		IPR024156	Small GTPase superfamily, ARF type	Molecular Function: GTP binding (GO:0005525), Cellular Component: intracellular (GO:0005622), Biological Process: small GTPase mediated signal transduction (GO:0007264)
zma-miR04a/b	GRMZM2G171365	IPR002100	Transcription factor, MADS-box	Molecular Function: DNA binding (GO:0003677), Molecular Function: protein dimerization activity (GO:0046983)
		IPR002487	Transcription factor, K-box	Molecular Function: sequence-specific DNA binding transcription factor activity (GO:0003700), Cellular Component: nucleus (GO:0005634), Biological Process: regulation of transcription, DNA-dependent (GO:0006355)
zma-miR06	GRMZM2G093902	IPR001351	Ribosomal protein S3, C-terminal	Molecular Function: structural constituent of ribosome (GO:0003735), Cellular Component: intracellular (GO:0005622), Cellular Component: ribosome (GO:0005840), Biological Process: translation (GO:0006412)
		IPR004044	K Homology domain, type 2	Molecular Function: RNA binding (GO:0003723)
		IPR004087	K Homology domain	Molecular Function: RNA binding (GO:0003723)
		IPR005703	Ribosomal protein S3, eukaryotic/archaeal	Molecular Function: structural constituent of ribosome (GO:0003735), Biological Process: translation (GO:0006412), Cellular Component: small ribosomal subunit (GO:0015935)
		IPR009019	K Homology, prokaryotic type	Molecular Function: RNA binding (GO:0003723)
		IPR015946	K homology domain-like, alpha/beta
		IPR018280	Ribosomal protein S3, conserved site	Molecular Function: RNA binding (GO:0003723), Molecular Function: structural constituent of ribosome (GO:0003735), Cellular Component: intracellular (GO:0005622), Cellular Component: ribosome (GO:0005840), Biological Process: translation (GO:0006412)
zma-miR14a/b/c	GRMZM2G438293	IPR004827	Basic-leucine zipper domain	Molecular Function: sequence-specific DNA binding transcription factor activity (GO:0003700), Biological Process: regulation of transcription, DNA-dependent (GO:0006355), Molecular Function: sequence-specific DNA binding (GO:0043565)
		IPR011616	bZIP transcription factor, bZIP-1	Molecular Function: sequence-specific DNA binding transcription factor activity (GO:0003700), Biological Process: regulation of transcription, DNA-dependent (GO:0006355), Molecular Function: sequence-specific DNA binding (GO:0043565), Molecular Function: protein dimerization activity (GO:0046983)
	GRMZM2G131249	IPR001075	NIF system FeS cluster assembly, NifU, C-terminal	Molecular Function: iron ion binding (GO:0005506), Biological Process: iron-sulfur cluster assembly (GO:0016226), Molecular Function: iron-sulfur cluster binding (GO:0051536)
		IPR014824	NIF system FeS cluster assembly, NifU-like scaffold, N-terminal	Molecular Function: iron ion binding (GO:0005506)
	GRMZM2G527387	IPR022227	Protein of unknown function DUF3754
zma-miR16	GRMZM2G170699	IPR000504	RNA recognition motif domain	Molecular Function: nucleic acid binding (GO:0003676)
		IPR012677	Nucleotide-binding, alpha-beta plait	Molecular Function: nucleotide binding (GO:0000166)
zma-miR17	GRMZM2G427404	IPR002171	Ribosomal protein L2	Molecular Function: structural constituent of ribosome (GO:0003735), Cellular Component: intracellular (GO:0005622), Cellular Component: ribosome (GO:0005840), Biological Process: translation (GO:0006412)
		IPR002222	Ribosomal protein S19/S15	Molecular Function: structural constituent of ribosome (GO:0003735), Cellular Component: ribosome (GO:0005840), Biological Process: translation (GO:0006412)
		IPR005732	Ribosomal protein S19, bacterial-type	Molecular Function: structural constituent of ribosome (GO:0003735), Biological Process: translation (GO:0006412), Cellular Component: small ribosomal subunit (GO:0015935)
		IPR005880	Ribosomal protein L2, bacterial-type	Molecular Function: RNA binding (GO:0003723), Molecular Function: structural constituent of ribosome (GO:0003735), Biological Process: translation (GO:0006412), Cellular Component: large ribosomal subunit (GO:0015934), Molecular Function: transferase activity (GO:0016740)
		IPR008991	Translation protein SH3-like
		IPR014722	Translation protein SH3-like, subgroup
		IPR014726	Ribosomal protein L2, domain 3
		IPR020934	Ribosomal protein S19 conserved site	Molecular Function: RNA binding (GO:0003723)
		IPR022669	Ribosomal protein L2, C-terminal	Molecular Function: structural constituent of ribosome (GO:0003735), Cellular Component: intracellular (GO:0005622), Cellular Component: ribosome (GO:0005840), Biological Process: translation (GO:0006412)
		IPR022671	Ribosomal protein L2, conserved site	Molecular Function: structural constituent of ribosome (GO:0003735), Cellular Component: intracellular (GO:0005622), Cellular Component: ribosome (GO:0005840), Biological Process: translation (GO:0006412)
		IPR023575	Ribosomal protein S19, superfamily	Molecular Function: structural constituent of ribosome (GO:0003735), Cellular Component: ribosome (GO:0005840), Biological Process: translation (GO:0006412)
	GRMZM2G153274	IPR004129	Glycerophosphoryl diester phosphodiesterase	Biological Process: glycerol metabolic process (GO:0006071), Molecular Function: glycerophosphodiester phosphodiesterase activity (GO:0008889)
		IPR017946	PLC-like phosphodiesterase, TIM beta/alpha-barrel domain	Biological Process: lipid metabolic process (GO:0006629), Molecular Function: phosphoric diester hydrolase activity (GO:0008081)
zma-miR18a/b/c/d	GRMZM2G107199	IPR001128	Cytochrome P450	Molecular Function: iron ion binding (GO:0005506), Molecular Function: electron carrier activity (GO:0009055), Molecular Function: oxidoreductase activity, acting on paired donors, with incorporation or reduction of molecular oxygen (GO:0016705), Molecular Function: heme binding (GO:0020037), Biological Process: oxidation-reduction process (GO:0055114)
		IPR002401	Cytochrome P450, E-class, group I	Molecular Function: iron ion binding (GO:0005506), Molecular Function: oxidoreductase activity, acting on paired donors, with incorporation or reduction of molecular oxygen (GO:0016705), Molecular Function: heme binding (GO:0020037), Biological Process: oxidation-reduction process (GO:0055114)
		IPR017972	Cytochrome P450, conserved site	Molecular Function: oxidoreductase activity, acting on paired donors, with incorporation or reduction of molecular oxygen (GO:0016705), Biological Process: oxidation-reduction process (GO:0055114)
	GRMZM2G315506	IPR001005	SANT/Myb domain	Molecular Function: DNA binding (GO:0003677)
		IPR006447	Myb DNA-binding domain, plants
		IPR009057	Homeodomain-like	Molecular Function: protein binding (GO:0005515)
zma-miR22a/b	GRMZM2G317051	IPR022043	Chromatin assembly factor 1 subunit A
	GRMZM2G361501	IPR003583	Helix-hairpin-helix DNA-binding motif, class 1	Molecular Function: DNA binding (GO:0003677), Biological Process: DNA repair (GO:0006281)
		IPR006166	ERCC4 domain	Molecular Function: DNA binding (GO:0003677), Molecular Function: nuclease activity (GO:0004518), Biological Process: DNA metabolic process (GO:0006259)
		IPR010996	DNA-directed DNA polymerase, family X, beta-like, N-terminal	Molecular Function: DNA binding (GO:0003677), Molecular Function: catalytic activity (GO:0003824)
		IPR011335	Restriction endonuclease, type II-like
		IPR020819	DNA repair nuclease, XPF-type/Helicase	Molecular Function: DNA binding (GO:0003677), Molecular Function: nuclease activity (GO:0004518), Biological Process: DNA metabolic process (GO:0006259)
	GRMZM2G024348
zma-miR25	GRMZM2G337389	IPR004159	Putative S-adenosyl-L-methionine-dependent methyltransferase	Molecular Function: methyltransferase activity (GO:0008168)
zma-miR28	GRMZM2G378604	IPR000109	Oligopeptide transporter	Molecular Function: transporter activity (GO:0005215), Biological Process: oligopeptide transport (GO:0006857), Cellular Component: membrane (GO:0016020)
		IPR016196	Major facilitator superfamily domain, general substrate transporter
		IPR018456	PTR2 family proton/oligopeptide symporter, conserved site	Molecular Function: transporter activity (GO:0005215), Biological Process: oligopeptide transport (GO:0006857), Cellular Component: membrane (GO:0016020)
zma-miR29	GRMZM2G095763	IPR003386	Lecithin:cholesterol/phospholipid:diacylglycerol acyltransferase	Biological Process: lipid metabolic process (GO:0006629), Molecular Function: O-acyltransferase activity (GO:0008374)
	GRMZM2G152105	IPR000794	Beta-ketoacyl synthase	Molecular Function: catalytic activity (GO:0003824), Biological Process: biosynthetic process (GO:0009058)
		IPR014030	Beta-ketoacyl synthase, N-terminal
		IPR014031	Beta-ketoacyl synthase, C-terminal
		IPR016038	Thiolase-like, subgroup	Molecular Function: catalytic activity (GO:0003824), Biological Process: metabolic process (GO:0008152)
		IPR016039	Thiolase-like	Molecular Function: catalytic activity (GO:0003824), Biological Process: metabolic process (GO:0008152)
		IPR017568	3-oxoacyl-[acyl-carrier-protein] synthase 2	Biological Process: fatty acid biosynthetic process (GO:0006633), Molecular Function: transferase activity, transferring acyl groups other than amino-acyl groups (GO:0016747)
		IPR018201	Beta-ketoacyl synthase, active site
		IPR020841	Polyketide synthase, beta-ketoacyl synthase domain
zma-miR31	GRMZM2G366698	IPR000300	Inositol polyphosphate-related phosphatase	Biological Process: phosphatidylinositol phosphorylation (GO:0046854)
		IPR005135	Endonuclease/exonuclease/phosphatase
		IPR015943	WD40/YVTN repeat-like-containing domain	Molecular Function: protein binding (GO:0005515)
zma-miR33	GRMZM2G400173	IPR000008	C2 calcium-dependent membrane targeting	Molecular Function: protein binding (GO:0005515)
		IPR008973	C2 calcium/lipid-binding domain, CaLB	Molecular Function: protein binding (GO:0005515)
		IPR013583	Phosphoribosyltransferase C-terminal
		IPR018029	C2 membrane targeting protein
	GRMZM2G145905	IPR011685	LETM1-like
		IPR011992	EF-hand-like domain	Molecular Function: calcium ion binding (GO:0005509)
		IPR018247	EF-Hand 1, calcium-binding site
		IPR018249	EF-HAND 2
	GRMZM2G127548	IPR005607	BSD
zma-miR34	GRMZM2G112640	IPR003397	Mitochondrial inner membrane translocase subunit Tim17/Tim22/Tim23/peroxisomal protein PMP24
	GRMZM2G045467	IPR002495	Glycosyl transferase, family 8	Molecular Function: transferase activity, transferring glycosyl groups (GO:0016757)
zma-miR35	GRMZM2G019596	IPR000535	Major sperm protein	Molecular Function: structural molecule activity (GO:0005198)
		IPR008962	PapD-like
		IPR016763	Vesicle-associated membrane protein
	GRMZM2G054905	IPR001431	Peptidase M16, zinc-binding site	Molecular Function: metalloendopeptidase activity (GO:0004222), Biological Process: proteolysis (GO:0006508)
		IPR007863	Peptidase M16, C-terminal	Molecular Function: metalloendopeptidase activity (GO:0004222), Biological Process: proteolysis (GO:0006508), Molecular Function: zinc ion binding (GO:0008270)
		IPR011237	Peptidase M16, core	Molecular Function: catalytic activity (GO:0003824), Molecular Function: metal ion binding (GO:0046872)
		IPR011249	Metalloenzyme, LuxS/M16 peptidase-like, metal-binding	Molecular Function: catalytic activity (GO:0003824), Molecular Function: metal ion binding (GO:0046872)
		IPR011765	Peptidase M16, N-terminal	Molecular Function: metalloendopeptidase activity (GO:0004222), Biological Process: proteolysis (GO:0006508)
	GRMZM2G370162	IPR009448	UDP-glucose:Glycoprotein Glucosyltransferase	Molecular Function: UDP-glucose:glycoprotein glucosyltransferase activity (GO:0003980), Biological Process: protein glycosylation (GO:0006486)
	GRMZM2G098797	IPR006594	LisH dimerisation motif	Molecular Function: protein binding (GO:0005515)
		IPR006595	CTLH, C-terminal LisH motif
		IPR013144	CRA domain
		IPR013720	LisH dimerisation motif, subgroup
		IPR024964	CTLH/CRA C-terminal to LisH motif domain
	GRMZM2G323353
	GRMZM2G053927	IPR004680	Divalent ion symporter	Molecular Function: citrate transmembrane transporter activity (GO:0015137), Biological Process: citrate transport (GO:0015746), Cellular Component: integral to membrane (GO:0016021), Biological Process: transmembrane transport (GO:0055085)
		IPR018390	Na+/H+ antiporter
zma-miR37	GRMZM2G700806	IPR024512	Small subunit of serine palmitoyltransferase-like
	GRMZM2G160428	IPR000719	Protein kinase, catalytic domain	Molecular Function: protein kinase activity (GO:0004672), Molecular Function: ATP binding (GO:0005524), Biological Process: protein phosphorylation (GO:0006468)
		IPR002290	Serine/threonine- / dual-specificity protein kinase, catalytic domain	Molecular Function: protein kinase activity (GO:0004672), Molecular Function: ATP binding (GO:0005524), Biological Process: protein phosphorylation (GO:0006468)
		IPR008271	Serine/threonine-protein kinase, active site	Molecular Function: protein serine/threonine kinase activity (GO:0004674), Biological Process: protein phosphorylation (GO:0006468)
		IPR011009	Protein kinase-like domain	Molecular Function: transferase activity, transferring phosphorus-containing groups (GO:0016772)
		IPR017441	Protein kinase, ATP binding site	Molecular Function: ATP binding (GO:0005524)
		IPR020635	Tyrosine-protein kinase, catalytic domain	Molecular Function: protein tyrosine kinase activity (GO:0004713), Biological Process: protein phosphorylation (GO:0006468)
	GRMZM2G069856	IPR010347	Tyrosyl-DNA phosphodiesterase	Cellular Component: nucleus (GO:0005634), Biological Process: DNA repair (GO:0006281), Molecular Function: phosphoric diester hydrolase activity (GO:0008081)
		IPR014905	HIP116, Rad5p N-terminal	Molecular Function: nucleic acid binding (GO:0003676), Molecular Function: zinc ion binding (GO:0008270), Molecular Function: hydrolase activity, acting on acid anhydrides, in phosphorus-containing anhydrides (GO:0016818)
	GRMZM2G118870	IPR004827	Basic-leucine zipper domain	Molecular Function: sequence-specific DNA binding transcription factor activity (GO:0003700), Biological Process: regulation of transcription, DNA-dependent (GO:0006355), Molecular Function: sequence-specific DNA binding (GO:0043565)
	GRMZM2G037743	IPR015801	Copper amine oxidase, N2/N3-terminal	Molecular Function: copper ion binding (GO:0005507), Biological Process: amine metabolic process (GO:0009308), Molecular Function: quinone binding (GO:0048038)
		IPR021602	Protein of unknown function DUF3223
	GRMZM2G457415	IPR001494	Importin-beta, N-terminal	Biological Process: intracellular protein transport (GO:0006886), Molecular Function: protein transporter activity (GO:0008565)
		IPR011989	Armadillo-like helical	Molecular Function: binding (GO:0005488)
		IPR013598	Exportin-1/Importin-beta-like
		IPR016024	Armadillo-type fold	Molecular Function: binding (GO:0005488)
	GRMZM2G105770	IPR001752	Kinesin, motor domain	Molecular Function: microtubule motor activity (GO:0003777), Molecular Function: ATP binding (GO:0005524), Biological Process: microtubule-based movement (GO:0007018)
		IPR001841	Zinc finger, RING-type	Molecular Function: protein binding (GO:0005515), Molecular Function: zinc ion binding (GO:0008270)
		IPR013083	Zinc finger, RING/FYVE/PHD-type
		IPR019821	Kinesin, motor region, conserved site	Molecular Function: microtubule motor activity (GO:0003777), Molecular Function: ATP binding (GO:0005524), Biological Process: microtubule-based movement (GO:0007018)
	GRMZM2G157010	IPR001498	Impact, N-terminal
		IPR020568	Ribosomal protein S5 domain 2-type fold
		IPR023582	Impact family
	GRMZM2G025671	IPR019378	GDP-fucose protein O-fucosyltransferase
zma-miR38a/b	GRMZM2G103843	IPR011611	Carbohydrate/purine kinase
zma-miR39	GRMZM2G151236	IPR000719	Protein kinase, catalytic domain	Molecular Function: protein kinase activity (GO:0004672), Molecular Function: ATP binding (GO:0005524), Biological Process: protein phosphorylation (GO:0006468)
		IPR002290	Serine/threonine- / dual-specificity protein kinase, catalytic domain	Molecular Function: protein kinase activity (GO:0004672), Molecular Function: ATP binding (GO:0005524), Biological Process: protein phosphorylation (GO:0006468)
		IPR008271	Serine/threonine-protein kinase, active site	Molecular Function: protein serine/threonine kinase activity (GO:0004674), Biological Process: protein phosphorylation (GO:0006468)
		IPR011009	Protein kinase-like domain	Molecular Function: transferase activity, transferring phosphorus-containing groups (GO:0016772)
		IPR020635	Tyrosine-protein kinase, catalytic domain	Molecular Function: protein tyrosine kinase activity (GO:0004713), Biological Process: protein phosphorylation (GO:0006468)
zma-miR40	GRMZM2G400452	IPR001047	Ribosomal protein S8e	Molecular Function: structural constituent of ribosome (GO:0003735), Cellular Component: intracellular (GO:0005622), Cellular Component: ribosome (GO:0005840), Biological Process: translation (GO:0006412)
		IPR022309	Ribosomal protein S8e/ribosomal biogenesis NSA2
	GRMZM2G044819	IPR008380	HAD-superfamily hydrolase, subfamily IG, 5'-nucleotidase
		IPR016695	Purine 5'-nucleotidase
		IPR023214	HAD-like domain
	GRMZM2G124802	IPR007053	LRAT-like domain
	GRMZM2G553532	IPR003440	Glycosyl transferase, family 48	Cellular Component: 1,3-beta-D-glucan synthase complex (GO:0000148), Molecular Function: 1,3-beta-D-glucan synthase activity (GO:0003843), Biological Process: (1-&gt;3)-beta-D-glucan biosynthetic process (GO:0006075), Cellular Component: membrane (GO:0016020)
	GRMZM2G476593	IPR002885	Pentatricopeptide repeat
		IPR011990	Tetratricopeptide-like helical	Molecular Function: binding (GO:0005488)
	GRMZM2G155337	IPR000195	Rab-GTPase-TBC domain	Molecular Function: Rab GTPase activator activity (GO:0005097), Cellular Component: intracellular (GO:0005622), Biological Process: regulation of Rab GTPase activity (GO:0032313)
	GRMZM5G866758	IPR002155	Thiolase	Biological Process: metabolic process (GO:0008152), Molecular Function: transferase activity, transferring acyl groups other than amino-acyl groups (GO:0016747)
		IPR016038	Thiolase-like, subgroup	Molecular Function: catalytic activity (GO:0003824), Biological Process: metabolic process (GO:0008152)
		IPR016039	Thiolase-like	Molecular Function: catalytic activity (GO:0003824), Biological Process: metabolic process (GO:0008152)
		IPR020610	Thiolase, active site	Biological Process: metabolic process (GO:0008152), Molecular Function: transferase activity, transferring acyl groups other than amino-acyl groups (GO:0016747)
		IPR020613	Thiolase, conserved site	Biological Process: metabolic process (GO:0008152), Molecular Function: transferase activity, transferring acyl groups other than amino-acyl groups (GO:0016747)
		IPR020616	Thiolase, N-terminal	Biological Process: metabolic process (GO:0008152), Molecular Function: transferase activity, transferring acyl groups other than amino-acyl groups (GO:0016747)
		IPR020617	Thiolase, C-terminal	Biological Process: metabolic process (GO:0008152), Molecular Function: transferase activity, transferring acyl groups other than amino-acyl groups (GO:0016747)
	GRMZM2G005281	IPR006073	GTP binding domain	Molecular Function: GTP binding (GO:0005525)
		IPR023179	GTP-binding protein, orthogonal bundle domain
	GRMZM2G178681	IPR002885	Pentatricopeptide repeat
	GRMZM2G066876	IPR002423	Chaperonin Cpn60/TCP-1	Molecular Function: ATP binding (GO:0005524), Biological Process: cellular protein metabolic process (GO:0044267)
		IPR002498	Phosphatidylinositol-4-phosphate 5-kinase, core	Molecular Function: phosphatidylinositol phosphate kinase activity (GO:0016307), Biological Process: phosphatidylinositol metabolic process (GO:0046488)
		IPR016034	Phosphatidylinositol-4-phosphate 5-kinase, core, subgroup
	GRMZM2G090149	IPR006153	Cation/H+ exchanger	Biological Process: cation transport (GO:0006812), Molecular Function: solute:hydrogen antiporter activity (GO:0015299), Cellular Component: integral to membrane (GO:0016021), Biological Process: transmembrane transport (GO:0055085)
		IPR018422	Cation/H+ exchanger, CPA1 family	Biological Process: cation transport (GO:0006812), Molecular Function: solute:hydrogen antiporter activity (GO:0015299), Cellular Component: integral to membrane (GO:0016021)
	GRMZM2G110976	IPR002710	Dilute	Molecular Function: protein binding (GO:0005515)
		IPR018444	Dil domain
	GRMZM2G138583	IPR007205	Uncharacterised domain UPF0507
		IPR007206	Uncharacterised domain UPF0507, C-terminal
		IPR011989	Armadillo-like helical	Molecular Function: binding (GO:0005488)
		IPR016024	Armadillo-type fold	Molecular Function: binding (GO:0005488)
	GRMZM2G155980	IPR004330	FAR1 DNA binding domain
		IPR006564	Zinc finger, PMZ-type	Molecular Function: zinc ion binding (GO:0008270)
		IPR007527	Zinc finger, SWIM-type	Molecular Function: zinc ion binding (GO:0008270)
		IPR018289	MULE transposase domain
